# Supplementary material for: The prognostic significance of ubiquitination-related genes in multiple myeloma by bioinformatics analysis
Source: BMC Med Genomics. 2024 Jun 19;17:164. doi: 10.1186/s12920-024-01937-0 (PMC11186196; doi:10.1186/s12920-024-01937-0)
Supplement: Supplementary file 1 — Supplementary Material 1. [file 12920_2024_1937_MOESM1_ESM.xlsx]

## Sheet: Sheet1
symbol	symbol	group	t	P-Value	logFC	AveExpr	FDR	B
ENSG00000198833	UBE2J1	protein_coding	3.85935	10.1147	34.4748	2.41154e-159	3.17672e-156	353.675
ENSG00000136986	DERL1	protein_coding	2.23988	7.65221	27.2661	1.01973e-115	2.03528e-113	253.509
ENSG00000162298	SYVN1	protein_coding	2.12433	8.65882	21.2137	2.6086e-79	1.54789e-77	169.921
ENSG00000131871	SELENOS	protein_coding	3.06325	7.24007	19.7782	5.75374e-71	2.56061e-69	150.766
ENSG00000109670	FBXW7	protein_coding	2.68473	8.16371	18.9213	4.45757e-66	1.72705e-64	139.53
ENSG00000114423	CBLB	protein_coding	-3.02346	3.18722	-18.2914	1.55577e-62	5.30936e-61	131.414
ENSG00000117399	CDC20	protein_coding	-3.02372	1.70168	-16.7905	2.69912e-54	6.57219e-53	112.518
ENSG00000150991	UBC	protein_coding	2.32365	10.2364	16.329	7.95289e-52	1.75483e-50	106.928
ENSG00000175063	UBE2C	protein_coding	-2.77539	1.05367	-14.9575	1.07538e-44	1.83497e-43	90.5601
ENSG00000044090	CUL7	protein_coding	1.72654	5.47301	13.94	1.25404e-39	1.73524e-38	78.937
ENSG00000102858	MGRN1	protein_coding	-1.33125	5.23384	-13.4733	2.25094e-37	2.85386e-36	73.7501
ENSG00000129055	ANAPC13	protein_coding	1.64266	5.35433	12.7034	9.2301e-34	9.9826e-33	65.5162
ENSG00000148634	HERC4	protein_coding	-1.09327	4.66274	-12.2317	1.29113e-31	1.26831e-30	60.5465
ENSG00000170775	GPR37	protein_coding	7.54603	0.397781	12.2163	1.51259e-31	1.47815e-30	60.8022
ENSG00000069869	NEDD4	protein_coding	-3.37397	0.870582	-11.9634	2.02768e-30	1.87311e-29	57.8669
ENSG00000165280	VCP	protein_coding	1.16516	8.45898	11.8577	5.9338e-30	5.35383e-29	56.8213
ENSG00000198373	WWP2	protein_coding	-1.18353	4.9236	-11.5207	1.7428e-28	1.44298e-27	53.3996
ENSG00000012048	BRCA1	protein_coding	-1.99119	2.84445	-11.2052	3.87727e-27	2.99738e-26	50.321
ENSG00000160714	UBE2Q1	protein_coding	1.13123	6.20854	11.1941	4.31733e-27	3.32975e-26	50.2003
ENSG00000170035	UBE2E3	protein_coding	1.12005	5.72636	10.5428	2.13659e-24	1.41861e-23	44.0591
ENSG00000184787	UBE2G2	protein_coding	1.13397	7.29318	10.2657	2.75294e-23	1.72935e-22	41.536
ENSG00000184182	UBE2F	protein_coding	-0.834346	3.04364	-10.1537	7.62796e-23	4.67798e-22	40.5775
ENSG00000146414	SHPRH	protein_coding	-1.29321	3.79514	-10.0932	1.31832e-22	7.94794e-22	39.969
ENSG00000006712	PAF1	protein_coding	0.963756	5.84487	10.0031	2.96274e-22	1.75566e-21	39.1653
ENSG00000110395	CBL	protein_coding	-1.68946	5.20022	-9.8589	1.07126e-21	6.15428e-21	37.9451
ENSG00000115760	BIRC6	protein_coding	-1.19462	6.69181	-9.84941	1.16516e-21	6.68493e-21	37.9255
ENSG00000132388	UBE2G1	protein_coding	1.25431	6.65809	9.81136	1.63122e-21	9.2781e-21	37.4742
ENSG00000157911	PEX10	protein_coding	0.945259	3.33658	9.79943	1.81226e-21	1.02812e-20	37.6202
ENSG00000168936	TMEM129	protein_coding	1.04745	5.30121	9.58479	1.18468e-20	6.38534e-20	35.5413
ENSG00000108733	PEX12	protein_coding	2.12075	2.48684	9.53671	1.79607e-20	9.57878e-20	35.5864
ENSG00000130725	UBE2M	protein_coding	0.82546	5.51727	9.29267	1.44818e-19	7.31758e-19	33.0442
ENSG00000196470	SIAH1	protein_coding	-1.31268	2.03066	-9.10709	6.88518e-19	3.34754e-18	31.6332
ENSG00000215218	UBE2QL1	protein_coding	7.1925	4.72718	9.09271	7.76109e-19	3.76147e-18	32.0037
ENSG00000166167	BTRC	protein_coding	-0.875326	3.78659	-8.95398	2.44561e-18	1.15511e-17	30.2574
ENSG00000186591	UBE2H	protein_coding	1.17289	7.05068	8.81246	7.77438e-18	3.57085e-17	29.1105
ENSG00000105229	PIAS4	protein_coding	-0.779124	3.91461	-8.65497	2.76759e-17	1.22752e-16	27.8594
ENSG00000185019	UBOX5	protein_coding	-0.779554	2.66841	-8.62912	3.40296e-17	1.50124e-16	27.764
ENSG00000151876	FBXO4	protein_coding	1.09627	3.82062	8.33118	3.55331e-16	1.45864e-15	25.5396
ENSG00000103657	HERC1	protein_coding	-1.28651	6.56875	-8.32426	3.74947e-16	1.53677e-15	25.3979
ENSG00000170142	UBE2E1	protein_coding	0.945499	4.9149	8.294	4.73956e-16	1.92342e-15	25.0979
ENSG00000131508	UBE2D2	protein_coding	0.77493	6.49648	8.22689	7.9511e-16	3.18358e-15	24.5395
ENSG00000103266	STUB1	protein_coding	0.787847	4.08804	8.20363	9.50441e-16	3.78596e-15	24.4906
ENSG00000112029	FBXO5	protein_coding	-1.00603	2.75928	-8.05876	2.86227e-15	1.1063e-14	23.3602
ENSG00000070950	RAD18	protein_coding	-0.862632	3.19998	-7.90232	9.24447e-15	3.46747e-14	22.1711
ENSG00000153827	TRIP12	protein_coding	-0.761257	6.88162	-7.74018	3.05445e-14	1.11304e-13	21.0518
ENSG00000072401	UBE2D1	protein_coding	-0.910695	3.53606	-7.53272	1.36779e-13	4.77802e-13	19.4946
ENSG00000168894	RNF181	protein_coding	0.90251	4.98451	7.53098	1.3849e-13	4.83139e-13	19.4998
ENSG00000119048	UBE2B	protein_coding	1.00613	5.95612	7.40832	3.30628e-13	1.12629e-12	18.6005
ENSG00000103275	UBE2I	protein_coding	-0.793936	5.18074	-7.29445	7.33795e-13	2.44654e-12	17.827
ENSG00000154582	ELOC	protein_coding	0.747253	4.78206	7.25909	9.37877e-13	3.10887e-12	17.626
ENSG00000166477	LEO1	protein_coding	-0.953395	3.33524	-7.21189	1.29948e-12	4.27203e-12	17.2916
ENSG00000253729	PRKDC	protein_coding	-1.06423	6.72672	-7.17945	1.62417e-12	5.30766e-12	17.1564
ENSG00000182247	UBE2E2	protein_coding	0.988266	4.23684	7.01249	5.05124e-12	1.59721e-11	16.0622
ENSG00000151692	RNF144A	protein_coding	-2.45784	2.72527	-7.0049	5.31586e-12	1.67807e-11	15.885
ENSG00000113558	SKP1	protein_coding	-0.820113	6.17406	-6.93153	8.68584e-12	2.70493e-11	15.458
ENSG00000204227	RING1	protein_coding	0.651282	5.25021	6.85895	1.40574e-11	4.30648e-11	14.9315
ENSG00000119401	TRIM32	protein_coding	1.08703	3.30577	6.8237	1.77318e-11	5.39325e-11	14.99
ENSG00000086758	HUWE1	protein_coding	-0.745654	7.4755	-6.75616	2.75937e-11	8.29321e-11	14.4126
ENSG00000132646	PCNA	protein_coding	-1.42048	4.613	-6.72394	3.40275e-11	1.01712e-10	14.0681
ENSG00000139842	CUL4A	protein_coding	-0.745333	5.55302	-6.6458	5.63757e-11	1.65622e-10	13.584
ENSG00000185338	SOCS1	protein_coding	-1.76005	0.828791	-6.64242	5.76108e-11	1.69097e-10	13.8079
ENSG00000138641	HERC3	protein_coding	-1.23028	0.627996	-6.58884	8.11927e-11	2.36052e-10	13.5915
ENSG00000101966	XIAP	protein_coding	0.919206	5.93718	6.53364	1.15332e-10	3.31067e-10	12.8589
ENSG00000141552	ANAPC11	protein_coding	0.666846	4.85951	6.27511	5.77071e-10	1.57746e-09	11.3235
ENSG00000103363	ELOB	protein_coding	0.728839	5.70985	6.21139	8.50858e-10	2.2921e-09	10.9073
ENSG00000176248	ANAPC2	protein_coding	0.646966	6.39891	6.20332	8.93521e-10	2.40309e-09	10.8641
ENSG00000140464	PML	protein_coding	-0.869772	5.33795	-6.14166	1.29619e-09	3.43889e-09	10.5162
ENSG00000139197	PEX5	protein_coding	0.660855	4.5698	6.1344	1.35394e-09	3.5843e-09	10.5157
ENSG00000140543	DET1	protein_coding	-1.21651	0.190148	-5.97246	3.53923e-09	9.0864e-09	9.97739
ENSG00000153107	ANAPC1	protein_coding	-0.644958	4.4524	-5.83178	8.00902e-09	2.00005e-08	8.72316
ENSG00000033800	PIAS1	protein_coding	-0.678941	5.75666	-5.82401	8.37461e-09	2.0866e-08	8.71089
ENSG00000176386	CDC26	protein_coding	0.693977	3.26129	5.70581	1.64044e-08	3.99438e-08	8.28411
ENSG00000116661	FBXO2	protein_coding	1.5815	1.65817	5.67214	1.98237e-08	4.78448e-08	8.46865
ENSG00000164751	PEX2	protein_coding	0.71075	4.96805	5.48731	5.50836e-08	1.28359e-07	6.88152
ENSG00000170315	UBB	protein_coding	0.721849	6.51582	5.38229	9.71675e-08	2.21758e-07	6.30549
ENSG00000198919	DZIP3	protein_coding	0.886527	4.68771	5.32619	1.31065e-07	2.96296e-07	6.08162
ENSG00000131788	PIAS3	protein_coding	0.589055	4.59829	5.25087	1.95044e-07	4.35846e-07	5.67785
ENSG00000143947	RPS27A	protein_coding	0.823059	9.62775	5.13788	3.50838e-07	7.68088e-07	5.26673
ENSG00000105325	FZR1	protein_coding	-0.614818	5.20612	-4.98495	7.6292e-07	1.62044e-06	4.31386
ENSG00000101871	MID1	protein_coding	2.09399	0.272792	4.89478	1.19467e-06	2.4905e-06	4.68882
ENSG00000221983	UBA52	protein_coding	0.849444	8.98667	4.88343	1.26344e-06	2.62719e-06	3.98353
ENSG00000105982	RNF32	protein_coding	-0.850685	0.647566	-4.75812	2.32551e-06	4.72599e-06	3.69594
ENSG00000140367	UBE2Q2	protein_coding	0.750936	5.73296	4.52661	6.92204e-06	1.34808e-05	2.18955
ENSG00000135679	MDM2	protein_coding	0.696333	6.43397	4.3595	1.47695e-05	2.79137e-05	1.46965
ENSG00000198742	SMURF1	protein_coding	-0.725066	4.18705	-4.06996	5.17761e-05	9.36362e-05	0.277468
ENSG00000185345	PRKN	protein_coding	-0.913709	0.0934472	-2.92044	0.00359544	0.00536324	-3.12598
ENSG00000184557	SOCS3	protein_coding	-1.48328	4.41791	-2.39967	0.0166417	0.0229502	-5.04741
