# Supplementary material for: The prognostic significance of ubiquitination-related genes in multiple myeloma by bioinformatics analysis
Source: BMC Med Genomics. 2024 Jun 19;17:164. doi: 10.1186/s12920-024-01937-0 (PMC11186196; doi:10.1186/s12920-024-01937-0)
Supplement: Supplementary file 2 — Supplementary Material 2. [file 12920_2024_1937_MOESM2_ESM.xlsx]

## Sheet: Sheet1
MMRF_1021_1_BM_CD138po	MMRF_1024_1_BM_CD138po	MMRF_1029_1_BM_CD138po	MMRF_1030_1_BM_CD138po	MMRF_1031_1_BM_CD138po	MMRF_1032_1_BM_CD138po	MMRF_1033_1_BM_CD138po	MMRF_1037_1_BM_CD138po	MMRF_1038_1_BM_CD138po	MMRF_1045_1_BM_CD138po	MMRF_1048_1_BM_CD138po	MMRF_1068_1_BM_CD138po	MMRF_1073_1_BM_CD138po	MMRF_1077_1_BM_CD138po	MMRF_1078_1_BM_CD138po	MMRF_1079_1_BM_CD138po	MMRF_1080_1_BM_CD138po	MMRF_1082_1_BM_CD138po	MMRF_1086_1_BM_CD138po	MMRF_1089_1_BM_CD138po	MMRF_1092_1_BM_CD138po	MMRF_1098_1_BM_CD138po	MMRF_1099_1_BM_CD138po	MMRF_1100_1_BM_CD138po	MMRF_1107_1_BM_CD138po	MMRF_1108_1_BM_CD138po	MMRF_1128_1_BM_CD138po	MMRF_1129_1_BM_CD138po	MMRF_1130_1_BM_CD138po	MMRF_1137_1_BM_CD138po	MMRF_1148_1_BM_CD138po	MMRF_1151_1_BM_CD138po	MMRF_1152_1_BM_CD138po	MMRF_1153_1_BM_CD138po	MMRF_1157_1_BM_CD138po	MMRF_1159_1_BM_CD138po	MMRF_1164_1_BM_CD138po	MMRF_1167_1_BM_CD138po	MMRF_1169_1_BM_CD138po	MMRF_1171_1_BM_CD138po	MMRF_1178_1_BM_CD138po	MMRF_1179_1_BM_CD138po	MMRF_1180_1_BM_CD138po	MMRF_1184_1_BM_CD138po	MMRF_1185_1_BM_CD138po	MMRF_1188_1_BM_CD138po	MMRF_1189_1_BM_CD138po	MMRF_1195_1_BM_CD138po	MMRF_1201_1_BM_CD138po	MMRF_1202_1_BM_CD138po
NEDD4	3.763	2.23534	2.39782	2.51761	3.84422	2.28532	0.588687	2.38741	2.5883	-3.67931	2.39865	3.41916	2.00551	0.0749894	-3.54529	3.00551	2.75517	0.394892	1.31082	3.63438	1.53712	1.53199	1.10191	-3.67681	3.85243	2.35768	3.46717	2.18726	3.08312	-0.806751	2.36801	4.77714	2.19743	-0.0888815	-3.20602	2.65434	-1.72304	-2.07914	2.3106	3.82525	2.72225	2.88679	-3.53618	1.59908	2.16967	0.114503	0.533122	-0.30697	-3.64167
CDC20	3.07347	1.5657	1.77324	0.693018	4.30458	2.9248	0.536692	2.6569	1.93519	0.568622	2.59593	1.49997	1.00918	0.93108	1.58399	3.194	1.04689	3.7802	1.34072	2.04249	1.41683	1.39639	1.72628	0.967051	2.60817	0.875582	2.37946	2.75214	0.443971	1.56595	1.21046	0.433854	3.39922	0.59701	1.79051	-0.956923	0.168254	2.33852	1.38152	0.755436	1.72484	2.12099	-0.556359	2.39102	0.947276	0.114503	2.34138	2.6946	-1.8574
CBLB	2.97602	2.4691	3.41983	0.580908	3.61529	1.6801	1.90293	1.99223	2.32885	3.96887	3.53615	2.14027	1.85065	2.54929	3.25432	3.48575	2.68392	2.88924	1.89829	2.1235	2.3993	4.42588	-0.0427101	4.20923	3.25931	1.13084	3.20802	4.2411	1.92558	4.08789	2.77055	3.10479	1.56459	3.33981	4.80907	3.56338	4.29071	3.14116	3.35748	2.2688	3.97467	3.08178	2.69264	3.39506	3.48593	1.96755	3.65275	2.43438	3.12357
UBE2C	1.85854	0.573154	0.449686	0.580908	4.27261	2.37448	-0.616783	1.58797	1.50308	-0.328808	2.5555	1.00484	-1.32747	0.93108	1.09857	2.7769	0.124296	4.05216	1.08212	2.48716	0.800159	-0.139244	0.981619	0.164497	1.88994	0.0088485	2.52818	1.72033	0.733478	-0.00247519	0.046077	-0.574607	2.70103	-0.314763	0.982283	-0.304846	0.0370091	2.09637	1.89394	0.117111	1.22277	1.53375	-2.61864	1.44136	0.535379	0.308772	1.21833	2.68832	-1.60215
RNF144A	4.24962	4.12679	3.79185	3.81109	5.28815	3.77526	3.56455	4.25545	5.4766	3.60425	4.34703	3.7593	4.50412	3.16995	-2.40779	-2.12176	2.3203	-1.85953	3.87677	3.1161	3.87436	2.99798	0.0522383	4.1915	4.32571	2.69485	4.99936	2.61718	4.23829	4.32376	0.289634	-1.6986	3.81957	3.95615	2.26597	-3.13625	-0.949316	5.18263	3.38536	1.41628	2.10454	5.06117	-3.00567	3.887	2.03418	3.88899	5.16421	3.80392	-0.125099
BRCA1	4.06108	1.62429	3.71933	2.60619	5.19912	3.27668	2.46548	3.6525	2.56655	1.36509	3.00159	3.00767	1.69546	2.57534	2.84359	4.13678	1.45909	5.46317	1.86781	2.7264	2.36359	3.22215	2.573	3.11472	3.3817	2.40359	4.49669	4.54509	2.82864	2.45134	3.34628	3.07805	3.67827	2.82773	4.16299	2.57233	2.42343	4.71286	3.67863	1.9893	2.6695	3.49037	-1.21425	3.9266	2.92111	0.396903	3.98792	3.78491	-0.834319
SOCS1	-0.969799	0.818732	3.35386	1.7131	-0.559741	1.13396	-0.503572	-1.00314	1.40844	1.00999	0.81939	3.23774	1.95318	0.616699	5.56376	0.634432	1.35283	-1.3741	2.53752	1.81749	-0.168133	1.74401	1.69131	1.27739	-3.06426	2.0046	0.783059	1.32053	0.35584	0.421781	3.86405	0.790789	1.49274	-0.839854	0.907321	1.43807	3.31003	-1.13036	0.26963	1.04641	-0.566393	0.152502	3.31209	0.0418662	1.35522	3.16401	1.22621	-1.42454	0.704101
CBL	5.4474	5.76644	6.33288	5.85053	5.64348	5.60322	5.78427	7.67805	5.34545	4.49162	5.02538	5.45858	5.50833	6.05806	4.7685	6.34932	5.23874	5.34294	5.19844	5.19377	5.8452	4.17234	6.15221	4.28448	5.51557	5.84887	5.88702	4.90313	5.56591	4.42694	4.54491	6.5514	5.99642	5.0523	5.06257	5.59267	4.97067	5.61435	5.59604	5.67809	4.91303	6.14944	3.87227	4.52299	5.5467	5.40987	4.71815	5.92552	4.44284
SOCS3	7.45442	5.4696	5.31942	1.04958	7.00995	1.81363	1.41956	-0.0597248	0.416571	5.83679	7.04433	2.41276	2.47724	-1.2746	4.40074	8.8512	1.85911	-1.3741	4.96761	1.81749	-0.495297	3.52913	4.81256	1.51521	5.78607	0.107252	0.783059	3.79858	-0.0936854	7.42128	4.43048	0.562896	9.13988	8.51925	0.494419	5.05967	8.4743	5.44242	5.84668	0.282848	7.0748	6.08557	11.2721	5.43255	6.42057	7.54808	5.72181	-1.7262	-0.74551
PCNA	5.29795	5.63279	5.54217	5.14938	6.51434	5.3173	4.02943	4.54039	4.55647	4.51348	5.35625	4.93576	3.87597	3.97944	5.08334	5.99198	4.31442	6.92585	4.24613	5.00756	4.08199	5.04642	4.59564	4.67438	4.63933	4.64726	5.3267	5.40704	4.67265	3.75561	4.57683	4.54103	5.34882	3.95361	4.98722	4.51818	4.7868	5.92857	5.259	4.19123	4.60704	5.03363	3.76658	5.05512	4.63314	3.05987	5.64854	5.64135	2.91462
MGRN1	5.30942	6.03495	5.44892	5.21892	6.18917	4.23115	5.64157	5.78325	5.95311	5.06418	5.39543	4.25097	5.17298	5.22396	4.99619	5.23601	4.87759	5.09433	5.12946	5.23992	4.90387	5.5436	5.36887	5.08511	4.41221	5.32184	5.67856	5.46714	5.03116	5.7531	5.37751	4.92552	4.76407	4.33105	4.8065	4.25253	5.32312	5.48097	5.27108	5.29918	4.92321	5.09284	6.41559	4.6591	5.71745	5.81519	5.25371	4.46547	5.76228
SIAH1	1.14568	0.984469	1.021	0.693018	1.41705	1.02802	1.0259	1.00608	1.19823	2.55719	3.26243	2.24015	1.51124	1.82106	2.10433	1.04033	2.14036	2.7644	1.76129	1.79293	2.11995	3.12202	2.38515	2.89642	2.36201	1.73388	-0.137352	1.94141	0.465188	2.36795	1.42968	1.44645	2.04668	1.60349	2.01538	0.759284	2.8983	0.899738	1.68051	1.90462	1.23734	2.12099	3.69797	0.874515	1.22127	3.31303	2.16395	1.73324	3.8564
SHPRH	3.39406	2.01216	4.50319	3.34172	3.20534	1.92111	4.17896	3.88013	4.01899	2.43756	1.81512	3.88806	3.38006	4.07613	2.38545	3.16725	2.30138	3.61017	2.90582	3.71501	3.59832	4.17478	2.53734	3.95336	3.82171	2.49124	3.43053	3.64569	3.95681	4.2864	3.8617	3.58491	4.23369	3.88607	5.33701	4.55642	3.85512	3.52595	4.03507	3.46761	4.43598	4.36051	3.87227	3.83838	4.19669	4.50682	4.51995	4.40357	3.97058
HERC1	5.32929	5.75337	6.56646	6.61355	5.96682	6.06407	7.30973	7.59591	6.8861	5.19168	5.68559	6.34511	7.22938	7.15099	5.28316	6.95773	6.86173	6.17153	6.889	6.50971	7.43598	6.22935	6.3982	6.33271	6.88291	6.90052	6.46357	6.96689	7.2149	6.37997	6.30509	8.0664	6.923	6.62934	7.36362	6.49043	6.31871	6.32303	6.65902	7.86833	6.82427	6.59913	6.81635	6.53143	6.43493	7.56378	5.93524	7.10956	7.01842
HERC3	0.590289	-1.07256	0.330809	1.15122	-2.94441	0.463526	0.948417	-0.222454	-0.386737	0.265553	1.89829	0.91097	2.12522	0.214152	1.48151	0.85608	1.04689	-1.56255	1.76129	1.02678	1.17455	0.779719	1.78276	0.832749	0.105666	1.97884	-0.686095	0.912214	-0.750201	0.674055	0.783043	1.9789	0.964954	-0.839854	0.855091	-0.84867	1.58486	-2.07914	-0.415105	1.56164	-0.617923	0.707469	1.26544	0.0690876	0.510068	1.82391	-0.635215	-0.30697	2.09228
DET1	-1.21081	-1.77883	-0.751133	-1.09425	-2.20744	-0.931333	0.455008	-0.560623	-0.632898	0.0648554	0.618183	0.91097	0.128591	1.25502	0.671942	0.0205352	-0.897399	2.09067	-0.200523	-1.21328	0.689127	0.242062	1.19641	2.17286	-0.415166	-0.0967617	1.03529	0.954493	0.91405	1.28198	0.545648	0.346919	0.0591691	1.05998	1.58939	0.910717	-0.949316	1.29873	1.16986	0.755436	0.740268	0.658142	-2.61864	0.293405	-1.10066	-0.898553	0.386054	1.20069	-0.182243
BIRC6	6.15339	5.85779	7.06198	6.39941	6.46711	6.42263	7.0838	7.94934	6.90968	5.94018	5.84661	6.37892	6.78145	7.21894	5.4609	6.59776	6.17358	6.53463	6.90722	7.03449	6.71823	6.55991	6.48586	6.69739	6.63508	6.97816	6.81546	7.49119	7.40118	7.45113	6.65179	7.89841	7.14749	6.52604	7.92123	6.84867	6.57794	7.0309	6.62678	7.12483	6.80941	7.25391	6.35981	6.67953	6.94418	7.81862	6.76921	7.04053	7.38631
WWP2	5.51257	5.04135	4.93154	5.0943	5.97611	5.19871	5.17205	5.66602	5.65723	5.37	5.50299	4.60018	4.89045	5.27851	5.84832	4.49331	5.01313	4.26681	4.01532	4.62136	4.81676	5.30217	5.25871	5.17321	4.55379	4.92533	3.75972	5.05598	4.12954	5.32714	4.97437	4.83578	4.76152	5.20933	5.36179	4.03662	5.35309	4.39055	4.79954	5.08179	5.01804	5.10209	4.88401	4.478	4.83646	4.77695	5.31043	4.38038	5.82435
HERC4	4.38956	4.34502	4.8946	4.53369	4.25745	4.12596	4.20834	4.39182	4.37859	5.10271	4.89576	4.35712	4.62851	4.96042	4.69025	4.74016	5.24494	5.32945	4.95074	3.65496	4.74363	5.247	5.61229	5.24173	4.82005	5.17547	4.10283	4.96067	4.69639	5.19896	4.40484	4.98503	5.01015	4.53306	5.4431	4.84876	4.79393	4.31358	4.8681	4.61203	4.47185	5.07885	5.50912	4.61244	4.6095	3.27864	4.87619	5.29488	3.63445
PRKDC	6.42538	6.70985	7.03303	6.49144	7.51946	6.61385	7.21727	7.3189	7.07478	6.00614	6.24962	6.22834	6.21982	6.88999	6.25464	7.46297	6.6245	7.02739	5.90488	6.52237	6.47635	6.62983	6.79181	6.94189	7.26635	6.69831	6.8374	7.64574	6.92761	6.63136	6.8333	7.17042	7.43311	7.19397	7.79002	7.16921	6.90479	7.8475	6.20668	6.85952	7.36154	7.1493	4.98433	6.57273	6.72692	5.81968	7.49657	7.22305	6.16657
FBXO5	3.35028	1.73479	3.37762	2.28694	4.27261	1.96483	2.13919	2.47633	2.25825	2.57997	3.11025	2.19108	2.68404	2.56237	1.4274	2.39874	2.82308	4.43902	2.20506	2.78983	2.25862	3.21505	1.92504	2.52178	2.75476	1.89867	2.32134	2.30223	2.73566	1.96951	1.8077	2.14271	3.52161	2.17328	3.64525	1.31157	3.32135	3.64371	2.99491	1.79126	2.45559	3.27003	2.8504	2.18871	2.36585	2.97293	3.0827	2.8933	2.62511
LEO1	2.93215	4.81008	3.93264	4.2791	5.13656	3.95583	4.01762	4.47051	5.16424	2.50259	2.31029	3.56112	4.17421	3.51772	2.8573	4.01704	3.74995	4.16537	3.75714	3.4266	4.38066	3.19596	3.34914	3.06466	3.87612	4.14924	3.95967	3.66968	4.44731	2.71775	3.83555	4.36418	3.94602	4.27325	3.70364	3.67791	2.64244	4.10146	4.26755	4.29052	3.61613	3.7741	2.13624	3.59792	2.72056	2.47237	3.37634	4.19571	2.45284
PRKN	2.21647	-1.77883	0.449686	0.255332	-0.38641	-3.36429	0.734292	-3.11862	0.883352	0.766951	-0.0116335	-1.12587	2.7292	0.539393	-0.139297	-0.849954	-0.515528	-2.13083	0.108427	3.5994	-0.443767	1.2374	-1.75053	-0.338936	1.06877	-6.40054	0.444891	-2.30127	0.237521	0.64286	1.21046	2.60659	0.357693	-0.0476589	-0.884093	-4.05378	0.522436	0.847743	-0.458498	-0.751099	2.35894	0.683016	-1.03368	-0.262988	0.608752	0.114503	0.400061	-2.90453	0.719782
UBE2D1	3.94324	3.86046	3.92533	3.70811	2.84277	3.38792	2.35722	2.65104	2.51448	3.65876	3.80113	2.3693	3.23731	3.17848	2.99387	2.92689	3.36882	3.75686	2.61297	2.70023	2.60293	3.88256	3.66376	3.62393	3.8546	3.60368	2.78414	3.6262	2.86101	3.03855	2.90463	3.15939	3.86059	2.96499	3.89686	3.6959	4.69182	2.83556	4.5637	3.25033	3.23189	3.6184	6.22703	3.35967	3.48917	4.28371	4.09297	3.79079	5.57075
BTRC	3.50469	4.10895	4.60642	4.19115	4.1583	3.54019	4.24728	3.94627	4.10449	3.83007	3.87075	3.28995	4.12775	4.08523	4.01083	3.76565	4.03977	3.88847	3.82747	2.89741	3.67025	4.62013	4.23689	4.39108	3.83276	3.89752	3.80284	4.49135	3.94553	4.17224	4.00508	4.4238	3.98145	4.18089	4.60381	3.74568	3.90302	4.21954	3.80327	4.11946	3.80651	4.57669	2.22167	3.78808	3.94845	3.07664	4.69206	4.29307	3.8223
PML	4.54165	6.19935	4.85129	5.85506	6.08073	5.4667	6.26511	6.6907	7.01982	4.991	4.64191	5.31364	6.02714	6.68354	4.5538	5.37146	5.19199	4.59474	6.52922	5.04833	6.51715	4.92195	6.65367	5.26212	5.02079	6.03695	5.44336	4.83404	6.28247	4.67357	5.53498	5.42884	5.16071	5.21463	4.48317	4.95464	4.5831	5.4043	5.83352	6.53063	5.31281	5.33081	5.91709	5.0049	4.79121	6.17865	5.02878	5.07786	6.34338
RAD18	3.78235	2.94191	3.86396	2.62044	3.5913	2.84905	1.71687	3.45797	2.97701	3.1203	3.04239	3.16844	3.07887	3.0543	3.08988	3.88646	2.37562	4.28673	3.0303	3.53051	2.67463	3.48459	3.67424	2.46388	3.39069	2.89178	4.26579	4.02252	3.5656	2.99289	3.46267	2.90322	3.45385	3.19706	3.47183	2.97474	2.90585	3.74312	3.64443	2.92088	3.01646	3.10497	1.48865	3.54072	3.54942	4.10717	3.7571	3.25587	2.65804
RNF32	2.24065	-2.56733	0.0373634	-1.29356	1.82231	-0.476767	-0.503572	-0.862279	0.54075	0.766951	0.0478675	0.616065	1.17503	1.37854	0.241307	0.644811	0.166732	-0.220628	0.699172	0.467902	0.568833	1.85772	-0.867343	1.05414	0.615861	-0.619183	0.0170938	0.477376	1.30379	-0.186339	-1.44267	0.23517	0.357693	2.31435	0.293212	1.29593	0.378046	2.39697	1.90682	0.214135	1.56072	1.90541	1.05545	1.11552	0.3481	1.13387	0.427673	0.45487	0.221824
UBE2F	3.42955	3.66499	3.01413	3.88377	3.13122	3.39326	2.24829	2.88888	2.97701	3.21551	3.68881	2.55143	2.97021	3.0727	3.56532	3.29959	2.9919	2.80723	3.30893	2.27304	2.55939	3.33989	2.28705	2.87949	3.04046	2.94597	3.30718	3.00188	3.4292	2.5429	3.13256	2.57633	2.84264	2.49259	2.96236	2.81932	3.8355	2.16879	3.71081	2.81659	2.87917	2.93419	3.53588	2.87644	3.63387	3.21944	3.32404	2.25055	2.62927
SKP1	5.97512	7.18923	6.15122	6.7878	5.91392	6.62581	5.39923	5.78124	6.12354	5.96707	6.35054	5.87063	6.449	5.87351	6.04829	5.97357	6.10703	5.98578	6.40648	5.89417	6.41922	6.30593	6.40833	5.78831	5.79908	6.56902	6.00826	5.80455	6.24846	5.84719	6.12694	6.28118	6.08307	6.28111	5.77938	5.68525	6.99464	5.54053	5.99278	6.2619	5.4411	5.41024	7.61265	6.21693	5.96398	7.16057	6.19253	6.14489	7.11182
UBE2I	4.87215	5.39793	4.96472	4.07696	5.17049	5.0544	4.56048	4.79958	4.88701	5.58326	5.27455	4.70353	4.98564	5.08012	5.05685	5.16927	5.00292	5.44033	5.20455	4.90101	4.66659	5.40343	5.30957	5.41272	4.19655	4.875	5.43892	4.91857	4.66922	5.22749	4.73435	4.35307	4.13684	4.56165	5.06113	4.45709	5.57277	4.58504	5.22082	5.05175	4.72936	4.68994	6.67962	4.68352	5.39076	5.86674	5.56125	4.40357	6.54444
UBOX5	2.57452	3.04738	3.29156	3.04166	3.62545	2.84905	3.15005	3.57719	3.37338	2.47044	2.62063	2.18106	2.62791	2.88755	2.83669	3.04131	2.42015	2.53279	2.71353	2.98131	2.78674	3.21742	2.71327	2.90649	2.17328	2.40359	2.81184	2.97646	2.91212	3.03855	3.25598	2.81204	2.59637	1.79695	3.11452	2.80281	2.21455	2.58073	2.77135	2.34576	2.64238	3.00987	2.04544	2.52974	2.59978	3.45323	2.70798	2.06429	3.293
PIAS4	4.01743	4.82108	4.87348	4.69386	5.66334	4.65697	4.39513	5.31832	4.74255	3.47652	4.21374	3.85378	3.94841	4.23371	4.13137	4.34843	3.37336	4.01892	3.94406	4.10242	4.39134	3.84934	4.35892	3.43288	3.44065	3.89523	4.62956	3.52111	4.35797	3.73171	4.36219	4.11863	3.75706	3.83464	3.13657	3.56011	3.13815	5.08682	3.96597	4.33299	3.07442	4.22734	4.31001	3.89843	3.36761	4.2382	3.6232	4.25215	3.51595
TRIP12	6.63905	6.84572	7.22175	6.93365	7.3303	6.17448	7.15827	7.72922	7.38236	6.50928	6.56301	6.54583	7.14441	7.10086	6.14994	7.06632	6.48159	7.07551	7.33643	6.30731	6.9003	6.76512	6.81992	7.04704	7.20922	7.01269	6.72182	7.24463	7.53041	6.7316	6.90592	7.95865	6.831	7.06894	7.24178	6.8971	6.99021	6.66052	6.96501	7.08249	7.00971	7.14902	6.8075	6.81634	6.81611	7.55782	6.99407	6.80037	7.89312
HUWE1	7.05328	7.40982	7.71292	7.64122	7.70635	7.11326	8.36359	8.60025	8.16567	6.5299	7.04045	6.92473	7.48079	7.68288	6.72687	7.55888	6.72465	7.39658	7.18627	7.05206	7.35554	7.87981	7.34627	7.22983	7.74668	7.34796	7.22035	8.21351	7.28313	7.64218	7.43672	8.39392	7.89939	7.8908	8.07069	7.8579	7.86948	7.15409	7.4635	8.04841	8.00686	7.99977	7.29046	7.49903	7.9108	7.46848	8.14032	7.50859	7.65263
CUL4A	4.87858	6.36207	5.35739	5.94414	5.01173	5.59629	5.81733	5.69765	5.79454	6.06385	5.41816	5.56353	5.68891	5.25351	4.98219	5.3226	6.19231	6.31483	4.97835	5.3722	5.62308	5.10773	6.07234	5.02556	4.9576	5.75459	5.77347	4.9639	5.93392	6.18058	5.72045	6.06398	5.82476	4.75461	6.26862	5.50909	5.6015	4.70192	5.40157	4.9533	5.02331	5.08703	5.24409	5.83467	5.55678	5.56475	6.26583	4.78307	5.34669
SMURF1	3.05995	3.2793	3.7378	3.48098	4.26613	2.87983	3.69184	3.13982	3.30497	3.75198	3.81619	4.09963	4.53877	4.81081	4.52617	4.65479	4.42125	3.57629	4.85038	4.31784	4.14646	4.04209	5.09385	3.7689	3.30762	3.918	4.40802	3.71804	4.1575	4.10372	3.88274	4.08813	3.94602	4.13015	3.85592	4.26965	4.14693	4.11436	3.6521	4.11946	3.49402	3.73895	6.84884	3.72743	3.81788	7.1087	3.48711	3.09665	6.69086
PIAS1	5.15578	6.16399	5.46967	5.65675	6.47602	5.86308	6.12413	6.48191	7.44006	4.53112	5.624	5.59216	6.90344	6.12959	4.77031	5.52614	6.18394	5.60481	5.69881	5.86796	6.42183	6.0163	5.39854	5.8126	6.00745	5.96605	5.57168	5.96568	6.52308	5.91893	5.46383	6.88762	5.37487	6.37411	6.77005	5.54757	5.79774	4.82803	5.86329	6.56897	5.69446	6.07445	5.05918	5.64927	5.41398	6.08475	6.20305	6.5225	6.65766
ANAPC1	4.3307	4.91502	4.96472	4.54494	4.95378	4.3946	4.79295	5.49323	5.17146	3.96887	3.93716	4.38793	4.45657	4.36273	3.56114	4.88674	3.70026	5.11677	4.1544	3.64471	4.16732	4.16131	4.45936	4.19287	4.81337	4.53389	5.04542	5.0395	5.17572	4.5912	4.47118	5.16289	5.04825	4.90391	5.53622	4.82648	4.58074	4.41978	4.19764	4.47436	4.76374	4.57503	2.19174	4.80791	4.47207	4.07247	4.86676	5.16862	3.84035
FZR1	5.16423	5.43625	5.82227	5.49313	5.86688	5.82306	5.32645	5.93757	5.44715	4.79724	5.58373	4.79997	5.16807	5.51898	5.6171	5.18847	5.43596	4.78803	5.4177	5.42809	5.16057	5.02967	5.45002	4.61628	4.2337	4.97938	5.3126	4.10343	5.2146	4.96439	5.27423	4.60518	4.49657	4.54659	4.5077	4.20622	5.29251	5.25968	4.66511	5.34877	4.15243	5.11586	6.90918	4.96107	4.90117	6.76988	4.55949	5.08325	6.10894
PIAS3	4.92035	5.2324	4.43587	4.47805	5.42337	3.85488	4.55069	5.10753	4.87379	4.68789	4.36029	4.3726	4.15613	4.80257	3.78204	5.10683	4.1862	5.13563	4.42775	4.60734	4.59756	4.58295	4.99333	4.42998	5.17545	4.2388	5.35051	5.29119	4.80022	4.6034	4.72531	4.4973	4.26997	5.07231	4.37141	5.28483	4.35136	5.33005	4.25501	5.02526	4.94557	4.5667	4.20903	4.2738	4.19073	4.53258	5.24743	5.13092	4.9603
ANAPC2	5.3882	5.86237	6.10507	5.97079	6.26044	5.24821	6.44865	6.32686	6.98369	5.62036	5.59125	6.64847	7.04321	6.67453	6.13665	6.42711	6.27404	6.15696	7.26001	6.35789	6.98529	6.29923	7.31801	6.36622	5.67874	6.47617	6.00041	6.3452	6.42159	6.25015	6.66905	6.34257	5.8938	6.20481	5.87633	5.42352	5.64723	6.61864	5.81969	6.77333	6.47551	5.6749	6.21145	6.68806	5.98824	7.61722	6.39493	6.13135	6.70644
RING1	5.6818	5.61845	5.78359	5.30415	5.93382	5.46923	5.12661	5.45923	5.48242	5.11706	5.90761	4.80324	4.71636	4.44275	5.07603	5.82917	4.61376	5.08633	5.14649	4.83789	5.02427	5.34125	5.64769	5.13733	5.30484	5.22014	4.31725	4.48866	4.68513	5.23405	4.54785	4.397	5.10958	4.91438	4.74235	4.84137	5.25756	5.85723	5.047	5.30608	5.95359	4.8888	6.52826	4.83095	5.3601	5.29414	4.95953	4.92335	4.68675
PEX5	5.31038	5.52254	5.49457	4.8072	4.73507	3.84711	4.23713	4.44193	5.25315	5.01905	3.18835	4.2146	4.6297	3.75278	5.12643	4.88838	4.70296	5.36296	4.77573	3.61349	4.46059	4.53532	5.06111	4.69872	4.58287	4.39631	6.02906	4.47873	4.71533	4.49621	3.51153	4.26571	4.55947	4.78772	4.52869	5.00361	4.46933	4.80436	4.87413	4.41309	5.10802	3.4107	5.88097	4.80183	4.01968	4.70001	4.69987	4.62274	4.43217
ANAPC11	4.94263	4.9963	4.81774	4.82269	4.68899	5.022	3.86522	4.26892	4.37234	5.4443	5.26752	4.96962	4.60569	4.10101	4.69979	4.93352	4.20159	4.39111	4.48409	4.50523	4.48739	5.28815	4.43313	4.22808	3.79033	4.5674	5.05571	4.25067	4.40264	4.5871	5.40847	3.54054	3.86771	4.10295	3.40756	3.93174	4.78475	5.34146	4.61169	4.35443	4.83613	3.90937	4.95166	5.09456	4.97008	4.55789	4.75472	4.30235	4.11988
CDC26	2.77547	4.32749	4.30682	3.6947	4.29612	3.49617	3.41056	3.61081	3.68735	2.75031	3.0927	3.71486	3.98611	3.41687	2.2876	3.14366	3.21049	3.36323	3.78731	2.98674	3.4799	3.13461	3.05339	2.22205	3.10019	3.70667	3.50422	3.45822	3.36856	2.714	3.91942	3.86071	3.2254	3.30045	2.25089	3.31254	3.54072	3.89814	2.7381	3.00124	3.26783	3.09574	1.55599	3.97057	3.21541	3.14186	3.6988	3.14101	2.06798
MDM2	6.68419	5.6628	6.07269	6.30111	7.11223	5.84272	6.71706	6.29007	6.31561	5.86102	6.97585	6.7804	7.33302	6.1389	6.2514	6.05341	6.56327	7.80748	6.24983	6.12442	6.68026	7.54661	6.49877	6.29681	6.81491	7.25309	7.29331	6.51726	5.78263	5.67043	6.07506	7.42745	7.14138	6.10837	6.36223	5.4454	8.29722	6.17044	5.55333	6.122	6.03977	5.44246	5.98455	5.83764	6.43703	6.90845	6.28836	6.57727	6.07886
PEX2	5.65056	5.6922	5.13722	5.00751	4.97777	4.90156	4.31829	4.61459	5.07462	5.60471	5.53388	4.59829	5.19408	4.54517	4.62564	4.82133	4.73681	5.27885	3.87932	4.72235	4.68262	5.11981	4.25197	5.44415	5.18669	4.91064	3.73211	5.5134	5.06803	4.89658	5.52162	4.99864	5.19318	5.23774	5.58314	4.12889	4.79698	5.36708	4.21932	4.67942	5.4997	5.03846	4.82868	5.72877	5.35744	4.25009	5.56979	5.30979	5.86986
UBB	7.4977	7.61946	7.19511	7.08582	6.545	7.51759	6.42694	5.74316	6.33181	6.71237	6.71069	6.80181	6.81221	6.14326	5.52241	5.84219	5.83341	6.55917	5.59873	6.52703	6.31977	6.44534	6.02601	6.19613	5.72216	6.6751	6.53371	5.81821	6.29697	6.13996	6.13427	6.47556	6.4983	5.95012	5.37923	6.72912	6.57084	5.46811	6.07116	6.63589	6.74903	6.97268	6.45676	7.08428	7.35778	6.36908	7.20174	5.91312	6.43974
ELOB	6.04772	6.99057	5.79125	5.32278	6.53963	5.79709	5.45282	6.13484	6.22248	6.14629	6.05943	5.61188	5.59932	4.9567	6.05127	5.55222	5.16869	5.36901	5.92352	6.04931	5.46355	6.03589	5.36887	5.19869	4.96966	5.78588	5.86277	5.33785	5.52734	5.33631	5.82381	4.71253	5.17321	5.10237	4.6902	4.34757	5.61767	5.70237	5.25606	5.44311	5.5933	4.77916	6.249	5.64645	5.62763	5.99406	5.59589	5.07726	5.90114
ELOC	5.18619	5.57733	4.60825	5.32713	5.14129	5.22891	4.07115	4.69231	4.79024	5.16053	5.0401	4.53284	4.81076	4.03682	4.56845	4.5434	4.87119	4.89345	4.72703	4.58069	4.26541	5.05836	4.59248	4.26506	5.06174	4.92981	4.07584	4.75327	4.47503	4.02274	5.44902	4.49325	4.4981	4.53984	3.99365	4.06919	4.65536	5.04942	4.19327	4.78683	4.74091	4.22522	5.67138	4.70754	4.69059	5.13347	5.00664	4.75931	5.3321
UBE2Q2	5.11385	4.99907	5.66134	6.50782	6.12318	5.97689	5.7033	6.47902	6.47392	4.5524	5.57996	5.87452	6.82682	5.75598	3.74565	4.76535	5.68802	5.01506	6.5865	5.96457	6.347	5.12423	6.25435	5.33597	6.52565	6.70127	5.64786	4.79894	6.48399	4.65513	5.56277	6.14706	5.41429	6.08307	4.56674	5.87251	4.43455	5.8714	5.93918	6.28162	5.89045	5.757	6.59553	6.28018	5.44519	7.10155	6.19404	6.66002	5.33592
UBE2D2	6.66124	7.94936	6.59529	7.45476	6.57326	7.15397	5.94624	6.62266	6.67534	7.58525	6.59453	6.37343	6.68246	6.20558	6.40978	6.75259	6.65742	7.37853	7.28786	6.40625	6.34974	6.14289	6.71916	6.40608	6.05019	6.81028	7.08728	5.9194	6.84175	6.48292	6.23272	6.46605	6.22101	6.74712	6.85499	6.77603	6.10924	6.03581	5.88054	6.74596	5.95138	6.06738	7.21415	6.31506	6.25903	7.29907	6.21598	6.42296	7.91744
STUB1	3.67109	5.3036	4.55051	3.70477	4.63972	4.40786	4.3823	4.58413	4.87674	4.34417	3.86249	3.96598	4.1856	4.13425	4.66319	4.37439	4.13636	3.68979	4.64553	4.83036	4.32975	4.08033	4.12667	4.15256	2.7501	4.40601	4.77415	3.63435	4.31917	3.83883	4.03254	3.42008	3.53061	3.71099	3.15288	3.04659	4.09837	4.04101	3.81129	4.05052	3.31324	3.14133	4.68353	3.82846	4.50767	3.75367	3.85441	3.28113	3.1785
RPS27A	9.02183	11.3144	9.92619	10.7083	8.75858	10.0659	9.47087	10.1688	9.25878	10.5067	9.71186	9.94844	9.88779	8.83894	9.69511	9.51539	9.99275	8.61293	10.9858	10.1486	9.96899	9.18244	9.82248	9.15444	9.19567	10.203	9.44605	8.87755	10.5074	9.78984	9.86789	9.5027	9.18421	9.39438	9.66537	9.78504	9.92834	9.0671	8.43884	9.7184	9.64064	8.75448	10.3059	9.72374	9.18627	10.326	8.99744	10.5247	10.1922
UBE2M	5.93802	6.81893	5.87405	6.35589	6.42459	6.57499	5.7618	6.49507	6.38921	5.5011	5.444	5.34651	5.59688	5.66185	6.0408	5.7652	6.17488	5.12721	5.88915	5.90495	5.60254	5.56748	5.79637	4.91524	5.09699	5.99526	5.7497	5.29941	5.71727	4.75058	5.29967	5.29532	5.33176	4.9026	4.52869	4.60641	5.03142	5.57724	5.11795	5.61786	5.02541	4.47176	5.6583	5.32233	5.43934	6.04012	5.16626	5.19322	5.32122
UBA52	8.73015	11.152	9.56265	9.64103	9.63646	9.45736	9.74492	10.0018	9.93508	9.39004	9.34557	9.36933	9.18101	8.34065	9.41699	9.12586	9.45451	7.43358	10.0181	9.41818	9.70409	8.29332	9.00178	7.78678	9.35136	9.08959	8.28205	8.12864	9.62497	8.00995	10.4967	8.65684	8.74466	9.40248	8.16219	8.38556	8.60408	8.59991	7.95758	8.92438	9.15083	7.53407	9.39392	9.08691	8.17099	9.74856	7.97917	9.91843	8.83892
DZIP3	5.00983	3.26556	4.92056	4.51665	4.95378	4.3264	4.00093	4.58105	5.42314	4.61256	5.01889	4.61327	5.5536	5.69119	4.67485	4.85357	4.74208	5.58081	4.49244	4.2563	4.86481	4.93064	4.9178	5.64036	5.33546	4.79237	5.24269	5.32985	4.72855	3.77192	5.1649	5.40052	5.14517	5.21252	5.81271	4.98909	5.40258	5.23712	5.02156	5.06563	5.61787	5.48198	2.251	4.87981	4.84027	2.51238	5.0254	5.00331	2.24097
RNF181	5.43959	6.43498	5.213	5.60305	5.78691	5.05609	4.89843	5.61421	5.37807	5.57572	5.35109	4.99558	4.75618	4.83123	5.14191	4.55239	4.1862	5.05045	5.37589	5.37013	4.9076	5.79744	4.64064	4.65759	4.89152	5.28377	5.08657	5.45707	5.37663	5.3024	5.22656	4.90284	4.89177	4.95171	4.90852	4.20831	4.90161	5.57158	5.02057	4.92043	5.22597	4.94772	4.4831	5.47196	5.2305	4.79531	5.76913	4.61614	4.30019
XIAP	6.88355	7.00787	6.6319	6.17404	7.17497	6.13675	6.13892	6.24697	5.78829	6.62972	5.86068	5.02668	5.67685	6.8812	5.75712	5.5893	5.96322	5.82116	6.06122	4.86759	5.70384	6.56248	5.44652	6.47759	7.52658	6.18419	6.69932	6.37979	6.08247	5.93552	7.0555	6.61091	7.02522	6.04785	6.60912	7.168	5.4231	5.15348	6.71898	7.12989	6.2992	6.37799	5.47038	5.67828	5.89965	5.74031	7.08913	6.28802	6.69929
PEX10	4.00807	4.34066	3.63403	3.40893	3.84422	3.52079	3.59028	3.78961	3.5865	2.85363	3.24665	3.3715	3.3601	3.39509	3.50129	3.49008	2.61663	2.67118	3.04854	2.70023	3.394	3.5138	3.09635	3.84065	2.51797	3.35601	3.51981	3.2147	2.96521	3.26799	3.40888	2.70075	2.31319	2.86059	3.14747	2.14916	3.42998	3.7608	2.98483	3.36834	3.03743	2.69835	3.46257	3.471	3.40242	2.9872	3.41134	3.44838	3.09379
UBE2E1	5.03424	5.0101	5.18267	5.00072	4.94839	4.75983	4.57345	5.55577	5.74295	5.40125	5.61603	5.1716	5.97185	5.37344	4.87678	5.05524	4.60799	5.07896	5.27206	4.6643	5.23064	4.50267	5.70141	5.1891	5.16849	5.0231	5.38142	4.5818	5.36469	4.87577	4.3353	4.94711	5.08841	5.58846	4.9173	5.14562	5.09879	4.57907	4.90923	4.97682	5.30592	5.06709	4.56711	5.20835	4.68353	4.65044	4.83553	5.2646	5.13128
PAF1	6.23189	6.7166	6.56057	6.4138	6.93705	6.5429	6.42381	7.23441	6.5484	5.78299	6.1209	5.5693	5.88023	5.84301	6.49061	6.39057	6.50037	4.14882	6.36797	6.49456	5.77964	5.38142	6.32284	5.57927	5.87639	6.32802	5.92825	5.30351	5.96544	5.46395	5.92703	5.88116	5.93392	5.51383	5.56851	5.37178	6.11413	6.43848	5.44821	6.17305	5.25491	5.47309	8.21792	5.67275	5.37244	6.50976	5.502	5.91245	5.71074
UBE2E2	4.49383	5.18452	5.41541	4.35776	4.63638	4.47239	4.08026	5.0032	5.42516	5.09218	4.5316	4.24136	5.01055	4.39418	4.73363	4.37906	4.51661	4.094	4.47232	4.4474	4.3699	4.69853	4.56135	3.38089	4.56178	4.66487	4.67204	4.42993	4.69639	3.52055	4.95352	4.87126	4.286	4.39412	3.51455	4.36921	5.09549	4.17011	4.3382	4.07494	4.66748	3.98132	5.21834	3.93403	4.41013	4.97606	4.13021	4.08296	4.98566
UBE2B	6.16818	6.44466	5.99173	6.41073	6.17309	6.20746	5.04405	4.95165	5.56335	6.43	6.65108	5.89382	6.19629	5.33106	6.44765	6.06481	5.75995	5.65842	6.35978	5.19377	6.04612	6.72925	5.51271	5.49173	6.4285	5.87296	5.72582	5.20953	6.21597	5.24902	6.00641	6.09798	6.02959	6.40923	5.17536	5.71752	6.46694	5.68396	5.87836	6.16663	5.67251	5.53076	7.73651	5.77186	5.76035	7.16803	5.75999	5.83463	7.48868
TMEM129	4.89391	5.76237	5.34977	5.8223	5.02202	6.25959	5.20782	5.32017	5.81313	5.98781	5.38321	5.21644	5.30859	5.3753	5.24196	5.20566	5.1503	5.58838	6.11358	5.32481	4.97542	5.58409	5.4695	5.65287	4.33662	5.80066	5.66373	5.21334	5.58602	5.39365	5.67359	4.69152	4.6776	4.71623	4.81592	5.38246	4.07682	5.40992	5.01265	5.37851	5.32224	4.64158	3.76455	5.15377	5.25547	3.82093	5.74943	5.02776	4.55199
TRIM32	3.43305	4.60351	4.37601	3.34172	4.91978	3.6514	3.67389	4.0984	4.5874	2.78993	2.4381	2.99057	2.50866	3.92476	2.79456	3.65832	2.30138	3.92483	2.8393	3.12104	3.75539	3.65331	4.1223	3.1631	4.23537	3.49579	4.11742	4.25279	3.9227	2.02501	3.55587	4.133	4.06847	4.52284	3.94763	4.25859	2.22061	3.92453	3.48607	3.65856	4.41048	3.62483	2.92871	3.91164	2.69832	3.07664	3.99717	4.19682	3.982
FBXO4	4.22155	4.8085	4.4141	4.38096	3.782	4.00901	3.69777	3.56788	3.21929	3.56672	4.00816	3.73211	4.13448	3.48374	3.753	4.2592	3.59543	3.44686	3.93183	3.98809	3.61664	4.93136	3.62567	3.60139	3.82835	3.88602	4.36263	4.48054	4.50479	3.4902	4.45722	4.22728	3.64275	3.78986	3.55195	3.54695	3.58368	4.68473	4.16495	4.69211	3.72613	3.3105	2.54419	4.34513	3.56487	2.43122	4.45351	3.74463	3.13238
UBE2E3	6.71975	6.50047	6.43702	6.06432	5.82341	6.24784	4.75932	6.38763	5.86973	6.16462	6.57822	5.53037	5.80471	5.32051	6.29612	6.75857	5.9328	5.47752	6.32748	5.44985	5.58946	5.48385	5.78328	5.89284	5.90963	5.67594	6.59678	5.96568	6.56422	5.32653	5.50589	5.80981	5.30753	5.59335	5.0068	5.89247	6.07242	5.33871	5.0314	5.83744	5.55237	5.59196	5.84103	5.45529	5.32515	6.02809	5.4081	5.42709	6.21267
UBE2Q1	6.89184	6.89861	6.12019	6.68351	7.17698	6.50946	5.86423	6.43448	6.39899	7.01992	6.46581	6.07042	5.856	6.02476	6.62489	6.68316	5.92046	6.16585	5.94801	6.39864	5.63735	6.10629	6.65575	5.91544	6.92197	6.02073	6.43267	6.31052	6.27724	5.9543	6.58488	5.80615	6.18347	6.35021	5.22057	6.83335	5.95916	6.08202	5.78202	5.99037	6.27998	6.18688	7.09368	6.3179	5.71052	6.79164	6.88547	6.20523	7.24817
UBE2G2	6.27983	5.84476	7.0028	6.55355	5.51366	5.51284	7.80683	6.20556	6.28874	7.31207	7.28337	7.36557	7.43433	6.92524	7.0563	7.79845	6.37024	6.61956	7.92914	7.29629	6.83985	7.15321	8.44447	7.51624	7.10624	7.67869	7.71743	7.07594	7.30517	7.49628	7.32519	6.62829	8.12098	6.97174	7.02234	7.40764	6.74549	6.83549	6.81165	6.90064	7.04068	6.80541	7.07248	7.22329	6.80542	7.92794	7.68309	7.43643	7.9555
VCP	8.95261	10.0613	8.31086	8.99573	9.84524	9.18304	8.94332	8.73239	9.44525	7.66577	8.57692	8.315	9.14647	8.6272	8.17863	8.27252	7.97119	8.13074	8.64089	8.38965	8.58671	8.55005	9.0808	7.67885	9.06464	8.54878	8.26427	9.29137	8.03144	7.95296	8.95673	9.39438	9.19416	8.69585	7.93033	8.04961	8.06154	8.40489	8.1755	8.80844	9.11817	8.03552	8.31474	8.65661	8.57839	8.53657	9.27695	8.19326	7.89171
UBE2H	7.41667	7.47197	7.25289	6.78028	7.69815	6.99612	6.54473	6.90051	7.28943	6.93006	8.10649	7.30545	7.39055	7.17648	7.22769	6.97557	7.74722	6.40846	7.36309	6.88094	6.50777	7.15352	6.54317	6.69521	6.75809	6.72665	7.23882	7.32312	7.40582	6.76231	7.60463	7.28037	7.01243	7.28704	6.90421	6.40781	7.59094	7.31183	7.01395	6.61411	6.92616	7.40312	8.64542	6.36156	6.719	8.52118	7.16042	6.83418	8.99875
UBE2G1	7.7484	7.75224	7.67093	7.14769	6.86742	6.83857	6.8568	6.60115	6.1597	7.31745	7.98391	6.84051	6.35633	5.913	6.33215	7.11227	6.08853	6.76639	6.03231	6.03236	6.13776	6.271	7.55584	6.4509	6.41387	6.30876	8.21833	7.59339	6.28471	6.59285	6.76977	6.17761	7.00733	6.60693	6.45754	6.38073	6.7291	5.6085	5.91575	5.94603	6.64801	6.58847	6.72943	7.42738	6.2891	7.28974	6.22756	6.61934	7.41398
FBXO2	1.22861	2.51627	3.85937	3.01495	2.86008	1.2086	1.28421	3.5075	2.68567	2.89661	3.19165	1.80406	2.61834	2.15059	3.21227	2.11128	2.27253	-0.685032	3.05306	3.1161	2.33437	1.36254	0.922525	2.40357	0.714714	1.43866	2.0443	2.51141	2.48869	0.475888	2.17678	1.32434	1.17847	0.721457	-1.62106	2.1228	3.61163	2.88369	1.83226	2.25746	-0.566393	1.70139	0.728522	1.65405	2.54476	0.956712	1.56766	1.63217	-1.31975
ANAPC13	5.52902	6.13658	5.78197	6.12304	5.86474	5.96169	4.97369	5.21479	5.85186	6.10566	5.75975	5.49239	5.99792	5.46339	6.00353	5.41759	5.65858	5.7406	5.44806	5.67652	5.61018	5.96893	5.30909	5.12373	6.40316	5.43669	5.41932	4.86624	5.63248	4.51572	5.88245	5.43465	5.77893	6.14994	5.59114	4.96024	5.49238	4.9877	5.58506	5.72515	6.1206	5.5213	4.61751	6.22414	5.44018	4.88376	5.89779	5.41383	4.14187
CUL7	5.26787	4.18391	5.74426	5.28973	5.70545	4.43661	6.08846	5.3905	5.17865	4.66321	5.38538	5.2917	5.97514	5.19905	4.43085	5.69608	4.19904	5.98075	5.78017	5.845	5.19349	6.22965	5.58079	5.65087	5.83194	5.80922	4.74349	4.9239	5.00061	6.03048	5.1534	5.34384	6.0396	5.70685	5.20304	5.08662	4.89688	6.80755	5.02698	5.63712	6.42865	5.17843	4.47442	5.16012	5.94285	5.33446	5.65476	5.02714	3.62199
MID1	2.06221	-0.982364	0.0373634	1.67265	2.13834	1.41181	0.455008	0.0152373	2.13559	0.0648554	1.47921	0.861643	-0.137143	-1.37081	2.03365	2.43806	1.33433	-1.94442	0.272546	2.83263	0.517759	2.03472	0.892044	-2.93984	0.553125	0.96578	0.0603779	0.933508	0.929398	-1.31825	4.18151	0.310623	1.57623	0.278327	-1.86207	-1.55128	0.462315	0.116648	1.5221	0.431492	1.1321	2.34013	-3.89875	-1.11779	-1.78655	-1.32236	-0.551959	-0.141233	-1.95362
PEX12	2.74198	4.58519	3.0522	3.38409	3.17799	3.0451	2.75435	2.47633	3.32238	2.98461	2.87178	2.24015	3.10993	3.12656	2.26721	2.43806	2.15096	3.15712	2.17218	2.23708	3.01566	2.76522	1.45459	2.49978	3.10384	3.72745	3.69711	3.1411	3.44263	1.17701	3.96836	3.73966	2.67962	3.62755	3.21378	2.69366	1.55638	3.41271	3.23855	3.18899	3.38044	4.37966	2.82722	3.74231	2.27109	1.53441	2.22424	2.50038	3.11173
SYVN1	9.05182	9.89673	9.07321	8.96927	10.2053	9.19408	9.5306	9.85832	9.41521	9.271	8.51007	8.76869	8.25937	9.01843	7.97386	8.68734	9.15348	8.50445	8.59083	9.44859	8.89385	9.07207	8.70519	8.46221	8.58618	9.08015	8.31178	8.81814	8.62163	9.20124	8.47432	9.16219	9.03339	7.95527	8.44679	8.0736	7.53701	9.21984	8.24804	9.12217	9.06108	8.76998	7.90993	7.98879	8.79355	8.34336	9.57864	8.67615	8.82398
DERL1	8.2529	8.57019	7.80161	7.91164	7.82074	7.7866	7.39798	7.41287	7.9404	7.38584	8.27265	7.33144	7.72007	7.48963	7.18416	7.72873	8.18419	8.03585	7.49171	7.98631	7.29047	8.71651	7.57585	7.80908	8.41566	7.92511	7.07941	7.88988	7.35628	7.50023	7.99565	8.17883	7.72418	8.14418	7.65298	7.10391	7.18337	7.8374	6.64082	7.81435	8.26811	7.52872	7.23357	7.41401	8.17427	7.32965	8.55297	7.69904	7.35354
UBC	11.738	10.1287	10.2673	10.8672	9.93554	10.4605	10.0945	10.9831	10.8535	10.3935	10.6448	10.3741	11.253	9.71855	10.5768	9.55958	10.3004	9.11781	10.5257	10.3178	10.0414	9.87054	10.0612	11.0123	9.94806	10.1804	10.5168	10.6466	8.92752	10.3347	10.0789	10.6107	11.4177	10.4652	10.3658	9.4946	10.7901	8.3095	9.29242	10.1805	10.721	8.47371	12.0046	10.1227	11.2069	10.2966	10.0917	9.59758	10.3092
FBXW7	8.56732	7.11583	8.94586	8.49186	7.48732	8.29419	8.56297	9.23198	8.5674	9.50237	7.50058	8.44772	9.19042	8.56171	6.16242	7.85611	8.60697	7.46799	9.07418	9.12154	8.63721	9.01313	8.86154	9.48882	8.24775	8.90349	8.12368	9.43853	8.67894	8.6834	7.25407	9.40568	8.67248	8.46409	9.1559	8.52556	7.10238	8.12745	7.51664	8.77684	7.72589	8.73519	7.21322	8.15382	8.52332	8.38133	7.9049	8.81569	8.06247
SELENOS	7.1394	7.44072	6.68046	8.34501	7.87124	7.88399	7.48629	6.86612	8.36966	7.00597	7.42685	7.77885	8.39839	6.9013	7.32307	6.20817	7.42221	6.92042	7.95912	7.3088	7.25119	8.17085	6.4204	6.25836	7.42312	7.76193	6.03879	6.45097	6.93285	6.44302	6.7128	7.47383	6.99031	6.35502	6.04646	5.11864	6.50438	6.82306	7.66689	7.64659	7.03365	7.07431	7.86926	7.4259	7.9604	7.55183	8.22156	7.02457	7.33807
UBE2J1	11.6143	9.8891	10.9121	11.2105	10.6348	11.1004	10.9367	11.1669	11.3689	10.9651	11.1659	10.9956	10.7067	10.5962	9.0832	8.48013	9.88746	9.52576	10.6354	10.4918	9.7863	10.174	9.36265	9.86739	11.6832	9.91629	9.48537	10.1185	11.0205	9.85733	9.59994	11.3182	11.6945	10.4786	10.3854	10.0767	9.0806	10.4958	9.40943	11.1414	10.7991	10.9579	9.098	10.2107	10.4394	10.8868	10.3555	11.1889	10.2086
UBE2QL1	3.32034	6.99682	5.2515	6.63696	5.38502	6.46067	4.81631	6.47238	7.44826	4.63811	4.55101	4.45182	7.08311	5.54146	5.25626	6.47552	6.7731	3.58199	5.17062	5.05222	6.69255	5.9057	5.05539	4.21599	3.58614	5.48934	5.57821	4.75252	7.20646	6.19778	5.11933	6.03889	2.45858	5.08626	2.97771	5.1396	4.13574	-0.494176	5.15126	6.87675	5.07188	5.17405	4.63319	6.50582	4.79121	3.86022	5.43641	4.45348	0.199628
GPR37	2.62438	0.348281	0.433292	3.1389	1.92459	-0.328669	2.24829	0.891366	3.07269	-1.47767	1.27026	2.31536	4.28572	3.15275	-5.86722	1.8979	-3.61986	0.633239	0.447633	1.60822	3.38334	3.94679	-0.123441	0.333178	1.43631	1.17689	2.25458	1.6831	3.59236	-1.51529	2.06666	2.63988	1.90624	1.16892	-6.90646	1.55437	-4.35531	1.60573	2.20331	1.11082	1.54908	1.08878	0.588515	3.46076	-2.85068	5.50341	2.34138	2.45672	-0.880862
[truncated: 735 more columns]
