# Supplementary material for: The prognostic significance of ubiquitination-related genes in multiple myeloma by bioinformatics analysis
Source: BMC Med Genomics. 2024 Jun 19;17:164. doi: 10.1186/s12920-024-01937-0 (PMC11186196; doi:10.1186/s12920-024-01937-0)
Supplement: Supplementary file 3 — Supplementary Material 3. [file 12920_2024_1937_MOESM3_ESM.xlsx]

## Sheet: Sheet1
HLA-A	HLA-B	HLA-C	HLA-E	HLA-F	HLA-H	HLA-K	HLA-L	HLA-DRA	HLA-DRB1	HLA-DRB5	HLA-DQA1	HLA-DQB1	HLA-DOB	HLA-DMA	HLA-DMB	HLA-DPA1	HLA-DPB1	HFE	TAP1	TAP2	PSMB9	PSMB8	MICA	MICB	ICOSLG	BTN2A2	BTN2A1	BTN3A1	CD200	CD244	CD86	CD28	CD160	CD47	CD48	CD226	CD44	TIGIT	LGALS9	CEACAM1	SIRPA	HHLA2	TNFRSF4	TNFRSF18	TNFRSF14
MMRF_1021_1_BM_CD138po	8.79945	11.6832	11.658	10.1303	5.10729	4.08131	1.99746	0.119838	5.58361	4.47357	1.80549	2.78097	0.90467	6.70534	3.35767	0.944471	4.9694	3.98201	1.30704	7.50292	6.39966	6.02876	6.48268	3.10893	5.1051	-2.55476	4.86049	4.5237	7.0859	6.96533	1.55858	3.10015	3.05995	0.0485796	7.04986	7.73818	-0.700612	4.61747	-0.640491	1.2605	3.14354	3.72065	1.78372	-2.55476	-1.50031	5.52902
MMRF_1024_1_BM_CD138po	11.7879	13.3957	13.5694	11.8821	6.77999	7.27716	-0.47217	5.59209	7.48561	6.44619	3.43881	5.14754	5.30472	7.14301	4.52495	2.98726	6.6348	5.43932	1.74803	8.38455	6.20955	7.1561	7.81805	3.71639	5.00873	-1.5032	3.79502	4.67628	6.74782	7.36193	1.52014	5.56149	6.70392	-1.16878	7.83443	8.64406	-0.00439061	4.41722	-0.982364	3.23298	1.37412	4.00253	-1.77883	-1.77883	-0.669206	7.65591
MMRF_1029_1_BM_CD138po	8.55664	10.2903	11.0222	10.0162	5.32443	4.42761	0.716791	2.16448	5.67448	3.34293	1.88596	1.79265	1.5708	6.409	2.89647	0.782981	4.82482	4.17129	1.69976	7.27562	6.36187	5.99033	5.63605	3.59771	4.56375	2.47594	6.07368	4.73069	7.64747	4.07682	0.121632	5.31942	1.76672	-0.359708	7.56886	7.16672	3.78863	7.6508	0.55951	3.03057	2.74861	5.75501	-1.52607	2.35929	3.95721	6.75964
MMRF_1030_1_BM_CD138po	9.50551	11.6414	11.8151	10.8966	5.32387	4.07696	2.24157	4.70727	4.46824	3.53087	0.141376	1.18996	0.962779	6.12928	2.7876	0.521407	3.8296	2.12648	1.52898	8.11229	6.5419	6.37755	6.91173	3.00412	4.73537	-0.0260808	4.94236	4.8319	7.14585	6.57977	0.870415	3.12398	1.68626	0.0176406	7.59575	7.27503	-1.09425	9.7136	1.8033	4.85468	5.43386	1.85242	0.77173	2.64155	1.48293	7.20259
MMRF_1031_1_BM_CD138po	8.61736	10.4949	11.1329	10.2525	4.76142	2.10967	2.44409	3.81493	4.30458	1.28655	-0.756778	3.39148	6.52252	5.17165	5.31664	-0.985047	4.67602	0.627137	2.09999	7.95587	5.80267	6.5198	6.42459	3.35938	5.92972	-0.622477	4.25308	4.9184	7.01383	4.05685	-0.756778	3.87009	5.09817	-1.25635	7.22036	6.4472	1.53672	8.82373	-0.985047	-0.28144	2.81345	1.69945	3.90665	0.919093	1.02522	5.69504
MMRF_1032_1_BM_CD138po	9.81813	11.4185	11.4092	10.8737	5.85923	3.70824	1.51345	3.70824	7.02523	5.13794	2.85681	3.88553	1.93583	5.88979	3.54979	2.40654	6.90413	4.73058	1.6801	7.61141	6.48026	6.10372	6.41936	2.95402	3.87793	0.503604	4.57939	4.53416	7.07512	7.48948	0.756723	3.69099	3.92665	-0.556938	7.70569	6.69397	-0.0715109	7.50376	-0.400818	3.54019	3.50607	2.90997	1.45333	0.852938	-0.732024	6.3694
MMRF_1033_1_BM_CD138po	8.74565	10.0824	10.8255	9.78973	5.08196	3.43207	2.61086	3.03295	3.51838	2.37953	2.9055	0.509975	1.09942	4.46808	1.69332	-0.0416679	1.89263	2.17365	0.211451	6.65972	5.91093	5.84766	5.60416	3.93467	4.61321	2.97063	4.92775	4.90358	7.12647	4.81904	1.88225	-0.00267376	0.663325	0.509975	6.40264	6.56718	-0.739639	6.06571	0.397864	2.22383	4.60692	2.1039	0.211451	0.426719	-0.87394	7.44964
MMRF_1037_1_BM_CD138po	8.52248	9.47438	9.54778	10.813	2.74763	4.04349	1.70581	2.46968	4.89447	3.22518	1.69445	0.987581	1.33351	4.47716	2.08214	0.219251	3.749	3.13982	1.19527	6.95269	6.15828	5.7866	5.5168	4.28416	4.89695	-0.733955	5.62696	4.54197	7.22555	8.24375	1.8252	2.08214	0.0513065	0.479641	7.24077	7.16871	-1.24415	9.21133	1.48624	3.03564	3.19326	1.73936	1.19527	2.93304	2.71427	7.47166
MMRF_1038_1_BM_CD138po	9.68286	11.5807	11.4907	10.6043	6.08581	1.71562	2.57383	-1.81123	4.17326	3.22855	3.88774	1.32454	2.42062	6.25627	1.32454	-0.632898	3.21463	2.24005	1.92383	7.92997	6.80095	6.0985	6.03525	4.10951	4.88115	1.91238	5.04609	5.11014	6.93112	8.87991	1.17924	0.0493621	1.67555	-0.444453	7.22117	6.97856	-2.15227	0.835655	2.50689	3.47806	3.52392	2.24005	0.974261	-1.41531	-1.66684	6.78966
MMRF_1045_1_BM_CD138po	9.39788	11.7702	12.2904	10.3168	6.87892	4.90641	1.39965	3.35852	8.54488	4.16242	2.34306	1.32968	1.00999	5.8749	6.65273	3.98033	4.76943	4.31731	-0.95684	6.06115	5.93504	5.94091	6.99365	2.57241	3.57808	-2.83131	3.01836	4.39644	7.29439	6.90735	-0.95684	4.94932	-2.83131	-0.95684	7.88684	7.68362	-2.09434	6.52306	-1.24635	3.14087	0.0648554	1.23717	-0.95684	2.38678	2.75031	6.994
MMRF_1048_1_BM_CD138po	10.5436	12.083	11.5412	11.4431	7.39248	4.96878	1.64251	3.90936	5.46734	2.86766	-0.241639	-0.138546	-0.698846	7.77297	3.09623	0.288876	2.81725	1.1667	-0.698846	7.05003	6.52065	6.49816	7.11036	4.06147	4.73988	-0.277708	3.96444	4.2881	7.07728	3.99121	-0.650752	5.11852	4.66585	-1.15522	7.48872	6.31276	1.96926	7.74992	1.79789	3.46972	4.12846	3.0927	1.48997	-3.77413	-6.58149	6.60849
MMRF_1068_1_BM_CD138po	8.05944	9.69769	10.2797	9.51759	5.25873	3.86634	2.07685	3.07955	0.1659	-1.59153	-4.39888	-4.39888	-3.17649	5.34875	0.91097	-4.39888	-0.557583	-2.28341	-0.698445	7.0293	6.29721	5.69167	5.67481	2.97325	3.95132	-2.28341	5.59877	4.43506	7.08678	3.42342	1.79094	-0.0531101	4.4181	0.586008	7.19279	7.1104	-1.02965	8.29293	1.46736	0.124677	2.33357	-0.255927	0.784337	1.07144	-1.02965	7.09547
MMRF_1073_1_BM_CD138po	9.66301	10.2037	11.1046	9.99727	5.57355	3.96172	2.52923	3.45993	3.08235	0.207303	-2.91244	-2.52541	-1.85799	5.28005	1.0666	-3.44295	1.572	-0.463129	2.32081	7.39196	6.2753	5.76894	6.15675	3.09965	3.78051	-2.22056	5.43731	4.37794	6.73571	6.29945	2.39555	0.886969	-0.384058	0.0736241	7.0118	6.786	-1.40342	7.53234	3.4891	2.01283	3.81653	1.41503	0.700007	2.26671	-1.05829	7.00287
MMRF_1077_1_BM_CD138po	9.47319	10.8965	10.5308	10.5161	6.29648	4.06927	2.15059	4.40874	3.57373	1.10213	-2.52835	-0.556366	0.591388	5.57494	0.400565	-1.37081	0.970881	-0.298054	0.310367	8.20264	6.5711	6.30186	6.2583	4.33059	4.40511	-0.871239	5.13917	5.08692	7.31871	6.12628	1.58499	-0.346148	4.22345	0.341064	7.40931	6.16272	-1.37081	6.63829	0.246942	5.75099	3.17848	-0.346148	0.804632	-0.0389668	-0.943389	6.72268
MMRF_1078_1_BM_CD138po	10.3711	11.8639	11.7559	10.3218	6.54668	4.31145	2.82975	5.30459	1.86749	1.00315	-3.54529	-1.77975	0.322607	5.24457	1.44567	-1.4749	0.790994	0.198872	-1.00924	8.73194	6.45724	6.65414	6.38929	3.18535	3.69312	4.3984	4.69598	4.45809	7.27121	1.40891	0.76214	4.60953	3.67388	-0.139297	7.55129	4.4804	3.52295	1.84014	2.6912	4.95057	4.7594	6.23377	-1.34366	3.3398	5.48978	7.09947
MMRF_1079_1_BM_CD138po	10.216	12.3571	12.1994	10.2077	6.54228	4.84571	2.40486	4.99617	3.93801	1.05596	-0.940152	-0.608946	0.526314	6.24424	6.26226	0.241789	2.2672	0.685596	1.04033	8.78998	6.91066	6.32108	6.9444	4.76951	5.30798	1.34406	3.65062	4.9514	6.20028	5.93603	-0.240906	5.8654	2.16995	1.03244	7.54682	7.66515	-0.240906	8.092	1.55136	2.60683	4.66312	5.85398	-2.12176	0.241789	-3.77887	6.0402
MMRF_1080_1_BM_CD138po	8.42719	9.75373	10.4352	10.1712	4.61567	3.04405	-0.213872	3.09438	5.47659	3.44838	0.953025	1.84611	1.81976	5.8978	3.66739	1.90996	2.89426	2.52988	-0.108903	6.6616	6.27222	5.44461	5.5202	3.0211	2.9681	0.287026	3.27979	3.86395	5.80262	7.21192	0.124296	4.50426	1.55805	0.0354872	7.65218	6.59227	-0.732339	9.22253	0.467598	3.94847	4.22437	3.7182	0.248032	2.54605	2.50529	6.92684
MMRF_1082_1_BM_CD138po	6.62371	8.86267	9.45596	8.00762	2.37969	2.98417	2.99561	0.732287	1.77606	0.10922	-2.90135	-0.481018	-1.63126	4.7946	0.171059	-2.03462	0.21086	-0.359456	2.78433	5.42667	5.31867	4.70424	5.3865	1.79582	4.06715	1.05011	7.22755	5.60341	8.00497	5.01786	-0.839065	4.37039	5.1324	0.305808	5.76628	4.85785	-1.26089	8.15811	-4.18146	-0.922723	1.20594	4.27387	-0.579421	-4.18146	-2.59649	4.43798
MMRF_1086_1_BM_CD138po	8.75041	10.6198	10.7443	10.0326	5.25548	3.80619	2.34441	3.16593	6.95724	1.4681	-0.158088	-1.62276	0.501572	6.34418	4.48744	0.603752	2.16384	0.652251	1.26477	6.34141	5.88662	5.63539	5.98989	3.78187	4.75228	-2.01868	4.35452	4.24019	6.59738	5.64441	1.71638	3.4005	-0.774759	-0.433722	7.23012	6.80133	-1.13733	8.11189	0.852329	4.09862	2.08653	-2.56617	1.95739	1.08212	-1.31242	7.85371
MMRF_1089_1_BM_CD138po	7.79863	9.68381	10.0883	9.13198	4.35396	4.03596	2.36754	2.47949	3.48141	2.21876	-0.861803	0.303783	-0.644992	5.3065	1.36337	-0.0488889	2.37583	1.25966	0.962166	6.67253	5.66979	4.28079	5.35133	1.5508	4.01488	-2.90133	4.17548	4.31784	5.93191	3.94694	1.93437	4.46305	1.37995	1.12842	6.37195	5.98978	-1.11706	6.10834	-0.188614	1.02678	0.939971	4.55901	-1.21328	0.19553	-2.90133	6.26553
MMRF_1092_1_BM_CD138po	9.37425	11.1373	11.6871	10.7695	5.62308	4.40194	2.35634	5.23658	2.03168	-0.168133	-6.27666	-4.69169	-1.7531	5.57548	1.68334	-3.10673	2.06764	-1.52177	1.49813	7.54462	6.66714	6.3849	6.13565	4.07979	4.34081	1.20716	4.83774	4.95036	6.96399	7.36053	2.03168	3.95096	-2.81723	1.23904	7.48666	7.65823	-1.32246	8.40453	1.85777	4.44359	3.80948	0.46481	-0.0478383	-2.36977	-0.991255	7.33633
MMRF_1098_1_BM_CD138po	10.2655	11.7703	11.4197	9.17259	5.83804	5.00451	2.49146	4.30077	3.45076	1.91722	1.70403	0.92594	0.52818	6.20747	4.0219	-0.558329	2.43558	1.27428	0.714131	7.52693	6.48692	6.3973	5.77108	2.36468	3.51765	-2.17608	4.93424	5.29881	7.99432	3.66898	1.24671	5.02156	0.659425	0.659425	7.31515	5.86435	4.61205	6.33458	0.602562	4.14771	3.94536	4.24264	3.35288	-3.33362	-1.98967	6.5543
MMRF_1099_1_BM_CD138po	10.1765	11.8341	11.509	10.6522	7.21686	4.7678	1.06596	-0.0624733	3.14024	0.596821	-3.33549	-1.46102	0.31986	6.04201	3.74417	-0.613026	1.84773	0.350075	3.37509	8.36133	7.63274	6.89261	7.14826	5.13021	5.71708	-0.584171	4.46109	5.51104	7.29611	6.88101	2.09077	2.55366	3.72412	0.670507	7.43231	6.7323	-0.938602	2.75903	1.59997	2.96097	2.44237	-1.81612	2.00792	0.241433	-2.3844	7.56874
MMRF_1100_1_BM_CD138po	8.32308	9.76814	10.7869	9.5086	5.71623	3.49646	1.80791	2.33566	0.141954	-1.80234	-2.20287	-2.93984	-3.67681	5.48279	-0.00124061	-2.93984	-1.01384	-1.98875	-1.23202	6.14142	5.53562	4.79125	5.41389	3.45362	3.71647	1.18118	5.50724	4.85241	7.68374	6.17477	1.02979	1.80791	5.62011	-0.338936	6.86569	7.15124	-1.11881	-1.29214	-1.48918	2.45019	1.59206	-1.89253	-1.80234	3.83011	5.8117	6.07864
MMRF_1107_1_BM_CD138po	10.1405	11.7897	11.5317	9.78082	5.2266	3.88888	1.18367	2.14519	-0.21991	-0.908981	-1.66571	-2.82325	-2.82325	6.35838	1.99595	-3.71634	-1.16614	-2.00013	2.87077	8.3388	6.85555	5.78095	6.40982	3.98113	5.05986	0.976155	3.90989	4.99938	7.4829	6.44155	1.60043	4.71173	0.860014	0.574341	7.58066	7.49772	3.36961	2.72661	-0.742331	-1.09743	-0.546411	-2.43623	2.51797	-4.20176	-2.82325	5.20466
MMRF_1108_1_BM_CD138po	9.85834	10.8454	10.7913	10.147	6.32077	4.20956	2.94597	3.10527	2.16551	1.37424	1.46364	-0.974278	1.38736	5.68659	2.89637	-1.64565	2.55074	-0.250795	1.68161	7.84508	6.73212	6.16146	6.39286	4.26746	4.38164	-0.210718	5.18207	5.06145	7.77321	7.57217	1.77438	-1.54256	3.46828	0.632881	7.39337	6.06579	-0.378175	8.09974	1.88948	3.00673	4.07215	-0.728117	-1.04299	0.818626	-0.250795	7.18477
MMRF_1128_1_BM_CD138po	7.90101	9.43384	9.44414	7.71376	3.66592	2.42157	2.18458	3.56058	2.47319	1.31092	-1.72231	0.953463	0.638216	4.55523	0.00237231	-1.58259	3.62326	0.307931	3.65066	6.81138	5.82667	4.88414	4.94266	3.76191	4.3291	-0.425049	4.08548	3.86723	5.91554	6.31642	0.890897	4.46617	5.27367	1.51139	6.58834	6.95889	1.92837	7.11961	2.83071	3.62926	3.77062	6.55751	-1.62768	-2.05037	-0.528142	5.97046
MMRF_1129_1_BM_CD138po	10.3919	11.0942	11.5072	9.57555	7.46332	4.64286	1.26282	2.25226	5.80202	4.54422	4.33311	3.9302	3.12036	7.24103	2.57715	1.28783	5.01848	3.78839	1.72645	7.93948	6.53042	6.1027	6.33072	3.25332	3.61636	-1.13688	5.41416	4.62661	8.08612	5.63821	1.84918	4.86347	5.95466	0.944039	7.14089	5.60997	3.6376	4.22715	0.41818	3.81014	2.67838	4.43461	-0.855468	-2.76693	-2.63569	5.97758
MMRF_1130_1_BM_CD138po	8.61853	10.6571	10.5992	10.3298	5.07149	2.78712	2.10525	3.78395	3.51817	1.56191	0.818367	0.261974	-1.07826	5.76189	0.929398	-0.566755	3.41564	1.47044	1.64793	8.13983	6.53096	5.99172	5.95376	4.49708	4.88039	-0.960419	4.4711	4.40264	6.82953	5.89341	1.31552	4.04046	1.3387	-0.292994	7.33771	7.38718	-0.702107	2.93891	-1.07826	4.38883	2.73129	3.55079	-1.42339	-1.67865	1.24367	7.00435
MMRF_1137_1_BM_CD138po	9.85786	11.4049	10.842	10.1355	7.33288	4.31884	1.83797	1.88538	8.30212	4.50491	3.46812	2.30458	2.44231	6.10355	5.17531	3.35237	3.96084	2.83279	-0.186339	7.40728	5.98767	5.81125	6.28372	3.40677	3.99212	1.59068	5.25548	4.77776	7.55964	6.46157	1.07553	3.69986	3.14258	1.07553	7.26711	6.75731	0.326832	7.16015	0.307069	3.02954	1.81716	2.40096	2.2435	2.14675	3.19996	6.89999
MMRF_1148_1_BM_CD138po	9.22006	11.2246	11.8157	9.86965	5.19699	4.84094	1.00401	5.32637	0.614361	-0.330777	-3.22694	-2.3094	-4.07494	6.7505	2.13841	-2.48998	0.3446	-0.615507	2.16919	10.8288	6.78164	5.99626	7.13634	4.24428	4.31652	0.172989	4.01146	4.30271	6.76568	6.50946	1.42968	4.61226	0.203046	1.10298	7.23055	4.46809	0.473498	-0.668946	2.08291	0.3446	0.916016	-1.8733	4.60102	1.53977	-4.8119	6.70495
MMRF_1151_1_BM_CD138po	8.73932	9.8399	10.0797	8.38529	4.05971	3.41368	2.98898	2.21813	1.23032	-0.242531	-3.07711	-1.20264	-3.07711	5.5447	-0.0891803	-2.89654	0.84255	-2.12602	2.7524	6.93253	6.58479	5.60401	5.4441	2.66526	4.67019	0.562896	3.87476	4.62657	6.9258	6.13575	-0.0414835	2.10611	4.83897	1.08746	6.51946	5.36556	-0.325787	8.59181	2.19342	2.99185	5.0401	1.32434	-0.834251	-0.834251	-2.59168	6.29924
MMRF_1152_1_BM_CD138po	8.65673	10.326	10.3893	10.3319	5.2722	3.55139	2.29922	-0.234027	0.511043	-0.406495	-1.09837	1.56459	0.671508	6.05632	2.79862	-4.06185	0.0591691	-2.13585	1.77104	8.43306	7.40076	6.43181	6.71541	3.55433	5.03671	0.091959	5.46367	5.31276	7.12166	5.02083	2.0879	2.87125	0.982548	0.835394	7.27566	5.49313	-0.602415	7.86452	-0.711349	-0.116988	3.56605	0.0256165	1.94266	-1.17432	-0.453037	6.21405
MMRF_1153_1_BM_CD138po	9.22502	11.0803	11.3336	10.3351	5.29294	3.63073	2.71847	2.45723	0.900626	-0.314763	-2.49697	-1.67384	-2.29052	5.94884	3.72295	-0.314763	-0.771141	-0.582696	1.89535	7.44453	6.46415	6.08829	6.45073	4.34659	4.93894	-2.73797	5.02479	5.33349	8.17226	6.00625	1.20347	3.60511	3.24761	1.00227	7.22216	7.27262	-0.987953	-0.524981	0.402507	0.570778	1.92672	-1.67384	2.81102	-0.987953	-6.19741	5.4196
MMRF_1157_1_BM_CD138po	7.61765	8.54639	9.58234	9.28242	3.46532	2.85343	0.920088	1.49014	3.9351	2.15153	-0.0360958	0.273449	0.233091	5.51324	1.741	2.7428	2.6615	2.07368	-0.60268	4.84968	5.20761	4.20402	5.01575	3.65292	3.95074	0.744591	6.04792	5.41519	8.10306	3.48693	0.104767	4.32656	8.01626	-0.248249	7.05761	5.23277	4.33373	4.40472	-2.65853	0.868327	4.50875	3.94919	-4.58453	2.45329	3.39618	5.54707
MMRF_1159_1_BM_CD138po	9.8685	11.409	11.1671	10.4634	6.73711	4.42958	1.00991	4.14643	4.93079	2.78332	2.80005	0.427342	5.1407	6.68628	0.759284	-0.715915	2.14043	1.11168	3.50676	7.39106	6.2852	6.06299	6.5342	3.53535	4.47803	-0.455525	4.59367	4.85344	7.45495	6.20059	2.50931	4.31496	-2.97578	0.961166	7.35649	7.434	2.62335	6.73638	0.307672	1.39468	1.28804	5.1516	1.26413	-3.31682	-1.79744	5.10019
MMRF_1164_1_BM_CD138po	9.91541	11.1447	11.0422	10.172	6.74916	3.88405	2.64694	3.75217	7.08649	6.17627	3.33259	4.71024	4.78271	5.65676	3.73533	3.24014	6.36938	5.29395	0.854145	6.4226	5.89096	5.67011	6.10924	3.37397	4.61336	2.53951	4.63621	4.38008	6.95769	1.07096	1.31712	5.9042	4.63848	0.00926411	7.61631	5.04685	1.29431	6.30558	2.38616	5.06381	3.67038	5.81587	-3.2178	2.08099	-0.41045	6.63749
MMRF_1167_1_BM_CD138po	7.77141	9.76875	11.3486	9.12522	4.1398	3.90875	3.08612	2.90717	2.89654	5.76358	3.67264	7.30913	5.92335	3.95249	4.51175	-0.121699	2.31637	0.829987	2.99145	7.7215	5.64228	5.7665	5.7539	3.93702	4.87695	-3.25748	4.26567	5.16415	6.71414	3.84277	-0.791158	3.95249	3.58537	0.0259778	6.34449	6.93838	3.85489	9.01676	-0.407372	0.0870534	-0.0707754	0.747262	0.775367	-4.04597	-3.41794	6.11562
MMRF_1169_1_BM_CD138po	8.95989	10.6257	10.6225	10.1658	6.26224	2.69171	2.59156	3.01884	9.69768	7.62981	5.99026	7.60236	6.2969	5.35376	6.17441	5.54271	8.33043	7.53473	3.26046	7.47156	6.14618	6.35269	6.26953	3.40365	4.36178	-1.87721	4.41835	4.45754	6.84911	2.25123	2.02575	4.99265	6.56124	0.904684	6.78558	4.32945	2.29108	8.28263	2.5782	6.44168	4.43623	5.16204	2.39834	1.56065	2.68176	6.42256
MMRF_1171_1_BM_CD138po	9.17952	10.985	10.7028	9.00874	5.61453	3.71353	2.82044	-1.17379	3.13735	0.326903	-3.92102	-1.68399	1.56164	6.15293	1.92626	-2.08452	1.44655	-1.17379	2.47374	7.0833	6.54381	5.72874	5.59327	4.55529	4.87664	-1.11367	5.0842	4.69105	7.26022	5.92916	1.98243	4.53313	0.282848	1.25461	7.0094	5.78214	-0.35334	7.66548	2.92805	4.51777	2.79714	2.88449	-1.05595	-0.424599	-3.92102	6.87814
MMRF_1178_1_BM_CD138po	10.5236	11.927	12.4026	10.4832	6.42189	4.14472	0.719658	4.7216	6.58496	4.24187	1.42727	-1.75543	-2.49239	7.19165	4.20156	0.677532	3.6842	1.82472	-0.249536	7.9604	7.34145	6.39534	6.66361	3.30289	4.94224	-2.15136	4.51136	4.89131	7.63577	6.30094	0.108512	4.6362	-0.249536	0.51958	6.96088	7.52377	-0.468546	5.65972	-0.671363	0.342184	2.77814	2.82713	1.75553	-2.93985	-4.81432	5.97603
MMRF_1179_1_BM_CD138po	10.6796	12.1633	11.7874	10.7306	8.39908	4.96684	1.28026	4.91003	5.41859	3.45109	2.21779	-1.66379	0.382507	6.07092	2.64237	-0.164981	4.08994	3.15027	0.187691	8.41865	6.96478	6.2861	6.52109	3.79422	4.37585	-1.54349	4.85088	5.45966	8.08141	6.98586	-0.256611	4.38914	2.62322	0.778436	7.35894	6.61011	-1.32937	7.01585	-1.79503	5.46863	3.66908	0.320446	1.807	-2.09989	-1.79503	6.60889
MMRF_1180_1_BM_CD138po	9.37398	10.4895	10.4376	11.1407	5.13742	4.2776	-0.296715	3.94584	2.84272	1.62928	-0.198311	-0.0767494	-0.924746	5.76023	1.21871	-1.84812	1.95567	0.532299	-1.49665	7.53342	4.78625	2.81549	5.42028	1.56536	2.01841	4.60507	3.68728	2.98912	4.55658	3.30372	2.45124	5.8945	3.32869	-0.0196054	6.25009	2.6624	2.55834	10.9137	-0.477287	3.48742	2.89566	6.62747	-1.84812	-3.53618	0.259678	5.31383
MMRF_1184_1_BM_CD138po	9.57849	11.3753	11.4183	9.37046	5.11185	3.87548	1.60839	4.015	3.21788	1.20414	-1.31483	2.77677	-0.482555	5.88915	2.27891	-1.05767	4.2003	0.874515	1.19181	7.73296	6.30186	5.9421	6.04936	3.98672	4.05639	-0.443561	7.3148	4.64334	7.54853	6.38612	0.745473	4.28254	4.70754	1.12852	7.57725	7.11542	-0.522632	7.15467	2.56363	1.78295	1.73276	-0.650012	1.39908	0.404436	-1.91749	6.48544
MMRF_1185_1_BM_CD138po	9.4289	11.4736	11.1845	9.6575	6.03889	3.10985	2.61173	4.79121	7.79686	6.66412	6.521	5.70007	7.25749	6.30713	5.25642	3.83327	7.35888	6.07979	2.35877	7.22383	5.94403	5.74212	5.69376	2.9776	3.99936	1.62653	5.59264	4.67928	7.3622	1.36937	1.67288	3.78397	2.85228	0.0992795	6.88603	4.96892	4.83646	6.96121	1.31194	4.83773	3.55871	4.94078	0.431356	3.58622	4.49644	6.7871
MMRF_1188_1_BM_CD138po	10.3753	11.7075	12.2973	11.2748	6.38567	5.01314	1.85536	3.81894	6.82701	5.89302	2.65324	3.4168	4.66937	5.59883	3.59505	1.34799	5.92765	4.24564	-0.0505563	9.01458	7.20493	4.82242	6.43984	4.27791	5.69377	1.3369	5.0079	4.71616	6.26462	4.7749	1.72523	3.59505	1.17184	1.55371	7.49712	5.79303	3.37943	7.55408	-1.00749	4.8539	2.59388	4.59097	-0.0505563	0.308772	1.55371	7.51692
MMRF_1189_1_BM_CD138po	11.0286	11.7849	12.2934	9.29627	7.45963	3.9914	2.60291	3.3222	2.51554	0.881499	-1.46054	-0.282199	-0.473247	5.87069	0.767269	-1.1849	2.46313	0.0374904	2.23209	7.66906	6.57858	5.94393	6.54114	3.4472	4.20093	0.494476	4.25395	4.55715	8.23707	5.52934	2.45309	3.53867	5.90148	1.30276	6.85211	6.57047	1.879	6.82023	2.18433	1.25732	0.284002	1.60442	4.49733	4.38561	6.09095	6.17125
MMRF_1195_1_BM_CD138po	8.21041	9.78674	10.5317	9.51627	2.62068	3.35236	1.37502	2.16721	-0.119037	-1.79491	-2.76014	-1.7262	-2.02318	4.76379	1.78123	-3.45202	-1.3711	-2.76014	0.686743	6.28984	6.48314	5.33764	4.92469	3.53841	4.56564	-0.410993	4.61034	5.06034	7.21748	5.92919	2.40787	0.0667081	4.74727	1.53754	7.2566	6.79819	-0.494249	6.58045	3.30389	1.41359	5.04137	-1.22172	-2.19826	-3.98254	-4.34511	6.855
MMRF_1201_1_BM_CD138po	9.60518	10.5467	10.7054	11.0213	5.09567	2.89403	1.61885	3.78179	3.15563	2.39542	1.4505	-0.303805	1.59354	4.89274	2.68625	-0.834319	1.05259	0.606253	-3.64167	6.90361	5.87905	3.62615	5.43722	3.65906	5.53851	3.32923	5.97078	5.85485	5.54568	4.39358	2.97793	2.44814	1.4505	0.537129	8.12407	4.68376	-2.72414	2.29431	0.177085	-0.507818	-0.661852	6.52505	-0.0973537	2.92818	6.0936	6.91707
MMRF_1202_1_BM_CD138po	9.613	11.9827	12.0916	10.1045	6.39062	5.35026	2.00976	5.15822	5.37372	3.09581	1.45562	-2.1364	-0.495943	7.21739	4.32207	-0.73201	2.18128	0.915688	-0.551438	7.86964	7.08916	5.67209	6.53706	2.84491	3.149	-3.90194	4.32977	3.88597	7.23211	6.48716	-0.442504	3.77473	-1.46898	1.07076	6.44701	8.02814	-0.34122	6.78824	-0.609154	2.45209	3.38162	2.8768	0.787364	-4.6389	-2.1364	5.82701
MMRF_1210_1_BM_CD138po	8.99537	10.8261	11.1236	9.96378	5.41862	3.69082	1.3868	2.28477	2.62365	1.25374	1.12249	-0.0303578	0.246752	4.52531	0.160164	-1.39535	1.85946	-0.606859	-0.0998987	7.64547	6.72437	5.7014	5.80848	3.77092	4.33421	-1.39535	4.45734	4.61892	7.06693	6.44309	1.67399	-0.658389	-2.98032	1.37403	7.25668	6.05735	-0.711828	5.60976	2.76727	4.62567	3.38521	1.95686	2.10328	-1.2303	-4.11782	7.28977
MMRF_1211_1_BM_CD138po	8.92043	9.88599	10.3781	9.36108	4.48436	3.55293	2.33344	2.9869	6.27474	4.68349	2.42194	2.89712	2.5799	6.3215	4.07066	3.14838	5.23813	4.30333	0.475774	6.12238	5.54392	4.8	4.86897	3.69784	3.65181	1.2949	6.09123	4.88549	8.28866	-0.985956	1.66899	4.19168	4.68746	0.529882	7.38916	5.15593	0.955941	6.15754	1.42433	2.88679	4.42492	4.09778	2.02978	4.39729	4.12733	6.30931
MMRF_1212_1_BM_CD138po	9.49915	10.6079	11.0162	10.0403	7.0263	4.06237	2.22468	3.85973	3.79145	1.64341	-1.13472	0.654441	1.37668	5.79664	1.08224	-1.29519	2.08496	0.992391	-2.57529	6.99375	5.95293	5.04536	5.40171	2.24913	3.58602	-0.338254	4.76668	4.59606	7.19549	4.75135	1.68703	4.18277	2.46493	0.858938	6.4326	5.53398	-0.0250964	7.92137	1.14613	3.84216	1.90583	2.17959	1.89348	3.01965	3.808	6.46009
MMRF_1216_1_BM_CD138po	9.75748	11.6257	11.722	10.0686	6.13842	4.46207	1.49456	1.95733	2.03874	-1.11687	-2.90828	-2.08516	-0.00881002	5.42022	0.590949	-2.52126	-0.458976	-1.85384	0.80913	7.86657	6.74732	6.30884	6.58957	3.30267	3.90599	-2.70183	5.12726	5.00276	7.37703	6.55728	1.8466	3.34402	5.07471	2.1226	6.45147	7.10025	-0.418898	6.79974	-1.18246	-0.631443	1.71771	2.66973	1.0279	-1.18246	-0.827363	5.57956
MMRF_1224_1_BM_CD138po	8.14006	10.7677	9.88306	8.77195	2.58087	2.80841	0.0816838	0.0956906	-0.321672	-1.86988	-1.92537	-2.73982	-2.17153	6.69402	-1.09	-4.13836	-0.80338	-2.5534	1.38805	7.57732	6.62553	5.1956	5.21779	1.93163	4.33553	1.44386	4.70798	4.72498	7.06192	7.71441	1.39938	4.18888	0.290947	1.19987	6.86707	7.78951	-0.359392	-0.378628	1.52891	1.7037	3.60003	3.99139	-2.95394	-0.777617	-0.321672	5.18459
MMRF_1229_1_BM_CD138po	11.1469	12.6624	12.4067	10.2584	6.37233	5.73555	1.48203	4.84852	-0.410291	-1.39066	-4.27819	-2.35219	-4.27819	6.48153	2.71956	-1.55572	-0.225076	-2.07655	2.14472	7.98161	6.54055	5.88244	6.24831	4.10465	4.03379	0.0292411	3.93029	4.4933	6.54438	5.70224	1.75303	-2.35219	0.388569	0.559756	7.99939	6.27621	-0.0923208	0.294702	0.0863851	3.04554	2.83243	-0.622836	4.55027	-0.371297	-1.47083	6.72167
MMRF_1231_1_BM_CD138po	9.11437	10.1492	10.2905	9.72359	5.98376	3.22533	2.66985	-0.168285	7.06904	5.48588	3.54881	4.00315	3.12893	5.18261	3.65646	2.95866	5.41951	5.18128	0.762006	5.98223	5.61505	5.21036	5.58811	3.63712	3.76735	-0.22378	5.24015	5.08465	7.81707	7.63603	1.65069	3.89333	5.02935	-0.0633151	6.97011	5.84568	1.06958	1.22274	-4.31124	2.86202	2.04043	3.71297	-3.57428	3.61357	5.24782	5.99672
MMRF_1235_1_BM_CD138po	8.10414	10.3961	11.2135	8.45303	4.89174	4.06923	0.881103	1.96961	3.68171	2.31733	-0.0443072	1.55549	1.27986	5.3757	3.60891	-0.455622	4.32439	1.34961	2.86779	7.86997	6.29056	5.22321	5.44755	2.82864	3.4473	0.732368	5.58629	4.49953	7.60173	6.66353	2.4463	3.98818	4.57337	0.904467	6.87788	8.51494	0.927459	8.02674	3.34641	0.783669	3.73155	5.32086	0.961274	-5.47057	-2.53197	5.1122
MMRF_1242_1_BM_CD138po	9.95739	11.176	11.4133	9.55227	7.56231	4.25033	2.292	4.13351	5.00046	4.10659	-0.357095	2.80448	3.02178	4.85741	2.11421	1.0556	3.60614	2.91334	0.0343304	8.25019	6.18609	5.53062	5.97301	2.66844	3.40541	2.62642	4.34694	4.44557	7.14668	4.12347	0.318633	5.26676	5.97766	0.633507	7.08121	5.28639	2.58801	6.48252	-0.951456	2.86195	2.14761	6.16993	-0.895961	-1.98002	-1.98002	6.76964
MMRF_1244_1_BM_CD138po	8.83164	10.3218	10.5727	9.60544	5.3537	3.72821	2.82629	3.81786	7.19044	3.56804	2.32638	1.70881	1.78982	5.86799	4.95207	2.44369	3.54197	2.91021	-1.19548	6.10509	5.80543	4.21437	5.28288	1.93936	3.46389	2.19869	4.45537	3.79596	7.75517	3.79841	-0.677016	3.05244	5.15969	0.0380074	6.75981	6.47599	2.56948	5.88767	1.27454	2.17626	2.20609	3.28331	-1.54696	4.39354	5.88018	6.29051
MMRF_1250_1_BM_CD138po	10.3535	12.4043	12.3207	10.8739	6.69923	4.49742	2.59103	4.72295	5.50507	4.50805	1.15331	2.87598	2.19009	5.78082	3.8354	1.74503	4.79636	3.62927	1.50075	7.86303	7.11503	5.8272	6.4223	4.87444	4.73771	0.42983	5.16217	5.45099	7.67768	5.15374	2.08749	3.35965	-1.82651	1.41296	6.82042	5.94632	-0.748508	1.2065	-2.05784	1.93036	0.537543	2.19668	-0.138454	-1.537	-2.88096	6.14461
MMRF_1251_1_BM_CD138po	9.56071	11.5208	10.9105	9.61563	6.72625	3.45069	2.20288	3.72215	4.87869	2.39908	0.400988	-0.821404	-0.266436	5.90265	1.38178	-2.11686	2.90618	-0.503042	-0.0217026	7.84424	6.49148	5.91773	6.25277	3.42277	4.58316	-0.19547	5.70196	4.62706	7.25693	7.45902	-0.0632219	4.66649	5.114	0.866652	6.65863	6.77456	0.613533	5.91973	-0.503042	1.62338	2.23321	4.83345	1.6811	-3.07379	-4.83933	6.17929
MMRF_1252_1_BM_CD138po	9.45918	10.7685	11.2503	9.12447	4.5533	3.38733	3.25208	3.49309	4.67991	3.79508	1.12235	2.63304	1.7631	6.95633	3.41292	0.923045	5.59512	2.79751	1.70214	8.32918	6.95633	5.80418	6.22208	3.11847	3.84294	0.00945983	4.92416	4.80599	7.25672	6.60591	1.78287	4.1048	1.52571	1.32466	6.52754	6.44622	-0.893243	6.44001	1.29744	2.14544	4.73167	3.90738	-0.0592529	-3.83184	-5.4168	5.85757
MMRF_1257_1_BM_CD138po	8.94127	10.6026	11.2048	9.63258	4.12446	4.21752	2.75569	4.5995	0.580668	-0.524128	-2.46602	-1.85597	-0.647863	6.46487	2.11577	-4.39202	-0.206158	-0.736672	0.720676	8.34628	6.85863	5.7931	6.01927	3.26476	4.40304	0.274732	3.89984	4.67997	7.26073	4.22195	0.543436	0.0804636	0.922672	0.753653	7.39906	6.7581	-0.271009	5.12407	-1.04153	-0.605428	3.05589	-1.42855	2.26619	-0.114039	-1.75976	6.59339
MMRF_1260_1_BM_CD138po	9.03831	10.7848	10.4478	9.78483	6.42911	2.92694	2.5289	4.15061	7.43177	6.60526	3.37559	4.8006	4.14487	5.07766	4.88337	3.65675	6.55709	5.57765	2.64189	7.11349	6.33772	5.376	5.95482	2.54061	3.59915	0.128479	5.02759	4.82474	7.13392	5.65776	1.56086	3.50967	1.76425	0.708261	7.33279	5.73111	-0.220855	8.79874	1.2688	4.19758	4.77234	5.08867	1.35087	2.4063	1.45351	6.56104
MMRF_1261_1_BM_CD138po	8.92271	9.95298	10.5019	9.76041	4.81287	4.00695	4.19966	2.42093	-0.188041	-0.931476	-2.19776	-2.27793	-2.65232	6.20508	1.54408	-1.7925	-0.931476	-2.36282	-0.00633005	7.33357	5.6923	5.63599	5.50848	4.574	4.24698	2.7285	7.20099	5.39672	8.59615	6.29485	1.38395	2.5629	6.95795	0.354342	7.06795	7.3214	0.816792	6.9932	2.40497	0.564334	3.62139	3.73042	1.35101	2.38558	2.40175	6.41067
MMRF_1266_1_BM_CD138po	9.76795	11.6712	11.5875	11.2346	5.75233	4.95226	3.44402	3.98353	2.73032	2.499	-0.0985647	-1.81044	-0.9405	6.95946	3.80224	-1.81044	0.531252	-1.11383	-1.24216	7.42475	6.52834	5.87001	6.26287	2.6692	4.5598	-1.62403	5.92847	4.50713	7.5781	7.87153	-0.439602	4.09064	0.471131	0.386862	7.01007	7.5238	-1.24216	6.42978	0.151759	0.099764	1.40304	0.250443	1.19577	0.799185	4.89143	6.7718
MMRF_1267_1_BM_CD138po	9.17941	11.7981	11.114	9.59459	4.76429	4.33394	2.39701	3.60839	4.99017	4.02165	0.958001	1.65271	0.507835	7.25461	5.32026	1.22845	5.33465	3.80724	2.79688	7.02631	6.19926	6.15858	6.33286	3.62721	4.21451	-1.11835	3.98927	4.55899	6.5715	6.95218	0.240731	3.31519	-0.0873231	-0.215647	6.39048	6.13329	1.27695	5.57301	-0.35651	3.45875	4.49892	4.77277	0.733128	-2.18248	-1.94147	6.58179
MMRF_1269_1_BM_CD138po	7.54524	8.81326	9.85037	9.10209	3.60086	2.46211	2.797	1.29133	4.09648	2.13245	1.91936	0.639254	1.30668	5.30142	0.733121	0.0842867	1.93919	1.22825	1.89925	5.75601	5.19616	4.38378	5.13299	2.95632	3.96482	0.639254	6.67794	5.04993	7.83794	6.26873	1.8159	3.47065	2.64228	0.863378	6.79582	7.14144	0.614801	1.95876	-1.732	1.46554	-0.37292	0.686951	-2.55512	1.9971	3.59149	6.09344
MMRF_1270_1_BM_CD138po	8.45609	10.1107	10.9883	9.64771	5.37176	3.75486	2.747	3.86984	1.43293	0.478513	-4.90692	-0.109905	-0.309983	6.25232	2.4629	-1.00003	0.137476	-0.514601	1.99757	7.39646	6.41287	5.23647	5.20969	3.7391	4.52729	3.03207	7.03831	4.78133	7.52995	5.39663	1.70484	2.98911	4.79595	1.48883	7.16769	6.48013	2.19111	5.70281	0.00955861	1.10654	-1.12032	-0.408667	0.102071	2.50077	1.31419	6.89681
MMRF_1274_1_BM_CD138po	8.22986	10.383	10.8601	9.64705	4.94874	3.55334	1.62479	-0.347197	4.4505	3.85668	3.1436	2.69383	2.71676	5.32212	2.35202	0.344681	3.64186	2.66268	0.200291	8.03304	6.44808	5.99344	5.88331	4.33174	5.25842	-3.15455	4.2568	4.45619	6.1012	3.34591	1.49816	-0.00950164	-0.347197	1.27943	6.69515	5.92082	-0.972349	3.71581	0.562861	2.18667	0.752339	1.27943	0.0398261	-1.99701	-0.0868074	6.56062
MMRF_1277_1_BM_CD138po	9.23228	10.2104	10.5625	9.84078	5.40295	4.4764	0.168771	-0.430988	-1.05362	-1.67335	-1.60464	3.87373	5.82338	6.24624	3.16509	-3.12401	-1.35848	-2.78297	1.45694	7.76863	6.38972	5.85917	6.60402	2.34631	4.85898	0.869966	5.16785	5.41282	7.02039	1.41618	1.07239	3.0039	5.70233	-0.316656	6.98041	6.47776	-0.289434	6.033	1.50437	0.893911	2.14153	-1.98651	2.08023	-1.05362	0.576429	5.90739
MMRF_1281_1_BM_CD138po	8.54593	11.0458	11.02	9.65624	5.97015	4.11549	1.44504	3.41656	6.88833	6.03173	5.9717	4.5816	5.87806	6.01933	3.96835	2.72724	5.39406	5.13356	1.77289	7.60379	6.28572	5.82942	5.8351	4.71806	4.51811	0.954858	5.28717	5.39636	7.28707	2.11642	1.89092	2.36885	3.3547	1.00405	5.95251	5.65305	1.29502	3.04966	0.508914	3.75744	1.74423	3.14411	-1.62179	1.09766	-0.289946	6.42918
MMRF_1284_1_BM_CD138po	9.09676	10.3752	10.5572	10.229	4.13585	3.22445	3.4843	2.94571	7.77863	6.86518	3.68183	4.61387	5.4487	5.58745	4.88824	4.19905	6.94557	5.60289	2.74733	7.10565	6.64744	5.72327	5.76683	3.50731	3.8822	0.801869	3.32503	4.61784	6.76698	6.59938	1.24684	3.59049	1.33953	1.45056	6.30115	7.22217	2.47703	6.62526	1.26045	5.92902	3.75577	4.71495	-4.15233	0.444608	-0.591612	7.74287
MMRF_1285_1_BM_CD138po	10.2058	12.7429	13.2843	10.3226	7.11554	5.19558	2.69664	4.54053	3.20724	2.36189	-2.35534	0.452018	0.555729	6.4412	1.76856	-0.50386	2.56612	2.32322	-0.65008	7.0913	6.84124	6.40404	6.5929	4.39431	4.74818	-2.02092	6.12339	5.82868	8.43968	6.13843	-0.249542	0.109786	0.572312	0.378489	6.97568	7.21609	0.0868852	-0.65008	-2.79144	2.0068	1.23484	0.504805	1.60088	-1.74962	-1.45263	5.97811
MMRF_1286_1_BM_CD138po	8.09762	9.67602	11.0713	10.0785	3.92368	3.85801	2.04385	3.11587	2.63562	0.0461246	-0.926908	-1.38412	-2.22236	5.3371	1.91066	-0.147817	0.815391	-0.0283536	-1.15823	5.46901	4.75457	4.23458	5.14608	3.39769	3.68816	1.68453	5.28711	5.043	7.19274	5.71606	0.217057	3.61512	2.19062	1.2993	6.84641	5.57304	0.280136	5.00032	-0.580258	-1.20067	2.05742	4.10556	-3.01883	2.03016	4.47091	5.94193
MMRF_1289_1_BM_CD138po	9.93428	10.7879	10.7356	9.60613	5.38394	4.58825	1.38289	3.36172	6.54222	4.26696	1.34887	2.47884	1.78017	5.87273	4.6732	1.84995	4.8845	3.66527	1.5115	8.15895	6.34121	5.72801	6.32248	3.29716	4.88806	-2.96962	4.75148	4.24954	6.11771	6.69105	1.5359	3.92288	0.45184	1.10158	6.12301	7.23396	0.0726869	6.15708	2.20601	1.41614	1.69605	3.32193	0.84263	-2.96962	-2.83838	5.66268
MMRF_1290_1_BM_CD138po	10.101	10.4767	10.6334	9.18971	5.5708	4.74093	3.28037	2.99989	-0.0865026	-1.74643	-4.06836	-2.14236	-1.43609	4.48547	-1.261	-3.22036	-0.50764	-1.86672	1.86238	7.8273	6.03152	5.08697	5.72833	1.10956	3.17387	0.148875	3.85408	3.6307	6.19538	1.26077	-0.964019	4.82586	7.76919	1.10956	7.43398	4.59627	5.64761	8.56922	3.61394	5.0122	2.4893	6.381	-1.74643	2.66228	3.00846	6.5336
MMRF_1293_1_BM_CD138po	9.67303	11.6071	11.0716	10.5767	6.81063	4.94428	2.39658	5.27642	4.74885	1.11248	0.412748	0.649509	3.19361	6.16951	4.05697	0.53598	0.90603	-0.0363825	-0.28196	7.5775	6.58229	5.90746	6.50736	2.47788	3.8469	-0.195372	4.30486	4.51741	7.07041	5.36931	-0.342714	5.51927	1.31288	0.194943	7.33237	6.71187	0.356532	9.06222	0.0369907	2.51687	4.75702	3.33609	-1.20945	0.060642	2.02802	6.92458
MMRF_1295_1_BM_CD138po	8.98274	11.4142	12.0737	9.12249	7.13638	4.37701	3.6734	3.66905	3.41253	2.93643	2.45101	1.32961	3.10032	6.87527	1.78001	-0.84583	3.20608	1.81189	1.14168	7.23375	5.7592	5.40275	5.67719	3.3863	3.99142	1.51536	5.20683	4.61473	7.1273	5.02836	1.7474	2.73498	3.8527	0.771923	5.57522	6.86581	-0.149222	4.71931	2.3241	0.835348	2.313	4.5618	0.98269	-1.31149	-1.18025	6.29302
MMRF_1296_1_BM_CD138po	9.67427	11.7293	12.2694	9.86407	6.05894	3.33811	2.11256	4.52216	2.52483	1.33066	-1.94055	0.708544	1.18798	6.03621	2.27668	-0.927493	0.797728	0.604521	1.37349	7.50432	6.30193	5.6751	6.57994	3.44237	4.40124	0.577299	5.51754	4.78316	7.61156	2.36953	1.34687	3.78043	4.61264	0.238093	6.81828	7.06696	-1.65582	1.12044	0.65747	1.15767	3.09747	0.442998	1.46049	-0.623876	0.511711	5.94176
MMRF_1300_1_BM_CD138po	9.50532	12.0801	11.5758	10.1678	6.36097	4.23207	0.292833	-0.192594	0.387781	0.932364	-1.29213	-1.62144	-1.86245	6.99921	0.369285	-3.44741	-0.0613494	-2.65891	0.867948	8.2054	6.84815	5.3719	6.15166	3.941	4.04372	2.38087	4.241	4.4999	7.12391	7.02657	0.0589448	2.96814	-0.976102	1.09879	7.44982	8.82095	-0.678021	4.35936	-1.12548	-0.717015	2.83967	2.31957	-0.220339	-4.58491	-4.58491	5.51022
MMRF_1304_1_BM_CD138po	9.12757	11.1255	10.8465	10.1438	6.74916	3.30088	2.91606	0.446035	5.03694	3.05463	2.24033	2.5794	3.56001	5.1238	2.67676	-2.88895	3.92191	1.64597	0.81149	8.22793	6.39245	6.52025	5.99008	3.96337	4.10386	-2.10045	5.27321	4.70758	6.76194	7.39908	0.870787	2.25525	2.60872	1.10283	6.8382	6.50395	4.92949	7.51319	1.82654	1.45252	4.34946	2.09041	-0.00853111	0.190778	0.617403	7.04165
MMRF_1307_1_BM_CD138po	9.4426	10.4303	9.59752	10.1406	6.83436	4.02648	3.58412	2.22734	6.02663	5.33257	4.83165	3.49867	3.32489	5.40621	3.12955	2.07037	4.92172	3.89622	1.29985	7.21407	5.71546	5.81425	6.00479	3.73221	4.86344	1.19076	6.08759	5.54651	7.82723	3.51269	0.471126	6.00665	6.97196	0.0584788	6.93715	4.65652	1.12841	6.53978	4.43708	5.44738	5.00526	7.08327	-1.29728	-0.913139	-3.47949	6.26367
MMRF_1308_1_BM_CD138po	8.74681	10.3488	10.7603	9.53489	4.45252	3.62588	2.31694	3.26357	8.29726	7.35103	4.05814	5.18175	4.31639	5.41525	4.95696	4.07274	7.27114	6.34824	2.18145	6.01395	5.03019	5.09859	5.45784	2.74916	3.83185	0.217727	6.0112	4.93243	8.00641	4.03934	1.13414	3.7987	6.23921	-0.226262	7.21257	4.9902	2.62858	7.1562	-0.577734	4.49748	3.59495	4.94475	3.17777	3.35545	4.64155	6.35124
MMRF_1309_1_BM_CD138po	10.9294	12.7097	12.478	11.1206	6.72313	5.30748	2.09268	4.69206	4.49835	3.42224	-0.495759	1.99191	2.23807	7.02177	2.90153	0.796596	3.48185	2.42638	1.2599	7.28284	5.82434	5.28027	6.25428	3.45776	4.01318	1.66718	5.42742	4.49704	7.36681	6.53735	1.2095	5.2107	1.56062	0.137184	7.71023	6.71129	-1.04969	6.05683	-0.627003	1.37871	3.06991	2.59293	-0.300502	1.63889	-0.822923	6.73404
MMRF_1310_1_BM_CD138po	9.31901	10.7769	10.1485	10.414	6.61961	4.43495	1.98223	2.97628	7.59636	3.87687	1.11606	2.13969	1.43365	6.38896	2.32727	1.69957	4.63036	2.64507	-0.252094	7.23072	6.7128	6.47614	6.17923	3.37783	3.68723	-1.11357	4.61281	4.22402	6.76553	8.43747	1.22452	5.35116	1.32539	-0.417831	7.60815	6.16935	0.154531	7.32182	0.171307	3.7514	3.49906	1.2002	1.88388	-0.495137	-1.77147	7.1655
MMRF_1311_1_BM_CD138po	9.51255	10.8651	11.3895	10.5744	6.51259	3.95484	2.24616	2.45008	6.25207	4.4551	0.310017	0.970859	-1.10771	5.97356	3.44917	4.01046	3.34682	1.72405	-0.459553	6.59986	5.87247	5.248	5.90352	3.049	4.34141	2.53528	4.68612	4.87367	8.24461	4.16772	2.29177	3.57188	0.73909	0.53356	7.47641	6.8858	-1.10771	5.88909	-0.573886	2.99988	-0.278981	0.157118	0.950322	1.10697	4.10058	6.64388
MMRF_1312_1_BM_CD138po	9.03949	11.257	11.0714	10.1262	6.54657	4.3603	2.2379	4.56552	4.06179	2.05574	-2.05346	-0.0189729	1.33664	5.9166	1.04219	0.443554	1.80291	-0.266191	1.60337	7.61342	6.53138	6.28596	6.00165	4.28639	4.89132	-1.33523	5.48994	5.16883	8.13089	5.93137	1.73043	3.29269	3.6371	1.59597	7.66802	6.83695	1.79	7.02344	2.36085	5.02542	3.04627	0.268467	0.997967	0.376047	-2.75973	6.54032
MMRF_1314_1_BM_CD138po	8.81228	10.2252	10.3737	10.6105	5.3352	3.56579	1.77564	3.33761	4.13584	2.73223	0.663015	1.14138	1.91677	6.52206	3.62396	0.711514	3.11683	2.56414	0.0214691	6.30613	6.31106	5.03761	5.56785	2.3663	3.79968	2.61602	5.30292	4.249	6.61781	5.00758	1.65684	0.560835	1.72929	-0.0576025	7.60953	6.46353	3.45976	9.05962	1.98741	1.35489	4.80038	2.62237	0.972559	2.32013	3.58544	7.14951
MMRF_1318_1_BM_CD138po	8.03707	9.51219	9.79577	9.7249	4.08031	3.4447	2.79262	2.48523	6.03715	2.88208	1.54123	3.57918	1.90217	6.38194	2.1335	-0.871366	4.84473	2.6505	1.15759	8.22617	5.90893	5.62265	6.06288	3.26569	4.25792	-6.08082	3.80029	4.404	6.2582	4.1492	0.109005	2.19995	3.77561	-0.871366	7.5784	7.51339	-0.150082	9.23217	0.222961	0.605681	2.08409	0.0277049	4.49377	-0.654555	-1.83289	5.89252
MMRF_1320_1_BM_CD138po	8.7543	10.2956	11.3001	9.53976	3.59704	3.25611	1.54786	3.95696	1.26147	-0.505775	-1.46271	-1.15785	-2.18094	5.46176	2.68345	-1.84973	0.177751	-1.06904	0.639655	8.00781	6.6451	5.31685	6.59204	1.976	5.14128	-1.84973	5.513	4.85816	7.21117	1.64295	2.01207	3.94635	1.60296	0.97861	7.10931	7.78257	-1.20439	6.52564	-0.692188	-2.18094	-0.169348	-0.420886	1.82197	-1.58054	-2.8872	5.67081
MMRF_1323_1_BM_CD138po	10.292	12.0482	12.6829	10.3449	6.40183	5.34954	-1.58024	3.25334	6.30653	4.82456	3.06674	3.40384	3.65014	5.70841	3.21453	2.51637	5.50809	4.60531	2.23545	8.50776	6.55641	5.96332	7.00726	3.63972	4.51466	1.22712	4.13141	5.10323	7.53934	5.65299	1.581	3.57991	0.243733	0.486435	6.65287	7.51673	-0.767322	2.82686	-2.8828	2.95346	2.54347	2.85597	0.757205	-2.39737	-1.66041	5.95241
MMRF_1324_1_BM_CD138po	10.1984	11.6641	12.0183	9.78763	6.89589	4.00753	2.18966	2.99195	3.60911	2.99195	0.61749	-0.839555	0.862902	7.22428	4.13314	-3.45099	5.31683	0.173502	1.29198	7.32864	6.45273	5.78662	6.07279	2.40975	4.30018	1.99011	5.39694	4.70832	7.6389	7.29057	1.79271	2.40423	2.28898	1.27995	7.22917	7.75079	0.14727	9.60631	4.45924	0.273903	3.71112	3.36919	2.62464	-1.76293	-2.71402	6.59689
MMRF_1325_1_BM_CD138po	10.1129	12.0412	11.6375	10.4481	6.9739	5.30569	2.11721	1.49679	3.1518	1.91721	0.074562	0.532244	0.321477	6.97808	3.58552	-0.868855	3.10077	2.22512	-0.481831	6.6875	5.88226	5.49185	5.6814	3.25301	3.60896	0.943775	5.85031	5.19281	8.10909	-0.426336	0.0355678	4.97953	1.8401	-0.0045096	7.76414	4.93784	-0.0881675	6.66213	1.40799	2.3416	2.66273	3.20109	2.13576	4.32046	5.00119	6.27541
MMRF_1327_1_BM_CD138po	8.88794	11.3193	10.9428	9.48636	5.87122	3.2287	1.7587	0.915607	1.24851	-0.503106	-1.16362	0.511541	3.65202	5.64664	-1.07342	-4.53285	0.915607	-2.41738	0.357918	7.74685	6.46221	5.29845	5.72021	2.96167	4.53054	-0.284926	5.29845	4.80922	5.28466	5.9049	1.26589	3.90038	-0.832414	-0.832414	6.47394	7.75726	0.111003	-1.07342	1.04206	-1.25983	1.19507	0.727674	-3.31046	1.64374	0.325128	5.19903
MMRF_1328_1_BM_CD138po	8.36734	8.28497	9.24956	8.89151	1.95376	2.95985	1.33546	2.02984	0.850035	-0.155221	-1.10351	-1.8957	-2.0438	4.09381	0.763556	-3.34636	-0.566752	-0.843862	0.49494	5.67619	5.31637	4.54643	4.46142	1.04596	4.20053	0.81821	5.82806	4.61518	7.2572	2.22855	0.262447	3.18658	6.98851	0.718291	6.38823	5.88358	-0.287468	6.68421	1.88374	2.88758	3.52729	5.323	-3.00533	-0.458837	1.43675	5.84692
MMRF_1331_1_BM_CD138po	9.24757	10.4064	10.2797	10.2709	4.99287	2.76144	1.70666	4.11527	5.93661	5.14235	2.60729	3.51466	2.66819	5.81655	2.84498	2.29905	5.24741	4.34784	2.23236	7.68196	6.51545	6.07453	5.83505	3.43602	4.14853	-1.77075	4.42994	4.3507	7.22136	7.03138	0.665895	1.45342	2.73978	0.359958	7.50048	7.03405	-1.07414	5.49572	1.24779	5.15304	2.18185	2.23236	1.55615	0.978604	-2.10516	7.6717
MMRF_1335_1_BM_CD138po	9.42083	10.3531	10.0577	9.78786	4.64846	3.65775	2.02678	2.94482	3.28928	1.35083	0.458717	0.712271	-0.142082	2.26157	1.97045	-1.3144	1.09119	-0.180814	-2.09508	6.9759	5.79178	5.01799	4.78222	2.62373	3.701	-1.23074	5.8794	4.51774	6.70739	5.36624	1.65018	3.46265	-0.104362	1.00753	7.32206	7.00935	-0.937543	8.55957	-0.0317585	0.340613	-0.693986	0.119359	0.446062	4.01451	7.17452	6.89149
MMRF_1338_1_BM_CD138po	8.39914	9.99895	9.21444	9.12418	5.65912	1.54227	0.750307	0.332519	5.50824	1.61651	-1.84292	-0.51108	-1.74671	5.50091	2.71061	-1.08619	1.72955	0.193914	-1.57162	6.90098	5.85536	5.69704	5.54495	2.64561	3.53869	2.13515	4.34281	4.56764	7.36476	5.76083	0.84599	4.1485	0.906426	0.630013	6.86217	6.34332	-0.0715476	4.37123	-1.4155	2.78894	0.0935116	0.518264	-0.551157	1.04729	2.3839	6.50657
MMRF_1342_1_BM_CD138po	9.95221	10.5766	10.5303	9.84775	6.05844	5.21387	1.97264	0.0503915	2.42822	1.49844	1.54975	0.153485	0.808574	6.09181	1.782	-1.33526	3.45369	0.92971	0.967929	7.14034	6.84417	5.84015	6.14855	3.14308	3.97381	-1.16018	3.28986	4.23704	6.51124	7.38374	0.605359	-0.863194	0.504957	0.53072	7.44599	7.71292	0.504957	1.28797	2.98434	5.16741	1.69354	-1.53457	1.56229	0.629405	-2.83003	6.89247
MMRF_1344_1_BM_CD138po	9.78339	12.1069	11.8471	9.99088	6.72957	4.21414	2.89464	5.64959	2.56533	0.541197	0.0379593	-0.237675	0.558792	7.38792	0.352341	-2.05264	0.784926	-0.0660637	2.23959	10.4095	7.63975	6.15915	6.85391	4.56914	5.128	0.158254	3.54892	4.07588	6.99246	5.84105	1.28523	0.980372	4.11059	1.36739	7.33434	6.81051	0.871949	-0.364587	-1.02617	0.0379593	0.411638	-1.13511	2.69431	-0.540744	-0.467681	5.98993
MMRF_1346_1_BM_CD138po	8.73528	10.2867	10.7399	9.81755	4.75763	3.50658	1.91381	2.92405	5.44971	3.86068	1.87207	3.31519	0.922593	6.63989	3.62438	1.56294	4.39155	3.52401	1.87207	5.89365	5.5841	4.80197	5.53909	2.87961	3.7199	-0.425861	5.766	4.64001	7.42885	5.28796	1.32737	4.7731	3.80791	0.875093	7.49809	5.74468	0.0931669	7.76503	0.35793	3.23515	4.05837	3.54503	5.51605	3.63511	4.5894	6.43353
MMRF_1348_1_BM_CD138po	9.19172	10.581	11.2869	10.0096	6.11769	4.7138	1.98999	4.60598	2.43154	2.27681	1.922	0.956396	2.28285	7.15591	3.40549	-0.471286	1.85875	0.598136	-0.643753	6.73501	5.7753	5.45812	5.17541	3.21344	3.23228	-0.554944	5.04918	4.66495	7.72527	1.65974	-0.471286	2.22759	2.37615	-0.598665	6.85736	6.24567	0.0654675	7.18078	2.34763	1.62214	3.40825	4.49206	0.617372	5.41686	5.98653	6.38336
MMRF_1349_1_BM_CD138po	10.249	11.7247	12.0049	10.3801	6.82792	4.77369	1.52541	3.51024	2.28897	1.99154	0.0060392	-0.550354	1.01563	5.5696	0.937092	-1.26858	2.19085	0.622711	-1.57892	7.73768	6.95324	5.65948	6.53939	3.56022	3.76448	-1.17839	4.96643	4.57893	7.71671	7.67686	0.220164	1.591	3.43007	0.810644	6.56573	6.5231	-1.0935	3.32604	-0.114255	1.16092	0.491466	-0.114255	-0.292042	-1.69922	-1.26858	6.53732
MMRF_1352_1_BM_CD138po	10.1042	11.8221	11.266	10.6912	7.58114	4.43876	1.43345	4.12685	8.13078	1.83472	-0.115445	1.99179	-0.673936	5.80003	5.56256	2.51337	2.38705	0.839325	-0.080256	6.83803	5.95701	6.39235	6.45853	3.2047	4.22506	-1.4109	5.13856	4.1695	7.15654	5.2739	1.2658	4.66818	5.90637	0.0838634	7.24634	6.20671	0.415069	7.736	0.763873	4.98505	3.94238	0.0838634	1.55033	2.11076	3.38863	6.80929
MMRF_1354_1_BM_CD138po	10.9102	12.0827	13.038	10.8591	6.96701	5.4742	0.180002	5.88882	3.05387	1.98546	-1.83329	0.50985	-0.321396	7.13131	0.879423	-0.973472	1.49397	1.276	0.61149	8.37711	6.76951	6.34237	6.83979	3.68445	4.27058	3.35872	4.80789	5.45108	7.72661	6.2294	-0.522093	3.63943	-0.178791	-0.145239	7.3345	4.95146	2.26669	-1.16192	-1.63399	3.71674	2.8692	-0.0183267	3.55009	1.88349	-0.565814	6.03821
MMRF_1355_1_BM_CD138po	9.95636	12.1933	12.2781	10.2482	6.06999	4.08715	2.03462	3.2491	4.4397	4.12654	3.60571	2.12816	2.45138	6.23227	2.17901	0.556077	3.29015	2.66265	0.393347	8.39813	6.42364	6.08506	6.54006	3.74722	5.02336	1.33849	4.22661	4.7292	6.87921	6.77666	3.15698	2.17901	-2.50282	0.160148	7.28853	6.37404	2.28726	1.76189	-0.718546	1.24612	0.257995	1.4462	2.37711	1.99259	4.23565	6.53884
MMRF_1356_1_BM_CD138po	8.78605	11.39	10.7798	9.07118	5.12886	3.19333	3.67628	4.0661	-0.0873948	-0.545077	-3.31446	-1.8197	-2.25033	5.94485	1.95062	-2.52597	-0.751528	-2.52597	3.32545	7.22284	5.83367	5.55338	5.82206	3.68246	4.005	1.29757	5.65786	4.49582	7.13271	2.62485	0.803533	-0.891252	3.84907	-0.843158	7.4843	6.30809	-0.507109	5.4654	0.214789	0.120922	5.51237	4.28477	2.91785	-3.31446	0.365656	6.4904
MMRF_1358_1_BM_CD138po	8.97221	10.9407	10.839	11.1738	5.64392	3.61928	2.0245	3.54227	3.33555	2.49863	-0.960804	-0.615669	-0.388898	6.60679	2.30142	0.0965291	1.56445	0.906558	1.64352	6.65172	6.43592	5.62862	6.30927	3.14941	4.21453	-0.678404	4.30649	4.35232	6.30775	8.06359	2.64031	3.2581	-2.08279	0.429655	7.75446	7.59865	-0.442337	4.74338	2.01462	1.60453	1.64352	2.99213	-1.5264	3.09419	3.74113	7.833
MMRF_1359_1_BM_CD138po	9.98456	11.7139	12.5485	9.39797	6.89211	4.25899	2.5773	3.56827	2.54083	1.62648	0.340833	-0.985818	-0.440822	7.221	2.24584	-2.2727	1.60308	0.972188	0.243316	8.01524	7.07257	6.45454	7.08933	3.7264	4.79554	-0.230055	5.29746	5.11239	7.75703	1.75233	2.87298	3.70824	0.660874	1.36422	7.23787	2.15222	-0.649769	6.38337	-2.16167	-0.576705	2.99184	3.7318	-0.649769	-3.74663	-2.66863	6.37245
MMRF_1360_1_BM_CD138po	8.61629	10.4269	9.90167	9.18657	5.08253	3.73503	2.47133	-0.111473	8.40603	6.24129	2.25456	3.20657	2.23437	6.11872	4.66495	2.35304	6.04746	4.25143	1.6285	6.9451	6.40208	5.96474	5.5113	3.36972	4.38982	-0.983791	6.20684	4.58349	7.16598	5.44018	2.26123	4.3583	5.01584	0.317493	6.89695	7.24037	5.25967	8.93832	4.27879	3.17072	3.63205	5.10703	1.26704	2.9419	1.80543	6.88215
MMRF_1361_1_BM_CD138po	9.6403	11.9278	12.0609	9.54451	6.20332	4.41746	1.29397	3.58734	-0.946745	-1.24981	-3.26867	-2.30715	-3.42914	6.55125	3.5009	-1.21282	2.32103	-2.5624	1.67075	8.05269	6.55963	6.26568	6.62015	3.82046	4.75165	-0.37705	3.24578	4.79316	8.12914	6.80751	1.7337	0.638217	2.0245	1.55754	6.01295	7.63928	-0.35673	6.63608	-0.696422	-2.09034	2.21641	0.24495	2.21641	-4.05717	-5.93164	4.79259
MMRF_1364_1_BM_CD138po	9.57092	10.2774	10.6961	9.03105	5.67867	4.51948	-5.09584	0.576586	5.85811	2.18648	0.518871	3.826	0.352622	5.36188	3.57776	1.81505	4.77092	2.40401	0.189563	6.91317	5.5962	6.01595	5.56207	4.64282	4.02397	-1.55152	4.73652	4.47085	6.73454	5.87929	1.89285	5.73309	3.56594	0.984534	7.68491	4.5689	1.73283	6.56401	3.52987	2.53109	5.78706	1.1584	1.87762	0.786804	-1.25454	6.06382
MMRF_1365_1_BM_CD138po	10.0474	11.2241	11.154	10.2991	6.11013	4.73339	-4.11105	4.5696	4.43713	1.59861	-4.11105	-1.99558	-0.26975	8.37049	1.7878	0.811779	1.2465	-0.838034	1.42293	6.22098	5.58649	5.31731	6.35621	3.31241	3.58707	-1.60855	4.35247	4.44481	6.88448	5.64216	-0.941128	4.7313	0.933341	0.453732	7.60677	7.08145	-1.44809	4.37679	-0.338463	4.01651	1.33741	2.99398	-2.23658	2.72605	4.7313	6.49535
MMRF_1371_1_BM_CD138po	9.83423	10.4687	11.1414	10.9715	6.21669	4.00831	3.99947	5.05807	2.20168	0.606417	-1.68481	-0.57519	-0.318032	5.78451	-0.318032	-1.28889	1.07849	-0.978546	0.476649	7.0278	6.44311	5.72859	5.77073	3.51227	5.57059	1.89381	5.69889	5.57257	8.27511	7.58062	0.575053	2.93454	0.667171	0.371039	7.34962	7.00702	-1.17785	0.753759	2.32935	4.25832	3.91118	-0.260317	0.296077	0.606417	0.962076	6.95847
MMRF_1373_1_BM_CD138po	9.81502	11.7281	12.4422	10.128	7.64221	5.13093	2.23908	3.28395	3.67097	2.63002	-0.627258	1.84829	2.25236	5.90806	1.31064	-0.160477	2.94277	1.53	0.924915	7.1527	5.87982	5.86765	6.06928	3.12462	4.28341	1.19622	2.034	4.45782	7.00185	3.60695	1.84829	3.09053	7.02283	0.723557	6.92016	6.96369	0.154397	7.23163	-1.2701	3.66602	3.93935	4.03975	2.86999	4.3332	5.87053	6.53397
MMRF_1374_1_BM_CD138po	8.93359	11.3477	11.9478	8.63682	5.4614	4.66249	1.65336	2.3118	6.08163	4.40978	0.912145	3.73914	3.87644	3.89945	2.87302	2.09912	3.75555	3.80226	2.12232	7.17865	5.95654	5.3626	5.59507	3.29454	4.26202	0.974654	5.79632	4.95444	7.38369	5.76018	2.57987	3.29045	6.60653	0.578189	7.09437	6.71826	1.47745	2.71417	-0.299639	2.10845	0.766634	3.55024	0.879845	1.58822	-0.136581	6.50562
MMRF_1377_1_BM_CD138po	7.83337	10.2606	10.9662	10.026	4.95839	3.57845	1.93981	3.03096	1.57999	0.37402	-3.11427	-0.261824	2.0512	5.92861	3.90933	-1.5293	1.09951	-0.218102	3.75884	7.83418	6.97687	5.94192	6.1755	4.90502	4.88511	0.223603	6.21441	5.38868	7.60636	-2.58375	1.15044	0.87568	6.59021	1.36686	6.8711	6.28543	1.2627	8.82405	-0.0174051	-0.401549	3.11882	0.0556584	-1.76063	-2.58375	-1.07474	5.89478
MMRF_1380_1_BM_CD138po	8.56938	10.466	11.807	8.67622	4.72534	4.17718	2.82611	4.42193	3.51111	1.80302	0.345251	0.149995	-0.286104	6.85865	1.22138	-0.125639	6.00834	1.4761	4.28345	6.61725	6.01409	5.32514	4.98178	3.32918	4.95361	1.03016	5.6061	4.73931	7.23884	5.13753	2.34981	1.18102	4.56992	0.936288	6.64301	6.76577	2.79969	2.41216	2.52931	0.308257	3.44448	5.22324	-2.25809	1.0527	-2.7886	6.59101
MMRF_1383_1_BM_CD138po	9.82133	12.2987	12.0057	10.8049	6.28638	4.05311	1.01296	-0.197078	4.78327	3.79347	0.179776	1.31426	2.1589	6.95857	2.64673	0.834865	3.77438	2.55382	0.855774	8.08161	7.77361	6.3696	6.98698	4.00245	4.82231	-3.45581	3.58389	4.99481	7.55691	5.44549	2.34786	4.25745	-0.535247	-0.285887	7.34866	7.91511	0.179776	0.725517	-0.977765	3.69539	0.4783	1.08556	1.31426	-0.905615	-2.35628	6.23942
MMRF_1386_1_BM_CD138po	7.94408	9.66877	10.4158	9.19687	5.05067	3.48099	2.34227	2.14147	2.13376	0.903609	-2.32181	-1.19982	-0.917421	5.20773	0.790399	-2.16135	1.12211	0.410905	-2.50238	6.04116	5.13714	4.88132	5.32247	3.03988	3.90701	0.160582	5.10593	4.85927	8.16951	6.19366	1.32544	2.48251	3.12406	0.410905	6.70983	7.14855	4.14051	3.59495	-1.88571	0.358911	-0.627914	-0.300749	0.000117335	3.17004	4.86044	5.74396
MMRF_1388_1_BM_CD138po	9.89602	11.2965	11.4832	9.92099	6.54901	3.27305	2.41936	4.69075	2.88591	4.91226	1.52791	1.20928	1.12779	4.95817	0.727812	-1.37238	3.37664	1.30507	3.53253	8.18418	6.84858	6.60529	6.73621	3.46915	4.67769	2.09422	5.19831	4.85907	7.28255	7.7272	0.957429	4.59987	3.47053	0.98854	7.32563	7.25513	0.199344	0.225696	-0.847961	1.09957	3.92413	1.55414	1.17589	1.47945	3.67321	4.99454
MMRF_1389_1_BM_CD138po	11.2786	12.1303	11.5188	10.2983	8.3047	5.45338	1.89162	0.515838	-0.118645	-0.902153	-1.16047	-3.13245	-1.97491	4.16499	-0.566104	-5.24793	-1.10497	-2.30933	-1.40663	7.87193	5.98389	6.37854	6.66733	3.37778	4.85054	1.09192	6.86982	4.50863	7.57922	0.0125996	-2.926	3.59442	8.9488	0.744538	6.98519	0.0125996	4.3073	8.96687	0.533432	1.93198	0.980891	2.00316	-2.926	4.40013	6.78124	6.31256
MMRF_1391_1_BM_CD138po	8.97377	10.9556	10.8587	10.5607	5.47273	3.97683	2.82417	4.66882	1.29569	0.486445	-2.37485	-1.88942	-1.52685	6.00337	2.94467	-3.11181	0.193994	-2.03381	-0.0149528	7.55006	6.45191	6.09953	6.01661	3.43422	3.87687	-3.95981	4.22308	4.55983	6.77236	6.54023	-1.32754	3.99787	4.27189	0.637124	7.55184	7.51582	-0.173215	7.44607	1.51916	1.47981	3.85397	3.17153	3.14662	-1.32754	0.459728	6.55332
MMRF_1392_1_BM_CD138po	9.35466	10.7085	10.6169	10.3206	5.19583	4.12222	1.77224	4.14404	2.63783	0.169466	-1.8039	3.40365	1.20924	5.85309	0.532036	-3.25456	3.31732	0.13317	0.715066	7.45493	6.41539	6.04633	5.59573	3.70351	4.35573	1.75443	4.62768	4.01659	7.1879	6.54774	2.2877	-0.718507	5.38424	0.855358	7.24734	7.46774	-1.43353	8.99651	0.532036	3.66906	3.23194	2.06496	-0.622292	-2.20725	-4.83952	6.91595
MMRF_1393_1_BM_CD138po	9.74432	11.0211	10.8774	11.1232	6.20671	4.97232	1.29523	3.20796	5.07453	3.8697	1.10795	2.19793	2.11507	6.3615	2.85488	0.282628	4.45396	3.32932	0.0644476	7.78247	6.22081	4.43984	5.85008	2.88019	4.17255	5.33009	4.35512	3.73283	5.98063	4.10616	3.10437	1.34456	-1.64337	-0.420979	6.85939	7.0222	-0.340809	8.38739	1.29523	3.38343	1.85062	4.19961	-0.19271	3.81387	4.58545	7.62949
MMRF_1395_1_BM_CD138po	8.07716	10.0057	10.3407	10.173	4.05097	3.04756	1.27327	0.332721	5.7805	4.11359	4.29585	2.69355	2.62934	5.66692	2.82676	1.43226	4.71819	3.56691	-0.623157	6.14056	6.44488	5.1582	5.42466	3.81639	4.21065	-3.53876	4.27851	4.55014	7.10255	6.07109	1.38118	3.15789	0.926616	-0.398284	7.07519	7.22332	-1.50634	0.722903	2.34832	2.77164	2.17423	1.83785	0.709163	-1.50634	-0.36884	6.9772
MMRF_1401_1_BM_CD138po	9.60265	10.6617	10.1562	9.25766	6.28183	2.62615	2.278	-0.417607	4.45329	3.60958	-0.222351	2.14983	-0.297313	5.74504	4.37247	1.09592	3.57847	2.05507	0.768489	7.17051	6.51364	5.64598	5.60412	2.37171	3.83032	3.36413	5.25728	4.10414	7.26656	5.32445	1.89593	3.4809	6.42278	1.0513	6.81441	6.67676	-1.57194	7.35086	0.67354	4.92868	2.63122	2.51553	-3.35621	2.19838	3.42077	5.47633
MMRF_1403_1_BM_CD138po	9.91612	10.8324	10.755	10.1716	5.94017	4.96962	-1.53433	1.19606	0.640444	-0.601445	-2.87828	-4.2568	-3.77137	4.50808	1.28546	-4.2568	0.135521	-2.18641	-0.556357	7.77752	6.11803	5.95631	6.18884	2.85799	4.8386	3.00812	3.90408	4.25179	7.78479	2.23185	-0.428977	4.93747	6.59947	0.162742	7.43625	3.51535	1.47112	-0.238875	2.33117	2.94288	2.6525	5.70002	-1.22117	1.8766	4.38922	6.14983
MMRF_1407_1_BM_CD138po	9.9317	11.2275	10.7058	10.2375	6.063	4.81737	-0.860191	2.21332	10.7983	9.93406	6.07119	8.45817	8.82009	5.35457	7.73992	7.23218	9.92577	9.12785	4.92308	7.2471	5.74566	5.6267	5.72941	3.40966	4.22031	3.24262	4.58305	4.92783	6.66494	4.81532	2.02733	6.19154	6.30408	0.435265	6.84088	5.88959	1.24719	10.1589	0.809661	6.88703	3.93493	6.61657	-1.1497	-1.08696	-0.66427	7.30727
MMRF_1408_1_BM_CD138po	9.53372	11.527	11.1513	10.082	5.31623	4.70516	1.61954	3.43728	1.02586	-0.23194	-3.37699	-1.94815	-2.68511	5.962	0.217191	-2.32254	1.02586	-1.10015	1.26687	6.79688	6.24548	5.74255	6.64335	3.33937	4.50612	-0.477517	4.60776	4.9432	7.60825	4.53958	0.882572	-1.94815	4.26298	0.122243	6.75832	6.69664	-1.29607	6.56202	3.19753	1.45005	3.48577	-2.32254	-0.390929	2.53544	2.452	6.74165
MMRF_1413_1_BM_CD138po	9.63713	10.9846	10.3042	9.87341	4.68573	3.41169	1.97201	1.31993	0.976232	0.834504	-0.375531	-1.01536	-0.251796	6.51057	0.187736	-2.0493	0.477243	-0.769195	0.738288	7.45443	5.92333	5.50638	5.65015	3.77876	4.46151	0.403869	4.19772	4.61298	7.37006	3.91042	2.52705	2.22726	-0.212802	0.403869	7.05486	5.98123	-1.48742	6.7536	1.88481	2.0219	1.38493	-2.0493	1.65114	2.95284	-2.98219	7.37985
MMRF_1415_1_BM_CD138po	9.31343	10.2783	11.2177	9.42175	6.64286	4.01539	2.35169	4.50194	3.33525	2.2684	0.321809	0.359447	1.08398	6.61607	2.28153	0.188747	2.64119	1.31224	1.97302	7.11014	5.94351	4.89534	6.62993	3.1931	4.92231	-0.00489362	5.38381	4.99735	7.14491	2.49667	1.69738	0.131885	2.2913	1.63737	6.36784	6.78305	-0.406707	4.27621	-5.18281	0.934052	0.256812	1.31863	0.334464	-3.8043	-2.01289	6.11559
MMRF_1423_1_BM_CD138po	9.03231	9.36041	10.5681	10.9745	4.17712	3.51294	1.971	2.6693	0.235363	-0.978233	-3.07339	-3.3629	-2.00926	5.14622	0.287358	-3.72547	-2.00926	-2.62593	-1.17527	6.69645	5.75056	5.78374	5.88898	3.64335	4.4466	0.12539	4.8992	5.07866	7.6197	4.30874	1.29373	-0.342997	-1.88897	-0.342997	6.9554	7.29997	0.0370342	4.70737	2.60417	3.11284	1.8552	-2.00926	3.01985	1.69118	-0.510454	7.15947
MMRF_1424_1_BM_CD138po	10.2844	11.9254	11.4735	9.14914	6.13543	4.41127	2.59875	3.90111	1.34294	0.69994	0.485816	4.31711	2.77776	6.87686	5.23397	-2.57308	6.27435	-0.522452	0.418309	7.89428	6.62811	6.66316	6.59983	3.58823	4.91534	-0.489662	5.38527	4.51892	6.92705	0.089887	1.75228	3.09395	5.27271	0.400927	7.32441	6.6138	0.0458318	6.82831	-1.18404	-0.223928	3.37334	5.43308	2.20202	-1.35069	0.365521	6.90256
MMRF_1425_1_BM_CD138po	9.09903	10.7091	9.34375	9.58506	4.56145	3.52869	1.50164	0.518783	3.62418	2.68745	-0.978049	0.964727	0.159455	6.12279	2.20606	-0.403812	1.98543	2.26819	-0.241083	9.0822	6.83773	6.07723	6.05391	2.88545	4.17305	0.964727	3.92563	3.66837	6.30386	4.41198	1.02994	4.51807	-0.915313	-0.855192	7.38973	7.03554	-1.11235	9.21191	2.08085	4.35267	3.64254	4.61822	1.98543	2.80855	3.97615	6.96016
MMRF_1426_1_BM_CD138po	8.56332	9.87941	10.1987	10.158	4.19463	3.45876	1.967	2.14164	4.00987	2.52463	0.681354	1.21187	1.28815	4.65098	0.939666	-0.347215	3.15018	2.25369	2.42678	6.44199	6.0824	5.8187	5.75404	2.74815	3.76715	-6.57603	5.87337	4.6784	7.38966	8.30857	1.7504	-0.46751	-0.693391	-0.100301	7.29674	6.59342	-0.0368754	8.14907	2.49274	2.44356	4.38324	0.875177	1.04602	1.77711	0.165433	6.89221
MMRF_1432_1_BM_CD138po	10.6271	11.4333	11.5182	8.61391	6.87635	5.94497	1.24799	5.78466	4.054	2.74854	-1.38996	0.0721431	1.97547	4.01422	3.27957	-1.12203	4.372	1.25742	1.50708	8.56581	6.84248	5.96057	5.8655	3.89242	5.18978	-0.346461	5.90878	5.01804	6.94306	5.40551	3.21812	2.50906	1.72665	2.52085	7.04407	8.04547	0.809109	6.42878	-1.51282	1.58404	3.62923	2.96543	0.195	-3.30423	-3.54524	6.44151
MMRF_1433_1_BM_CD138po	10.6619	12.2218	12.3528	10.7982	7.2333	5.6171	0.524232	5.79717	6.82777	3.53988	0.403095	-0.505112	-1.33738	6.59465	4.17002	0.617946	6.17331	4.87349	-0.628848	8.17788	6.61013	6.38371	6.66413	3.28091	3.76552	-0.251993	3.97306	4.17466	7.53185	7.82242	0.360346	4.06412	-0.0655803	1.28806	6.93111	8.30731	-0.628848	4.26724	-1.14035	1.47999	3.43048	4.47311	1.74385	-3.52501	-2.17137	5.23838
MMRF_1434_1_BM_CD138po	9.20332	10.6292	10.7555	9.45507	6.29432	3.45512	3.12845	3.98048	4.17458	3.12284	-0.167137	1.9982	0.569828	5.851	2.59232	0.634317	3.15066	2.77861	-0.0110182	6.75875	5.87204	5.55611	5.71876	2.65971	3.55637	0.696046	5.69013	4.97154	7.88302	1.54907	1.31337	1.05526	6.34969	-0.40565	7.11712	6.8222	-0.28147	6.61884	1.92275	3.3701	4.07354	2.74615	2.52588	4.68705	5.64389	6.32609
MMRF_1436_1_BM_CD138po	9.15956	10.4892	10.5685	10.5335	5.39768	3.76698	-4.82673	3.35815	4.13038	3.19379	-0.630328	1.40209	2.30599	5.53193	2.19934	0.530827	3.48464	2.70466	0.707253	7.30995	6.28202	6.28376	6.10327	3.61207	4.06303	-2.32423	5.95655	4.81893	7.43135	7.05783	2.0354	1.5012	1.76324	0.302558	7.54732	7.09895	-0.303163	9.18936	2.38597	3.07414	4.66178	3.19379	-0.261941	1.37621	1.73297	7.45105
MMRF_1439_1_BM_CD138po	10.2884	12.074	12.6889	10.1627	7.0819	5.16695	3.07689	5.46162	2.67543	0.777706	-0.597585	-0.477291	0.532295	5.86256	2.3998	-1.34856	1.71596	0.642619	-0.230376	7.47714	5.96874	6.33401	5.91159	3.18719	3.77468	0.606774	5.01285	5.18909	7.50525	2.17959	2.03198	3.5735	5.38566	-0.0478978	7.38094	7.22121	0.809591	0.761496	-2.18255	3.74613	3.38003	2.55363	1.71596	2.11726	3.63485	6.35036
MMRF_1445_1_BM_CD138po	6.81438	7.87663	9.70698	9.04972	2.9763	2.95096	2.28972	2.96051	-0.801535	-1.03473	-4.06027	-2.78016	-2.6197	5.87068	-0.424681	-3.40819	-0.7591	-2.47531	1.981	5.92659	6.01292	4.58307	4.61165	3.22116	3.6725	-0.267711	5.77871	4.7253	7.19636	5.88664	-0.391891	1.28719	2.27448	0.187658	6.68108	8.0848	-0.181124	8.23201	3.36719	0.370781	0.187658	1.32713	-2.96073	2.94134	0.946157	6.91527
MMRF_1446_1_BM_CD138po	7.86074	9.20917	10.6671	9.84407	4.65513	3.14173	2.44889	3.16652	0.82292	-0.169303	-3.53854	-1.75427	-1.15387	6.43636	0.726167	1.44636	0.491211	-2.1849	-1.75427	5.20928	4.87038	4.73085	5.23369	3.06468	3.40918	1.90256	7.13752	5.5104	8.38566	4.1565	-0.479643	2.87838	7.77327	-0.686094	7.42155	5.48167	-0.479643	2.13389	-1.66407	-1.35091	4.71308	5.76347	-5.1235	3.03805	5.35325	6.38016
MMRF_1447_1_BM_CD138po	9.66624	11.4134	10.9194	10.8726	5.53444	4.00576	-3.93611	0.294847	1.93563	2.5324	2.41949	2.06639	6.34685	6.91712	0.559303	-2.06164	1.42144	0.188588	0.876961	7.34292	6.68095	6.09164	6.43543	4.61378	5.03703	0.170092	4.98837	5.19803	7.26921	5.45167	3.43021	-0.211215	-2.24805	1.25591	7.52338	7.28783	0.361573	7.47981	-0.50612	3.95669	2.82618	0.377783	-0.311617	-1.08366	-5.52107	6.88575
MMRF_1450_1_BM_CD138po	8.85899	11.3638	10.7205	9.48759	6.23477	3.27916	-1.0764	-1.51892	5.19744	5.78228	5.2755	8.33343	8.33047	5.3285	3.21109	0.663285	4.27716	3.10107	0.630307	8.36869	6.08385	5.84291	6.17099	4.21735	5.129	0.889166	4.52042	4.39842	6.05308	5.52463	0.453067	2.66938	0.375588	0.983582	6.98755	7.39864	-0.827041	2.56419	-0.429281	1.24553	1.96717	1.63447	-1.94634	-0.654574	-0.429281	6.06739
MMRF_1451_1_BM_CD138po	9.70313	11.2931	11.6927	8.48503	5.43104	5.39398	1.67632	5.67334	1.46185	0.262724	-3.24363	-1.34551	0.436491	5.61576	3.02316	-2.1795	2.90981	-0.772323	2.84961	8.32851	6.0645	6.0344	5.65806	3.88659	4.762	1.12349	3.8772	4.24895	6.42574	-0.0165599	2.15803	1.20983	1.92993	1.43137	7.47864	7.13486	0.0651239	8.18649	1.83221	1.88565	2.26561	4.24019	5.45271	-2.45513	-2.79617	7.13585
MMRF_1452_1_BM_CD138po	9.39422	10.8388	11.4122	10.5212	6.00164	4.77527	-1.63811	3.94391	6.95311	4.72461	1.11153	1.98179	2.18332	6.26252	5.32904	2.35303	4.54473	3.01027	1.72014	7.05162	6.57583	5.82982	5.95786	3.62684	4.07695	-2.35633	5.57421	4.78915	7.68563	8.07644	1.08607	3.542	4.93354	0.396828	7.23618	6.55491	1.53809	7.56007	1.82133	5.15172	4.97343	3.95801	1.75286	1.13655	-0.15066	7.00568
MMRF_1453_1_BM_CD138po	10.9956	12.5692	12.2369	9.86006	7.57196	5.95475	0.706636	4.83653	3.49125	1.84022	-1.51815	0.153617	1.27959	6.72014	1.46073	-1.06177	2.77839	0.932101	-0.0989255	8.42726	6.03233	6.09981	6.30218	3.26382	4.61448	2.93364	5.86997	5.96866	8.05774	5.11527	1.39988	5.22582	5.25003	0.762944	7.74345	7.81532	3.52421	8.33871	0.293989	1.73858	6.52383	3.96323	2.88054	-0.501472	0.944328	6.64488
MMRF_1454_1_BM_CD138po	10.3645	11.9447	12.2147	11.3703	8.2185	5.6821	-1.84589	5.7685	3.09203	1.86417	-0.877595	0.073495	0.549415	5.2558	0.961468	-0.754739	1.85455	1.20798	2.22674	7.7713	5.97956	5.69428	6.29655	3.46502	3.71669	1.57892	5.19803	5.18178	7.53095	-2.28199	-0.260924	5.83237	7.62358	0.317052	7.00654	5.13983	5.64701	4.75273	1.46976	4.35421	4.7067	6.07272	-3.56209	2.16583	2.42821	5.96789
MMRF_1455_1_BM_CD138po	10.9401	12.5603	12.5166	10.3106	8.2259	5.64504	1.36366	5.10013	6.45219	4.70832	4.0401	2.97517	3.58921	4.66821	4.0871	2.11184	5.62255	4.19267	0.242147	6.89776	5.0868	5.42585	5.82218	2.26599	3.49145	2.18189	4.50199	4.16296	8.25293	0.936521	1.5935	5.46055	2.33321	0.752342	7.15536	5.2331	4.1184	9.35903	0.740011	2.66209	1.62737	3.78497	5.08558	3.83365	6.41122	6.82738
MMRF_1458_1_BM_CD138po	9.34282	10.4241	10.9034	9.83613	6.28981	4.37671	1.16567	3.80499	4.05974	1.89323	-0.854009	0.200439	0.38639	5.64505	1.93511	-0.593619	2.38807	1.0348	1.27844	7.11501	6.62874	5.21586	6.26994	3.74737	4.27799	0.709659	3.50933	4.69382	6.58538	7.13561	2.99245	3.2721	2.711	1.70159	8.00127	5.85115	2.90381	8.02981	-0.466986	2.50702	4.05024	1.42283	2.10376	1.28566	-0.791948	6.77943
MMRF_1460_1_BM_CD138po	9.3743	11.1478	9.9452	8.29732	5.3818	3.25239	2.32536	1.18786	7.64876	5.27532	0.206161	4.2443	2.99959	5.86185	5.40112	2.93156	8.61009	5.67301	2.60366	7.30773	6.53821	5.98178	6.01113	3.76152	4.39149	0.300028	4.31345	5.0303	6.92548	6.60726	1.86209	3.66999	4.88735	0.695047	7.03575	6.24632	1.05954	9.06876	2.02902	3.51958	3.51469	2.51836	-0.666289	-0.907297	0.0795273	7.52331
MMRF_1461_1_BM_CD138po	8.24038	10.5214	10.3732	8.56965	3.90238	3.87629	1.40089	0.251279	0.590303	-0.479331	-2.7392	-1.15424	-1.05639	5.87066	1.36602	-4.17977	-0.166947	-1.37242	2.4987	8.33547	6.63618	5.46949	6.12938	0.901617	3.59313	2.68707	4.65808	4.61974	7.21216	-1.94273	0.152426	5.77712	5.91166	0.413754	6.7212	5.29451	0.232043	0.995868	-0.0682626	2.8505	-1.15424	5.12499	-1.70172	0.0241014	-2.89966	5.27702
MMRF_1462_1_BM_CD138po	9.75397	12.2852	11.9371	9.92419	6.91113	4.298	3.04476	0.550174	5.73524	5.26474	4.94887	2.79398	3.97462	7.41402	5.08246	1.55575	5.6852	3.81623	1.95257	7.93522	6.33681	6.04748	6.57289	3.40158	4.77675	-1.03479	4.4895	4.73309	7.14662	3.78569	1.11638	3.985	3.1555	-0.086014	6.55697	6.75099	-0.232235	9.06009	0.197158	2.83127	3.52337	5.35233	1.78212	0.225447	0.85183	6.68153
MMRF_1466_1_BM_CD138po	9.70943	10.9065	10.9385	11.2602	6.54225	4.503	3.15075	3.99993	2.62644	1.35995	-1.57251	0.0586207	0.706561	5.60594	1.46654	-0.82154	1.83481	1.11978	-0.135648	8.52664	7.01547	6.6196	6.3523	4.12454	4.71964	-1.31535	4.05649	4.6805	6.56016	5.02013	2.10611	3.17191	0.647365	0.289105	7.0672	7.69101	3.1157	4.41034	2.89489	5.75052	5.26069	-0.215818	-0.555025	-0.330151	-3.02317	7.06809
MMRF_1470_1_BM_CD138po	8.60407	10.1725	10.2723	10.2949	5.41031	3.79772	1.20611	2.78902	5.7013	4.80205	1.70553	3.71691	4.09961	5.4971	3.25673	2.03137	4.28212	3.6313	1.37432	7.53398	6.23003	5.94542	6.98545	4.61546	4.70797	2.85328	5.62167	5.19317	7.72407	6.7237	2.297	2.6512	-0.953092	0.943687	6.84101	5.92827	2.57226	8.38504	0.828517	4.18246	3.70062	2.96111	1.27811	0.812442	1.3128	8.07573
MMRF_1474_1_BM_CD138po	9.14458	10.6642	11.913	10.0861	5.37109	3.5483	2.4703	4.09738	0.0981816	-0.940638	-3.91464	-3.55207	-3.26257	6.43645	1.91825	-3.55207	0.0724185	-1.36445	0.554127	7.84435	7.26731	6.26402	6.08516	2.97323	4.80205	1.53067	4.28713	4.55238	6.79456	7.86514	1.28363	-1.86402	3.08052	1.0789	7.74567	6.924	-0.493179	-0.0354968	1.70007	5.35515	2.65521	1.48257	-0.152142	1.17887	-0.839354	7.85005
MMRF_1475_1_BM_CD138po	8.93774	9.91675	10.0554	9.83554	4.92693	2.97695	2.60879	1.70485	7.41135	1.62603	0.559064	-1.44748	-1.87129	4.49866	3.69077	-0.888988	0.584943	-1.12031	0.154866	6.33924	5.69616	5.47701	6.30266	3.40507	3.95666	-1.73699	5.87822	4.89431	8.31573	6.46867	1.54265	4.65113	6.2261	1.41862	7.6647	6.0728	1.52271	7.63549	-2.01938	3.11435	3.26602	0.0472861	5.68349	4.5273	5.97711	6.31407
MMRF_1478_1_BM_CD138po	9.7689	10.7651	10.0471	10.3056	6.71395	4.75868	0.817228	3.52225	8.86986	4.91029	0.666549	0.165151	0.793182	5.17041	7.96639	4.98384	2.60227	2.25151	-1.85371	7.26837	5.17623	4.17798	5.87815	3.4002	4.39522	3.16281	5.694	3.56192	6.53476	4.17798	0.273404	4.40715	1.21125	0.374098	7.91108	6.30271	-1.70932	3.5259	0.527721	3.19528	1.17449	4.1139	0.743855	0.498278	-0.0355461	6.49059
MMRF_1484_1_BM_CD138po	11.1145	12.0261	10.902	10.8375	8.15844	4.35237	2.08096	0.805904	6.363	2.00357	0.868868	1.08759	0.987107	5.79328	3.68354	-0.961777	1.95119	0.586191	-1.24319	7.99385	6.70446	6.66027	6.54592	3.08869	3.86308	-0.925708	5.36312	4.8049	8.27242	4.66481	1.89683	6.15058	0.635309	0.728795	7.61608	6.34119	1.02446	7.79104	-1.24319	3.43748	3.89746	4.46023	3.53453	1.06983	3.27069	7.23907
MMRF_1485_1_BM_CD138po	9.72149	12.1285	13.3863	10.821	5.68081	5.10747	-2.3716	5.10652	5.82026	4.63171	1.6856	3.1089	3.71462	7.64234	3.15749	1.60164	4.65533	3.83671	2.05269	7.34497	6.27628	4.78352	5.91625	3.91707	3.82055	0.760108	5.14966	4.25433	8.06015	1.55775	2.09936	2.10699	1.75526	0.958792	6.61625	6.28051	1.57986	3.48492	0.411305	2.02878	2.48052	2.74795	0.700811	-0.62617	0.459803	5.90917
MMRF_1489_1_BM_CD138po	8.7984	10.0549	10.5261	9.84833	4.3677	3.40674	2.89868	1.9869	4.72893	2.67412	-0.553347	0.0913213	1.48178	6.08542	3.59038	2.02822	2.80668	1.6323	0.663228	7.48464	7.03953	6.37021	6.29285	3.37238	4.71529	-1.7489	5.26521	4.85485	7.31032	3.41973	1.05846	0.011151	1.94436	0.330328	7.12415	7.50109	0.859148	8.93763	1.44156	4.55488	4.27776	0.645634	-1.34554	0.0383724	-3.24366	6.8841
MMRF_1490_1_BM_CD138po	8.92486	10.4435	10.5246	10.0257	4.99597	2.62475	2.36207	1.68188	3.84765	3.02604	2.55604	2.07726	3.33965	4.96632	3.42325	0.481938	3.76834	2.03536	2.1673	6.98355	6.59475	5.64948	6.02252	3.42325	4.22493	-0.479588	4.1447	4.57307	6.88618	6.3874	2.07209	0.698749	1.51661	1.23133	7.24683	6.98956	1.50898	8.09653	3.70961	3.87611	2.04067	1.94208	-0.255028	-0.203954	-0.0836597	7.07492
MMRF_1491_1_BM_CD138po	10.369	10.9677	10.79	10.2123	7.15353	4.68495	2.54657	2.70188	5.87146	4.87962	-0.179389	3.52105	3.03349	3.31733	3.73364	1.6197	4.26793	3.8141	0.520162	8.31371	6.95195	5.70051	6.48884	0.814828	4.59081	4.40989	4.10926	4.00394	6.7864	0.74357	-0.575318	5.12833	6.58731	-1.07908	7.1621	3.65653	4.53475	9.37764	1.7826	5.00426	3.08485	2.42278	-1.59058	0.130951	-0.841393	6.7505
MMRF_1494_1_BM_CD138po	8.22077	9.63532	10.3405	9.20479	2.61465	2.33651	2.33361	0.263799	5.24792	4.27252	4.02835	2.29838	3.8744	5.68382	3.65641	1.58694	4.35198	3.13411	1.82007	7.38405	6.26959	4.42932	5.53003	3.05366	4.54655	2.27139	3.82575	4.19324	6.28016	1.68567	2.19364	3.91567	-0.0324869	1.42218	6.21692	6.28879	0.780197	2.74901	1.04394	2.29243	3.30653	2.14158	0.728203	-1.11715	-0.330323	6.47761
MMRF_1496_1_BM_CD138po	9.89263	9.28457	9.56617	10.0147	5.57085	4.09359	1.5503	2.39375	2.03617	1.044	-0.169501	-0.826016	0.050674	1.82921	0.218131	-2.67891	0.218131	-1.37476	-0.322078	8.11777	6.64426	6.0118	6.42368	3.10992	5.10526	0.863725	7.27466	5.00258	7.59076	2.73083	0.272432	5.12225	7.98139	0.464601	8.046	6.63993	5.53956	9.52971	4.99942	2.40942	3.77683	3.57095	0.966121	1.40161	3.31694	6.98152
MMRF_1497_1_BM_CD138po	9.64821	11.6879	11.7206	10.5056	6.38312	6.28172	3.19787	4.22821	7.59829	6.38253	2.69958	4.61922	5.01849	7.19603	5.94294	2.7071	7.06547	5.80707	0.747738	7.19169	5.79654	4.88904	5.83649	4.14767	4.31928	0.859848	5.42729	3.78904	6.98392	5.43749	0.594114	4.28956	-0.927423	-0.596217	7.73596	6.61499	2.96073	9.8826	1.51926	2.93536	2.25281	4.00255	1.23732	-2.71169	-1.23776	6.55223
MMRF_1499_1_BM_CD138po	9.0919	10.6133	11.1161	9.75573	6.13348	4.0567	2.84659	4.09976	7.62934	4.53088	2.31319	2.85434	1.89878	5.47517	3.94975	3.04263	5.09785	4.12349	1.41635	7.2545	6.64157	5.9514	5.92954	3.91184	3.83683	-0.21837	5.31857	4.19038	6.6695	6.96513	0.565552	5.60918	5.17782	0.911223	7.54148	5.60765	0.527248	7.58097	4.06453	4.09212	6.03056	4.97398	1.01637	1.88874	1.80049	6.1818
MMRF_1501_1_BM_CD138po	9.64371	11.7245	12.5845	9.95842	6.80168	4.86555	1.75688	3.4006	0.217823	3.11889	1.4038	-2.04715	-0.892821	5.61129	5.41043	-3.54191	4.01755	-1.87206	1.54169	7.99694	7.13988	5.98361	6.40659	3.72402	4.63845	0.217823	3.92421	4.43901	6.44664	-0.626306	1.34295	4.33906	1.46218	-0.181166	6.71451	5.34932	3.25486	7.87991	0.0754705	1.78329	2.90103	-3.09445	1.67461	-0.851598	-1.79189	6.03018
MMRF_1502_1_BM_CD138po	9.52302	10.1293	10.7446	9.68633	5.82907	4.35917	1.80244	2.09914	7.94633	4.53099	1.45977	-1.01717	-0.164395	4.64253	2.52222	-0.263079	2.93772	1.40458	-1.3019	6.85586	6.22409	5.25074	5.66263	4.13893	4.37053	-0.575463	4.15216	3.81383	6.68255	6.05229	2.29829	-1.65699	-4.2759	1.02003	7.944	6.9025	2.39045	7.74384	3.9727	2.24542	-0.893433	-3.38282	2.2228	9.85815	8.51022	6.77501
MMRF_1504_1_BM_CD138po	9.82065	11.4178	11.3193	9.86502	5.26261	3.66919	2.4751	3.19418	6.78881	5.09416	3.61595	-1.13616	0.993659	6.99773	3.99419	-0.326131	4.26372	1.8755	-0.77359	7.44249	6.81554	6.00047	6.24417	3.41324	4.0006	-0.716446	4.42955	4.27697	7.35938	6.85555	1.0022	4.68419	-0.993555	1.93913	6.6836	7.97559	-1.42567	4.73692	-0.960003	0.143948	3.1979	3.79611	0.248105	-5.08102	-3.94351	6.31634
MMRF_1506_1_BM_CD138po	8.15861	9.77253	10.3782	8.75921	4.8256	2.79114	2.60946	2.27627	2.18416	1.42589	-1.36017	0.493984	-0.0757119	4.45969	3.22326	-1.69137	1.72512	0.685349	3.23555	7.17371	6.39455	5.27813	5.21047	3.13415	3.8332	2.56145	6.33546	4.75157	7.86575	5.73083	0.452465	4.51619	0.24925	1.16821	7.40147	7.02498	-0.341787	9.10585	2.85228	0.630557	3.82306	1.79322	-1.69137	2.89553	3.15371	5.29217
MMRF_1510_1_BM_CD138po	11.4672	12.3839	12.3451	10.5649	7.55859	6.09183	1.25034	5.17554	1.26135	0.188217	-3.31814	-2.25401	-1.49217	6.31502	1.67776	-2.38525	0.571161	-0.669043	0.517054	8.93644	7.17745	6.42868	6.77642	3.17226	4.84768	0.299248	5.11156	5.11003	8.21771	4.38167	0.422105	4.91983	-3.60764	0.402342	7.23915	6.80775	0.0927975	0.479821	-0.800287	3.44039	0.784675	-1.82337	2.45365	1.23924	3.29524	5.77822
MMRF_1511_1_BM_CD138po	10.6614	12.0696	11.7378	10.5351	7.38256	5.50024	0.321394	0.0442842	2.95004	1.25695	-2.66467	0.37636	0.854062	5.91014	1.21232	-1.61022	1.64052	0.983621	0.26425	7.64096	6.24983	6.50121	6.23225	3.49753	4.31349	-1.84154	4.64122	4.6014	7.77276	4.21327	0.911018	3.76804	3.82595	-0.175282	7.86364	6.73867	0.00993265	0.892281	0.00993265	1.0186	1.68474	-1.97279	4.40886	1.6628	0.854062	6.37741
MMRF_1512_1_BM_CD138po	9.66054	11.5962	12.0261	10.0677	6.84837	4.13826	0.416035	3.43767	0.416035	2.31338	0.137059	-1.84383	-1.4479	5.60129	3.23692	-2.0043	2.69288	0.351184	0.508153	8.56573	6.70245	6.37202	6.81795	3.57535	4.17151	-0.0256703	3.2414	3.84046	6.65496	5.37534	0.753731	5.08628	-2.92183	-1.04737	8.30183	7.50757	-1.69944	0.0579877	0.850755	2.90542	2.30485	-1.4479	4.03365	4.07942	5.42345	6.62955
MMRF_1513_1_BM_CD138po	8.98019	11.1395	10.6924	10.4402	6.46949	4.38954	0.216648	4.06242	4.39545	2.25097	0.540712	0.655532	-0.0657521	6.75627	1.95682	0.776457	4.35597	2.47299	0.888025	7.86323	6.51609	5.68745	5.98159	3.53108	4.84244	-2.21631	3.81137	4.20255	7.25561	6.85461	1.05272	4.85021	-0.230811	1.53644	7.63587	8.55897	-0.417224	7.69759	3.15525	3.306	2.73416	4.01865	2.93587	-3.69024	-3.69024	6.25309
MMRF_1516_1_BM_CD138po	9.36794	11.2395	11.9173	10.6075	6.04292	4.85976	3.40573	5.16633	5.51318	3.31637	2.48851	1.62626	0.754268	6.19481	2.25837	0.908991	4.22847	3.1879	0.235801	5.78485	5.33431	5.1612	5.64504	3.19125	2.99789	-1.80373	6.01148	5.03524	7.98036	5.898	0.407169	4.49599	7.85097	0.286875	7.46349	5.91484	0.474808	1.50208	-0.115671	1.68456	1.60629	2.02259	-4.23669	3.28844	5.05471	6.15842
MMRF_1519_1_BM_CD138po	8.38204	10.1467	10.9264	9.70915	4.03857	3.80175	2.15698	3.56093	3.99714	3.8101	2.98521	7.16991	7.10843	6.79586	5.20484	-0.11986	3.56341	1.78597	2.91344	7.48095	6.5418	5.5103	5.91272	3.55598	4.67441	-0.398835	4.04742	5.0461	6.28729	3.7463	0.823557	2.53474	4.22955	0.685229	6.52922	7.43498	0.790198	7.53419	-0.605286	1.92309	0.934588	0.491287	0.0305573	-0.650374	-0.287804	6.43254
MMRF_1520_1_BM_CD138po	10.026	11.4577	11.8817	9.30926	5.85734	4.97167	2.4306	4.34273	1.87592	1.99895	-1.31123	-1.09442	-0.739326	7.21116	3.3847	-1.02883	3.48072	0.979161	0.108671	7.78203	6.37697	5.77422	6.73685	2.89083	3.76356	1.24087	5.03054	4.48984	7.02126	8.17699	1.75078	4.43569	0.773935	0.773935	6.83425	8.56905	-0.498317	4.4211	0.247499	-0.0128906	0.736703	2.20383	0.374132	-3.35076	-3.71333	6.09793
MMRF_1522_1_BM_CD138po	9.24025	10.3048	9.67114	10.2219	5.4542	3.7186	2.8706	2.6414	6.94574	5.59405	3.31349	4.24031	3.3837	5.11621	4.20842	2.71224	5.91099	4.60316	1.0177	7.16695	6.03835	5.69048	5.88661	3.74195	4.31648	-1.36435	4.95797	5.09613	7.02843	2.69024	1.97285	3.4131	-0.0241166	0.375686	6.61865	7.24306	1.14176	7.90866	2.03817	4.60903	3.9336	3.55172	0.260975	0.532277	0.240937	6.87497
MMRF_1523_1_BM_CD138po	9.01363	9.85164	10.2456	9.39881	5.75683	3.90846	2.27477	-0.736895	3.76533	0.822867	-3.54425	-1.95929	-3.54425	4.87858	3.13459	0.135869	1.01313	-0.981314	2.52575	5.71249	4.77973	5.30437	5.65743	3.20455	4.42415	0.921131	3.71998	4.60411	6.78391	6.89123	0.234723	4.85002	1.46799	1.13074	7.04506	5.46112	3.76367	-1.79423	-3.30324	1.22032	-1.8744	-2.61136	-1.07294	-0.262215	-0.853935	6.29252
MMRF_1531_1_BM_CD138po	9.02965	10.4794	10.4658	10.0097	4.08881	3.4147	0.939335	3.18623	4.42581	3.27943	0.0702961	1.0998	1.82739	5.56215	2.64928	0.140118	3.19719	2.2521	0.517755	6.66009	5.71772	2.99535	4.98709	4.23025	4.71796	1.31634	5.46856	4.98393	5.92024	4.30815	-1.23386	4.56559	-0.405624	0.977981	7.31673	6.03732	-1.89437	2.22557	1.2229	1.95556	0.651279	4.39043	2.00006	-1.99059	0.427557	6.48696
MMRF_1534_1_BM_CD138po	9.79886	10.8468	10.3519	10.9453	6.82439	3.49114	2.02728	-0.621812	5.66639	3.49954	2.91248	1.4458	1.98005	7.36153	3.26945	4.91594	3.40257	2.40883	-1.2288	6.41849	5.92921	5.47228	6.31191	3.27924	4.13739	3.41328	4.55578	4.96285	7.75072	3.42391	-1.27389	6.17785	5.54142	0.562613	6.72942	1.86518	0.370884	4.60019	0.0434525	4.27777	5.93448	5.78861	-3.79174	3.37363	5.54142	6.35951
MMRF_1537_1_BM_CD138po	9.33507	10.9743	11.4523	10.354	5.5684	4.3006	2.53853	4.03305	8.36321	6.86154	5.26694	4.92119	4.99672	5.98542	5.52051	4.66484	7.46795	5.99618	2.92533	6.55888	5.06576	5.71325	5.84646	2.90416	3.68316	2.65899	4.73932	5.04588	7.23254	4.19498	2.47021	4.15457	4.60424	-1.00579	6.07408	6.52113	0.383257	6.94017	0.50075	4.57392	4.52324	5.59649	-0.507332	3.7423	4.43742	6.69146
MMRF_1538_1_BM_CD138po	8.05444	9.30045	10.4586	10.0724	3.97129	3.49934	1.71027	2.22791	2.24011	1.46207	1.23707	0.955655	0.766177	6.70216	2.49043	-1.60728	1.48275	0.21869	-0.674395	7.06974	6.56158	5.21753	5.82279	3.45816	4.05482	-2.25936	5.0961	5.03088	7.12794	4.92528	0.749204	1.30833	-0.923755	0.359552	7.11102	7.25079	1.35395	3.59269	-0.674395	2.74279	3.41307	3.58075	-0.311825	0.21869	-0.175942	6.6356
MMRF_1539_1_BM_CD138po	9.45939	10.5573	10.5106	9.87685	4.47076	3.6298	3.30845	2.56763	0.193293	-1.51341	-4.07141	-2.84902	-4.43398	7.14809	2.68792	4.9157	-2.11205	-3.15387	-1.17525	6.09726	5.83732	5.01576	6.14655	3.90396	4.5148	-0.901485	4.58004	5.40094	7.05995	7.36096	-4.43398	5.34855	6.16713	-0.230108	7.45351	4.21348	-2.59748	2.6182	-0.275551	0.808513	3.17968	1.75584	-3.7819	1.72156	-2.59748	5.95327
MMRF_1540_1_BM_CD138po	9.69786	10.8907	10.6345	9.5321	6.05496	3.52446	2.37217	1.73791	4.6375	3.19546	3.33267	2.20723	2.47133	5.6182	1.29206	-0.140499	3.15626	2.48546	-0.0158728	7.26525	6.21586	6.02626	6.39819	2.9779	4.23833	-1.04603	5.95539	5.18441	8.08191	4.61358	0.809843	4.10857	3.23572	0.411548	7.37247	7.46226	3.06514	7.87572	-0.207097	2.76567	1.72606	3.83695	4.12671	3.42352	5.30978	6.23924
MMRF_1541_1_BM_CD138po	10.745	11.6684	12.2319	10.607	7.79405	4.32111	3.25751	2.70058	6.65876	2.51851	-0.433776	0.271217	0.318914	6.70409	5.69635	2.05939	4.89062	-0.147867	-1.41415	7.63076	6.34776	6.37974	6.63069	3.01121	3.4492	1.0975	5.23477	4.59375	6.94756	5.9996	0.98373	4.40361	4.45388	-2.71671	6.79095	5.24252	-2.71671	0.453215	1.61957	3.29973	3.52488	1.93482	-1.41415	3.53248	4.60221	6.85049
MMRF_1542_1_BM_CD138po	9.93145	10.5186	10.1724	10.3185	6.84816	3.26705	1.91661	-0.394887	3.90807	2.89418	-0.74636	1.58877	0.461748	4.27269	1.35373	0.010369	2.22221	2.20944	-2.79699	8.08904	6.32972	6.46074	6.28656	2.60674	3.47514	1.70854	4.02926	4.44051	6.97568	8.03639	0.585484	5.14525	1.9528	-0.619448	7.3397	7.01351	1.49369	9.53573	-1.51688	1.37675	0.261908	1.89551	3.27728	1.40689	4.43229	7.04289
MMRF_1543_1_BM_CD138po	9.76719	11.7085	11.3406	11.3327	5.45859	3.61762	3.13739	1.82901	6.81674	0.937209	-0.614776	-0.769499	-1.85356	6.68761	2.03786	0.131937	2.14283	0.131937	0.397399	7.39503	6.46457	5.81858	6.13898	4.09223	4.83069	-1.00557	5.78364	5.16836	7.76959	6.40853	3.69117	-0.716059	-1.74253	0.986397	8.11424	8.1529	-1.13987	9.66003	3.74456	0.131937	0.90346	-2.1051	0.970186	4.04077	5.76438	8.04277
MMRF_1546_1_BM_CD138po	9.21078	10.3222	10.5101	10.2618	6.37119	3.39026	2.51565	2.05327	4.20359	3.02597	0.498273	1.56351	0.753873	4.44857	1.54517	0.826542	3.46857	2.46126	-0.188725	7.88737	6.59031	6.28494	5.90819	3.35735	4.60431	-1.351	4.85567	5.12731	7.67414	6.19688	3.32725	-0.918885	0.795845	1.50777	6.35351	8.36349	0.308349	2.61863	2.07474	3.55818	1.87874	0.446511	-1.44563	0.596537	-1.60036	6.31929
MMRF_1550_1_BM_CD138po	9.70493	10.8511	11.4389	9.79289	5.48742	4.95058	-4.40183	3.97176	-0.857508	-2.3623	-5.98679	-3.66486	-4.40183	7.04071	2.58686	-3.66486	-3.17944	-3.66486	3.14507	8.07348	7.17313	5.69723	6.24032	3.02723	4.20262	0.433871	3.55172	5.06827	7.23202	4.28506	0.816264	5.22368	0.364885	0.816264	6.87436	7.11644	-1.46323	6.58314	0.916087	4.87041	4.5094	4.45512	0.478095	-1.59447	-2.14549	6.45658
MMRF_1556_1_BM_CD138po	10.0017	12.242	12.196	10.5565	6.54708	4.48409	2.8782	4.12522	5.76252	4.57468	1.41448	3.49487	3.77654	6.91839	4.52506	1.82314	4.71996	4.07553	-0.0789653	7.28164	5.87474	5.74094	5.89636	2.99944	3.47584	0.0943663	4.79515	5.05032	7.89965	1.99823	1.12578	3.8087	1.58561	0.249089	7.55622	6.12952	1.0989	5.61378	0.936301	3.0306	2.8887	3.21298	1.54635	2.30308	3.19193	6.50333
MMRF_1560_1_BM_CD138po	10.0343	11.7404	11.0766	10.1394	4.95215	3.09907	2.32307	3.05832	3.48653	3.75228	2.32307	0.400509	0.960809	7.14106	3.29375	-0.408885	2.17846	0.667613	1.28605	8.76592	6.15162	5.60687	6.01055	3.40762	4.16832	0.640262	3.79786	3.70522	6.51563	8.10779	1.77525	5.18468	-2.1129	-0.527938	8.23	8.4231	-0.0336737	6.31242	-0.408885	2.70934	3.35602	3.48076	1.33804	-3.16021	-2.97963	6.32079
MMRF_1565_1_BM_CD138po	9.76337	11.2282	11.5626	10.4753	7.92335	4.13199	2.33828	2.41303	2.25238	1.31304	0.674483	-1.18946	-0.0873573	6.14409	1.62885	-1.18946	1.22197	0.016354	-1.58538	7.5845	6.55497	6.38918	6.34151	3.44823	3.95513	0.143968	5.56703	5.06931	8.22623	4.26954	1.69286	4.50913	-0.942541	0.433475	7.02499	6.63625	-1.11449	7.80983	-2.46408	3.59225	3.09644	5.47066	0.926022	4.7139	6.18732	6.85618
MMRF_1570_1_BM_CD138po	10.4557	11.7102	11.3859	10.9475	8.01045	4.92158	3.49006	3.40296	10.625	5.34346	1.17515	3.63086	4.09329	6.36105	6.85215	5.4529	4.84196	4.48476	-0.433363	7.14965	6.05631	6.38713	6.58283	3.159	4.09484	2.04377	4.62071	5.01428	8.08277	6.33286	0.0971513	4.99786	2.86522	0.169301	7.24507	6.25002	1.65724	7.42485	0.804215	3.02283	4.96446	2.85796	1.85978	2.72464	4.48947	6.92798
MMRF_1572_1_BM_CD138po	9.51333	11.3873	10.7067	9.79046	6.83201	3.86833	3.04819	-0.246878	4.14811	2.94467	0.0091361	1.69962	1.75662	6.81764	2.20873	0.0778488	4.32695	2.50749	2.54842	7.53327	6.30577	6.07837	6.27348	4.02154	4.40703	0.484474	4.78815	5.06627	7.24754	5.15243	0.731958	0.450326	4.39698	1.46323	6.22602	6.35448	0.305026	8.99331	0.814814	2.55245	5.72729	3.32989	1.83811	-2.84592	-1.57583	6.59788
MMRF_1573_1_BM_CD138po	9.97581	11.8101	11.5986	10.8004	6.00907	4.44139	3.1333	0.787668	4.51285	3.01432	1.76617	1.62996	1.83387	6.33862	3.11301	0.0450001	3.73441	1.86657	0.699672	7.35284	6.26541	4.6693	5.60686	3.94042	4.80095	1.81724	5.28426	4.99735	8.01495	4.07591	1.52121	-0.504687	-1.12136	-1.48393	7.55413	7.01261	0.994119	3.64771	1.20057	0.838	2.24166	1.62996	2.60838	4.21889	6.40377	6.79896
MMRF_1574_1_BM_CD138po	9.83179	10.3341	11.3994	10.1956	6.35885	4.98699	1.97616	-0.120891	0.794896	-0.00655802	-2.07695	-1.36325	-1.51135	5.64634	0.19806	-3.02036	0.886527	-1.22895	1.6758	8.11105	6.66519	6.46948	6.68713	3.6	4.66775	1.31812	5.10217	4.53717	7.25262	5.01348	0.779042	-1.36325	6.0803	0.439068	7.3327	6.74744	-1.51135	8.70811	3.68753	3.33583	5.05851	2.96745	0.779042	1.76704	0.498365	7.76081
MMRF_1577_1_BM_CD138po	8.40679	10.1645	11.0428	9.76705	4.35189	3.7292	1.89447	3.80369	0.340876	-1.38066	-5.35029	-3.02836	-1.50898	6.11341	2.93973	-4.12789	-0.305892	-1.5777	0.431073	5.8707	6.27922	5.94682	5.59003	2.93357	4.33563	0.715803	4.53388	4.76562	6.72129	4.84816	-0.668462	4.54605	-0.492305	-0.785502	7.30696	7.32516	4.37933	4.41514	-0.0163856	4.62461	2.47626	-1.10236	-1.38066	-0.631468	-4.12789	7.21537
MMRF_1579_1_BM_CD138po	9.84843	11.5175	10.8698	9.66272	5.59343	3.15728	2.13636	4.01378	5.60226	4.25084	1.21522	3.40882	3.49478	6.96224	3.64134	0.885596	4.63275	3.84352	2.62641	8.45232	6.56255	6.10668	6.79236	3.45894	4.58009	1.28707	4.89089	5.14565	6.90962	4.90047	1.00404	4.97397	4.17238	0.946032	7.53076	5.79941	2.47569	6.24013	-0.251908	3.71048	4.56932	3.51985	2.33022	-0.185565	1.88945	6.21387
MMRF_1580_1_BM_CD138po	8.87532	10.3183	10.9976	10.1017	4.48273	3.67089	3.09067	3.74076	7.03266	2.66724	0.72888	-0.31096	-1.25438	6.17434	4.67636	1.46809	4.3421	2.16412	1.00403	5.79924	5.56069	5.56423	5.92798	3.56167	3.63689	2.83047	4.22658	4.59708	7.53096	6.69507	1.65695	3.45881	3.97769	0.762174	6.68985	6.40899	0.0361383	2.85896	-1.08692	2.083	4.04123	4.6477	1.51442	3.78463	4.22161	6.14387
MMRF_1583_1_BM_CD138po	10.2629	11.0962	10.8821	10.8652	7.76162	5.08168	2.41891	4.28973	2.63843	0.275193	-1.0188	-2.68506	-0.941836	7.20388	0.0105458	-2.81631	-1.05888	-2.07934	1.98859	8.99612	7.04589	7.3364	6.93069	3.94303	5.77419	1.58254	5.95078	5.61136	8.47088	7.33483	0.873526	2.95754	4.51546	0.368806	7.98986	7.52677	-0.15334	7.78232	0.307077	6.8297	3.98921	1.20501	2.11556	-0.494377	-0.833583	7.60741
MMRF_1584_1_BM_CD138po	10.1759	11.9953	10.9486	11.0664	5.65596	4.50446	1.06473	2.6497	6.1829	4.48044	2.27477	2.93528	2.98164	5.18723	4.06204	1.50644	5.01406	4.54747	-0.753428	7.9229	5.09536	6.11823	7.08379	2.54554	4.31832	-3.41639	2.94701	4.72827	5.14203	3.69561	-5.00136	3.16355	2.54554	0.127928	6.33012	6.31323	0.975925	9.06902	1.10717	7.33487	7.00742	8.86409	1.10717	1.18847	2.51434	8.17871
MMRF_1587_1_BM_CD138po	10.9973	12.7164	11.6359	10.2831	6.9516	5.36303	1.49826	3.98572	7.30115	3.55522	0.125002	5.74711	4.35367	6.08706	3.44807	0.570946	6.51095	2.89953	-2.95679	8.1419	6.0907	6.00687	6.79553	3.67451	5.22477	1.46275	6.25152	4.72456	6.69294	1.29114	2.7269	1.70237	3.32984	0.88451	6.31825	6.96316	0.316227	10.1264	1.15313	1.19701	1.48061	0.125002	2.10498	-1.65423	-1.30909	7.41281
MMRF_1588_1_BM_CD138po	8.49828	9.7553	10.1409	9.84006	4.25142	3.59262	2.24221	2.72646	5.377	4.15211	1.27069	2.83945	1.9417	6.04397	3.5131	0.946749	4.384	2.96927	0.0156968	6.95383	6.33738	5.53465	5.538	2.30651	3.27673	-2.12566	3.75986	3.64019	6.56967	4.64564	1.25448	1.8258	4.24528	0.262612	6.74452	7.54229	-0.658533	7.9877	2.72057	2.7784	2.47688	2.3453	0.294673	1.60066	1.71169	7.18629
MMRF_1589_1_BM_CD138po	9.815	10.6204	10.8486	9.82419	6.93462	3.45712	2.99998	3.49869	4.01623	2.40236	-1.61613	1.13791	1.38673	6.64403	0.902447	-0.15878	2.81704	1.20425	-0.747918	7.75508	6.71841	6.43234	6.48332	3.43519	4.16856	2.59765	6.33391	4.8719	7.71965	7.262	-1.81205	5.00208	5.25815	0.400945	7.14716	5.62954	2.408	2.15311	2.70923	5.26787	3.98166	4.5924	-0.192529	2.85264	2.1698	6.89072
MMRF_1593_1_BM_CD138po	8.83434	10.8362	11.2229	10.4264	5.3963	4.16389	3.30289	3.87501	3.53099	2.14548	2.28315	1.19591	1.68866	7.17284	3.77043	0.108902	2.93837	1.74995	1.40724	7.34875	6.83292	6.26457	5.97158	4.02202	4.95554	0.124415	4.88045	4.87128	7.28493	5.13043	1.96769	0.991148	1.1128	0.525888	6.99899	6.87121	-0.6023	9.53631	2.36705	1.65166	4.29563	2.29005	-0.184075	1.49936	-1.58959	7.34586
MMRF_1595_1_BM_CD138po	10.4745	12.7495	12.025	9.01861	7.63123	4.5318	1.86264	3.95492	5.15154	3.86316	1.53279	2.74074	2.78808	4.32647	4.82341	1.37637	4.26724	3.92397	2.17569	9.12544	6.86704	7.07198	7.10796	3.61947	6.00289	0.343543	3.74131	4.36489	6.34609	3.66245	1.82854	3.96673	7.23308	0.492525	7.59342	6.46981	4.38629	6.94991	1.44549	2.53939	4.28149	6.17876	0.108012	-2.51293	-1.72443	6.65662
MMRF_1596_1_BM_CD138po	9.19078	10.8948	10.148	9.84339	6.61654	4.10195	2.6671	2.27817	5.02937	2.1554	-0.566181	-0.350047	0.0990832	4.73926	4.89953	2.17297	5.25748	1.68405	0.680979	7.90697	6.86017	6.36276	6.39517	4.32753	4.87827	2.11508	5.56954	5.36408	7.40001	5.81131	2.237	2.95294	1.48746	0.776006	6.85423	6.60324	0.023631	8.76227	-1.08701	5.27181	3.87927	-0.820498	-1.58083	-0.966719	-2.06625	7.31071
MMRF_1597_1_BM_CD138po	8.10974	10.3241	10.0862	10.0832	5.06883	3.7452	1.64001	3.94586	4.31381	2.52745	1.69877	0.212705	1.79767	5.88513	3.49558	-0.106985	3.04544	1.75523	0.818426	7.23611	6.3685	5.56588	5.765	3.53553	4.91349	1.59946	4.83052	4.76099	7.03336	7.22212	1.09611	3.89511	4.821	0.575275	7.21459	6.86112	0.349393	8.54865	2.06914	3.04544	5.34301	3.43925	-0.488856	0.265492	-2.26023	7.12489
MMRF_1598_1_BM_CD138po	8.39039	10.1126	10.022	9.09515	4.93324	3.52503	3.46848	2.63274	2.03312	0.9224	-1.30187	-1.01714	-0.854406	5.53079	3.14198	0.265503	0.494204	0.247692	-1.20058	6.68527	6.02612	5.31365	5.62003	2.86368	3.57409	2.5111	5.70039	4.89513	7.6007	5.82385	0.9224	3.06779	2.9707	-0.368979	7.55493	6.12333	-0.0945402	1.43641	-1.59137	1.4206	-0.673834	0.768524	3.25328	-2.22524	-4.7613	6.03653
MMRF_1603_1_BM_CD138po	8.69345	10.7101	11.1568	9.56963	5.27125	4.26133	2.76598	0.689788	4.53959	3.0269	1.17739	1.16646	0.578756	6.24438	2.50041	1.02841	4.53428	2.58902	1.93812	8.01805	6.55211	5.96103	6.17313	3.69645	4.00789	1.17739	4.7045	4.86352	6.9129	5.00445	1.99482	-0.158209	-1.663	-0.0780388	7.56926	6.07427	-0.429511	4.52896	-1.09109	1.59107	2.02539	1.9699	2.02539	1.43588	1.2203	6.07134
MMRF_1605_1_BM_CD138po	9.04218	11.4982	12.0948	8.63774	6.17142	4.23146	1.17814	2.41043	2.45893	1.99621	-4.45993	0.619017	1.41289	6.79261	3.34613	-1.49646	5.03951	0.619017	2.92377	7.3651	5.85816	5.73112	6.12446	3.72097	4.54288	-0.899219	5.73949	5.1785	7.79054	5.39088	-0.242704	0.206822	0.512758	0.475525	6.55395	4.58391	3.91424	6.39913	0.717983	1.4896	-0.632115	4.61314	-1.22727	-4.45993	-3.61194	6.29979
MMRF_1613_1_BM_CD138po	9.47644	11.7727	11.4643	9.77501	6.35918	4.8264	2.32984	4.77422	4.44221	2.98802	-0.800281	-2.16706	-0.860402	5.96898	0.379425	-4.83003	2.90919	-0.148204	-1.20554	7.43608	6.47546	6.03028	6.40738	4.02692	4.40599	0.0928043	5.25964	4.2459	7.72032	7.18829	1.79933	3.81022	4.97464	1.26449	7.29442	7.14642	0.0607431	7.91628	2.67512	-1.6601	3.64435	1.62393	2.4949	-4.09306	-4.09306	6.35464
MMRF_1614_1_BM_CD138po	9.00841	9.64455	9.90755	9.88149	4.54429	3.03933	1.85891	3.10815	3.21731	-1.03062	-1.67216	0.960106	-3.99409	5.33548	1.63235	-1.67216	-0.643593	-2.06809	1.32061	6.77591	6.31539	5.83405	5.67089	3.34754	4.44968	-2.61558	4.65193	4.01602	6.51271	6.00619	0.843853	3.11234	0.672666	0.059021	7.72333	7.08633	-1.9237	6.53788	2.48811	3.01714	4.97573	-1.03062	1.11861	-0.701309	-3.14609	7.18246
MMRF_1617_1_BM_CD138po	7.05953	8.45404	9.74911	8.94335	3.74891	1.73341	-0.0572624	2.65714	5.06156	3.53184	0.370159	1.95512	0.29421	7.8548	2.46846	1.91342	4.16602	3.13823	-1.00835	5.0871	5.71016	4.11542	4.73162	2.5846	3.72981	2.49697	4.53253	4.94636	6.5684	3.65081	-0.310381	3.65335	4.89907	-0.0244724	6.99902	4.40593	0.555077	5.44121	2.06585	2.02727	0.639345	3.58061	-2.59332	-0.196425	2.60046	5.63326
MMRF_1618_1_BM_CD138po	8.60566	9.89957	9.48506	9.91475	5.7766	4.01689	3.29221	2.51969	4.24119	3.66456	2.99513	1.54558	2.18097	3.24383	1.92453	0.800993	3.63539	2.00967	-1.01115	5.93464	4.89742	4.98623	4.78357	3.46496	4.65071	2.46043	5.02048	4.6063	6.89979	1.35049	-0.764987	5.08958	5.41238	-0.822702	6.41336	3.92782	0.162501	3.72624	2.71487	3.95598	4.27425	4.31162	-1.30813	1.79621	1.70725	5.50033
MMRF_1621_1_BM_CD138po	8.71905	10.0416	9.27164	9.98466	5.46529	3.47281	2.78181	-0.833473	4.9417	3.26394	0.339592	1.73728	0.570917	4.8267	2.92246	0.00189651	3.12164	2.90561	-0.0965072	6.89618	5.99718	5.58653	6.25752	2.74913	3.90455	0.613043	4.20405	4.12801	6.28628	2.1271	2.1771	0.75149	4.63173	0.877806	7.28781	6.55294	-0.202117	7.37244	3.90455	3.2771	3.57225	1.15944	2.21862	3.42632	0.235569	7.4442
MMRF_1624_1_BM_CD138po	8.42714	10.292	10.586	9.63554	6.10498	3.93104	2.17137	0.169592	-0.72756	-2.63776	-3.7953	-2.85189	-4.03631	5.43148	0.140881	-4.32582	-1.346	-3.40828	0.975931	7.33165	5.99774	5.69978	5.30778	4.19032	4.80604	2.84966	5.58424	4.48475	6.91079	6.79995	1.26913	2.33239	3.91205	1.18021	6.73765	6.32034	1.22877	6.60155	-0.376803	1.4497	1.28889	1.49578	0.992096	3.87984	5.43481	5.47849
MMRF_1625_1_BM_CD138po	9.41457	10.362	10.2224	9.37511	5.18818	3.33472	2.05461	2.16192	1.17735	0.412842	-2.05531	-1.20731	-1.43864	4.36086	-0.917803	-1.87473	-0.129307	-0.234277	3.34386	7.76859	5.94131	5.54807	4.99418	1.95069	3.51151	0.304589	3.65067	4.57987	6.4277	2.39095	-2.05531	2.6708	8.69562	0.18755	7.17175	6.19357	3.8208	0.545597	0.637716	3.11194	1.00359	3.50744	-0.180838	-1.71427	-0.832914	5.85758
MMRF_1627_1_BM_CD138po	10.2123	12.6874	11.3647	10.1001	6.52638	3.07454	1.36054	3.69054	1.8675	2.67536	-0.0528118	-0.604454	-2.15042	7.81507	3.3794	0.000137124	4.37877	1.29848	0.656932	9.24372	6.55293	6.27936	6.94054	3.70656	5.57341	1.4489	4.53496	4.44472	7.41951	8.15057	1.88168	4.18229	-2.03939	0.572043	7.82428	7.14043	-0.351335	7.694	-0.419239	-0.56546	2.78504	4.74051	2.56547	-3.98692	-2.88739	5.4966
MMRF_1630_1_BM_CD138po	9.89688	11.9532	12.5101	10.2777	6.5474	4.65037	1.86277	3.64134	1.49177	3.83886	0.917343	-0.813336	-0.0514958	6.55223	-0.899493	-1.87747	6.01386	0.839691	0.68547	7.68784	6.97967	5.56523	5.99756	3.13478	4.72515	0.512768	3.83386	3.66404	6.50977	6.93505	2.451	3.38078	-0.655074	1.89512	8.27516	8.39113	1.47474	7.22176	1.03814	-0.0270428	4.00369	3.92911	1.97598	-3.75194	-4.11451	5.66381
MMRF_1633_1_BM_CD138po	9.03358	11.1518	11.3694	10.2314	6.08816	4.13338	1.42262	3.47272	5.62153	1.91353	-0.257762	1.21617	2.44741	5.47016	3.3567	0.387573	3.91422	1.15264	1.60319	7.8771	7.17515	6.37607	6.64326	3.94132	5.14363	-0.030095	4.33591	5.3331	6.89987	4.57794	1.68886	3.81219	3.56274	1.15264	7.09429	6.29958	1.08619	7.67343	1.35165	3.59212	4.16362	0.537209	0.685654	-3.42769	-3.9582	6.75079
MMRF_1634_1_BM_CD138po	10.0592	11.6726	12.1727	10.2051	6.82633	4.60899	1.6688	5.54949	-0.0301147	2.03273	0.349916	-6.21994	-2.31305	6.58157	1.81898	-6.21994	0.255794	-1.01049	0.60024	7.94536	6.7348	6.07726	6.70395	3.6396	4.56388	-2.76051	5.04157	4.75949	7.12339	4.6877	0.379974	2.81623	-0.387049	0.255794	6.46853	7.18454	-1.01049	4.86686	-0.289202	-1.46505	3.3556	4.43021	-0.605229	-3.05001	-2.5195	6.24384
MMRF_1637_1_BM_CD138po	9.0312	11.0916	11.8589	9.53798	5.73479	4.76794	1.42228	4.21477	1.56974	-1.42443	-1.73477	-1.42443	-3.57127	6.78014	0.781247	-1.98631	-0.111838	-1.24934	-0.650704	7.33315	6.21126	5.49443	6.08669	3.39451	4.15373	0.160534	4.83994	4.97838	8.01416	5.2171	0.160534	5.12271	8.05215	1.07259	7.45772	5.677	2.11723	3.95788	-1.85506	1.44792	6.5	0.191231	2.34589	-4.0567	-4.0567	5.30744
MMRF_1639_1_BM_CD138po	7.54331	8.45368	10.4252	9.86926	5.62124	2.10776	1.53558	2.05548	1.96769	0.382724	-2.32623	-1.63435	-1.16869	6.41342	-0.00429877	-2.32623	-0.0959292	-0.897384	0.382724	9.69643	6.39039	6.23807	5.98701	3.17055	3.55265	-0.411957	4.60905	4.81175	7.70497	6.21561	0.868151	2.68414	5.36511	-0.00429877	6.77807	5.31374	2.82196	0.0818579	0.512492	-1.63435	1.07137	3.29301	1.62439	3.38484	3.4389	5.97087
MMRF_1640_1_BM_CD138po	8.20138	10.5831	11.7705	8.75087	4.52518	4.3924	0.760575	4.48593	3.58852	1.68131	0.215877	0.760575	1.20924	5.97932	2.47283	-0.443783	2.12365	1.69087	2.08069	7.18462	6.32287	4.49686	5.23355	3.29788	4.09425	1.4645	3.10054	3.73656	5.9592	0.34251	1.7469	1.4756	-0.824387	1.38433	6.97236	3.38874	-0.212458	8.16221	1.16879	1.24859	0.865545	-0.0131487	1.41924	-2.30438	-3.09288	7.36497
MMRF_1641_1_BM_CD138po	10.4074	11.0164	11.0424	9.76126	6.22421	5.29601	2.24273	3.96298	5.95255	4.13301	3.57105	1.16796	3.10683	5.82745	3.68269	1.8032	3.5594	2.50333	-0.368708	7.75758	6.49035	6.29197	6.77513	3.47508	4.37957	-3.53863	4.12037	4.56815	6.30005	6.95266	0.956778	4.25795	0.853685	0.430994	6.67069	7.19335	-1.4991	7.70923	1.20433	4.79973	3.20283	5.03754	0.822824	-0.825914	0.18626	7.32444
MMRF_1643_1_BM_CD138po	9.03632	10.9994	11.1953	10.0325	4.92268	4.27428	0.691841	0.770375	3.36011	1.82199	-0.12818	-0.164249	0.862887	5.30717	1.07886	-0.49075	1.95403	1.46861	0.246215	7.42556	6.26223	5.83547	5.76409	3.51639	4.48835	-2.07571	4.5439	4.66318	6.88911	4.46934	1.61412	1.59267	5.15081	0.711879	7.2984	6.16292	-0.49075	8.28587	-0.795605	2.32313	4.37196	1.81274	-0.537293	-0.0250866	-2.56114	6.48635
MMRF_1644_1_BM_CD138po	10.2051	12.038	11.4906	9.34179	6.71762	4.64125	0.583611	2.04386	1.53346	0.195209	-2.22374	-1.1326	-3.93995	7.17109	1.00089	-1.70291	-0.0608054	-0.117949	3.48751	7.94176	6.65424	5.66235	6.35811	4.16633	4.61956	-0.557481	3.97294	4.93525	6.49958	3.62229	2.01757	2.71007	-0.557481	1.30254	6.83166	4.56614	3.15507	8.19351	-2.10345	0.452366	2.84702	1.71622	0.123059	-4.42538	-5.16234	5.70158
MMRF_1645_1_BM_CD138po	9.38094	10.7629	11.5371	9.82047	6.73205	4.05161	2.79112	2.74809	6.19556	5.35495	1.65361	3.12755	3.38795	6.66278	4.25836	2.43535	4.98049	4.04385	1.28353	7.02221	6.34269	6.26755	6.21914	3.15663	4.39189	0.719138	5.11728	5.12308	6.62482	4.40753	-0.888279	4.88628	4.2303	-0.0215457	6.135	4.97233	0.233711	6.75141	1.37121	4.00211	3.80496	5.06345	-4.12775	3.14838	5.45408	6.76311
MMRF_1648_1_BM_CD138po	9.2873	11.06	11.3551	10.7338	6.6027	5.29664	1.99028	3.97732	2.12364	-1.17358	-2.99461	-2.99461	-2.14661	4.18795	1.67215	-2.50918	0.74955	-2.04352	0.131921	9.16469	7.026	6.66634	6.43598	3.61321	4.88354	0.899398	6.57132	5.12537	7.88441	6.22052	3.00989	-1.06861	3.16862	1.15919	7.39376	8.43099	-0.526463	8.60601	1.8093	4.7428	3.39427	-1.94731	-0.792978	2.07291	-1.77222	7.49597
MMRF_1651_1_BM_CD138po	8.5073	10.9841	11.1297	9.84391	4.86877	3.7353	2.91718	1.99092	-0.0442066	-1.14956	-2.49351	-2.10649	-2.28706	5.08624	1.6578	-3.3866	0.464258	-1.94603	0.817274	6.74838	6.29213	5.19137	5.34278	3.85997	4.5651	1.02521	3.66868	4.20158	6.34884	-1.5501	1.30589	-0.702101	0.817274	0.839469	6.48663	4.6818	5.54456	6.79597	-1.5501	-1.5501	2.34908	2.83119	0.24899	3.1658	3.4041	6.56239
MMRF_1652_1_BM_CD138po	10.4332	11.8479	12.0153	9.74356	6.49341	4.42447	1.85634	1.59013	1.4002	-1.8441	-2.32953	-2.77699	-3.06649	5.2778	0.392937	-3.42906	-0.40353	-2.53598	1.48468	7.99578	6.79442	6.19482	6.08635	2.98517	4.17191	-0.40353	3.65688	4.49405	6.49681	3.7678	1.21479	1.27928	-2.53598	0.903132	7.27447	4.04319	1.0582	3.52014	1.23119	0.557996	1.02097	-1.10714	1.44306	-2.14896	-3.91449	6.27459
MMRF_1654_1_BM_CD138po	8.03024	10.1212	11.77	9.82693	5.16326	3.37088	2.25024	3.22129	4.42651	3.73548	1.12266	2.11447	0.860718	6.59944	3.59147	0.680146	3.33843	2.09241	-0.297828	8.18456	6.35865	6.11019	6.36586	4.36456	4.20403	2.30883	5.72678	5.46003	7.49297	3.46835	1.86398	0.0386	0.766303	0.439138	6.6416	4.91163	0.937002	4.1247	0.45652	1.75581	3.2162	3.77065	0.780175	0.588516	0.31122	6.57353
MMRF_1656_1_BM_CD138po	9.89714	11.4041	11.1972	9.73371	6.65841	4.18936	2.77559	1.2775	3.85188	2.4223	0.151442	0.852846	0.999439	4.94122	3.21734	-0.716768	3.54793	1.82559	1.1577	9.24211	7.52792	6.58629	6.77292	3.97926	4.40858	-1.83607	3.97926	4.9394	7.40176	5.24075	2.67882	2.59366	3.00466	1.90958	7.09191	6.04931	-0.912689	7.46748	-1.13946	5.91398	5.60831	4.65855	-0.390268	-2.44612	-2.05019	6.69518
MMRF_1659_1_BM_CD138po	11.5032	12.6695	12.9237	10.8479	7.58039	5.78665	2.27946	5.84625	2.25295	1.31193	-1.53008	-0.855854	-0.976148	6.18956	2.56458	-1.46996	1.75138	0.594807	0.863694	9.07009	7.32836	6.37693	7.13412	4.01665	4.57755	0.0548785	3.76473	5.03977	6.17433	5.26433	1.61229	4.77913	-0.239183	0.851965	7.07764	6.66739	-0.239183	4.653	-0.675282	2.63129	1.33739	-1.10739	0.134496	-2.04028	-3.91475	6.84338
MMRF_1664_1_BM_CD138po	8.5857	11.1765	11.2627	10.2809	6.80315	4.24149	-0.582416	3.63243	4.85823	2.94018	2.88105	1.10258	1.83401	5.28053	2.09912	0.290034	2.49588	2.30511	-0.771893	7.54377	6.80554	5.95627	6.49506	3.43551	4.08084	1.34358	5.19328	5.09175	7.54202	6.43944	0.163401	3.38248	0.957459	1.15677	7.311	6.08892	-1.56039	6.57279	-0.229744	1.81728	3.41063	2.13331	1.81728	3.29759	4.83349	6.16609
MMRF_1665_1_BM_CD138po	9.47344	11.0529	11.7596	10.1376	5.96653	4.67246	2.01134	4.33327	4.689	3.67869	3.54573	2.65783	2.42748	5.22068	2.83675	0.335899	3.83055	2.71279	0.849071	7.29269	6.79071	5.85611	6.19557	3.47117	4.548	2.25302	4.97863	4.36279	6.95617	7.07527	2.10473	3.49646	5.07199	0.363644	7.6169	6.31006	0.660626	8.43705	1.94861	3.08611	2.98255	1.10061	0.544216	-0.517711	-0.924337	7.37764
MMRF_1668_1_BM_CD138po	10.8938	12.1811	11.7915	9.68642	6.71564	3.32555	2.08713	3.82973	5.46621	3.32555	1.14247	-0.831902	-0.75283	7.04237	2.92073	-1.7722	5.34056	2.2968	1.02398	8.08373	6.84182	6.31082	6.34801	2.9942	4.49053	-6.98165	6.06701	4.87283	7.43903	7.02634	-0.0391345	4.60566	4.24897	1.76318	7.81089	7.42688	0.93124	8.75911	-0.538706	1.30837	4.00063	3.41816	2.00419	-2.89419	-1.25373	6.04988
MMRF_1671_1_BM_CD138po	8.74084	10.6537	11.4953	9.42005	3.9299	4.15591	1.02868	3.9576	4.90122	2.69405	-0.693133	0.338809	-0.0449771	6.6784	2.37263	2.86466	2.38288	1.05456	0.135595	6.15834	5.83999	5.24254	5.65202	2.56496	3.44901	0.589506	4.86512	5.08509	7.75309	6.62947	-0.492436	3.2534	3.0972	1.44535	7.25262	5.88621	2.11422	2.33617	-2.23566	-0.609475	2.75845	3.48276	-2.67176	0.206562	1.64592	5.43153
MMRF_1672_1_BM_CD138po	8.94197	9.88056	11.1577	9.70717	3.80187	4.55346	1.7386	4.22606	3.83507	2.55905	0.365344	-0.115546	-0.283491	7.34667	1.42651	-0.283491	2.5934	1.80711	2.52894	6.54611	5.7794	5.95951	5.42003	2.41283	3.40318	0.319173	5.29366	4.24162	7.15669	7.39007	1.54157	-1.06875	6.53826	-0.790451	7.03409	6.69308	-2.37541	8.43993	2.3568	2.29254	3.88346	3.68841	-0.514817	3.41421	-0.31956	7.36045
MMRF_1677_1_BM_CD138po	10.1122	11.42	10.6362	11.5176	8.23641	3.82957	2.56559	3.21063	11.3214	4.71595	1.21498	0.288403	0.976079	6.9048	7.61973	5.72233	3.86877	1.32644	-3.93767	7.36929	5.8882	6.76339	7.02265	3.70516	4.62948	-1.38747	4.07116	4.83099	7.66298	6.32862	-0.302077	5.81268	7.60045	0.454652	7.67658	6.13246	1.52644	5.90894	-0.237226	2.57916	3.17533	3.23083	2.56104	-0.0307746	-0.516201	6.80488
MMRF_1678_1_BM_CD138po	10.7028	12.6455	11.3442	10.5065	6.61968	4.69584	2.1207	0.745807	4.98631	3.87877	0.032111	2.08406	3.63143	7.55557	2.39201	0.623471	3.79906	2.33857	2.05596	9.1732	6.54455	7.01533	7.47516	4.00419	4.44082	1.33467	5.64839	5.63974	6.89357	6.43561	2.16524	3.51925	-0.26597	-0.839156	7.61477	7.83542	-0.17434	3.92353	-1.33873	1.95811	4.8781	3.16304	4.67134	-0.0469606	0.461504	5.97728
MMRF_1682_1_BM_CD138po	9.90608	11.6863	12.2402	10.1055	6.84903	4.93864	2.82884	4.50499	7.31746	6.24445	3.35178	4.68759	4.82628	7.1954	5.34356	3.92099	5.91498	5.48857	3.83394	8.19683	6.55857	6.00647	6.45399	3.87218	4.1479	1.47065	5.60008	5.13761	7.64878	0.851174	2.90458	3.02735	2.20341	0.818569	7.05397	5.28808	2.30105	4.95185	1.88699	3.01661	3.57803	4.11303	0.262176	1.12891	1.7725	6.1522
MMRF_1683_1_BM_CD138po	10.315	11.7545	11.5482	10.1512	7.56292	5.06589	1.15383	2.81031	5.42607	3.80928	-1.2208	2.37807	2.50522	5.81211	2.74739	0.341615	3.76338	2.66808	1.07403	8.19149	5.80903	6.31203	6.08743	3.53408	4.32949	4.39937	5.51627	4.88382	7.30885	2.79795	1.66127	5.83347	3.34303	1.21712	7.32115	5.56025	0.945387	3.89306	0.836746	3.29398	4.23634	6.63094	-0.27203	-1.60268	-2.74018	6.1872
MMRF_1686_1_BM_CD138po	8.87048	10.092	11.2306	10.0553	6.8504	3.92375	1.78723	3.80345	3.26174	2.73181	1.83009	0.172977	1.74307	6.30131	0.864854	-1.45707	2.16742	1.44523	0.918793	7.47324	6.28536	5.83141	5.95514	3.03631	3.57478	1.88532	5.56053	4.68491	7.25111	6.31583	-0.176966	5.79852	2.09898	-0.563989	7.08338	6.22308	3.64046	8.80003	-0.294802	4.04997	4.00703	5.6319	0.379427	3.38662	2.59769	7.09514
MMRF_1690_1_BM_CD138po	9.18268	10.9373	10.5866	10.219	5.14113	3.66016	3.00101	3.91593	8.09507	4.62023	1.85457	3.99263	4.23608	5.48505	4.96292	1.97289	7.24385	5.16949	1.48139	7.29888	5.58071	5.89085	5.86608	3.60504	3.78187	0.73016	4.74742	4.05119	6.85187	5.29898	1.92672	3.36358	2.88104	-0.260907	7.52603	6.83765	-1.2432	7.45597	2.51038	3.45317	3.36647	1.32406	0.817096	1.66134	-0.260907	7.47397
MMRF_1694_1_BM_CD138po	9.42908	11.0899	11.7255	10.6288	6.11412	2.73048	2.58395	2.93603	6.96421	5.40787	4.46898	-0.36978	1.75241	7.47044	4.50816	-0.0802736	5.2656	3.82821	0.0342862	7.66214	6.46579	5.86563	6.01227	3.55449	4.79325	-2.35528	5.87373	5.45593	8.07488	8.39837	-5.41417	4.736	-2.24425	0.90173	7.82964	7.13697	-0.659287	8.1268	-0.153647	0.401743	3.33066	-0.340925	4.55689	-4.67721	-5.41417	5.25855
MMRF_1695_1_BM_CD138po	10.0813	12.9599	12.253	10.1425	7.07007	5.53267	0.382783	2.07153	4.34639	3.7396	1.98113	1.25082	2.33405	6.27361	3.21018	0.256334	3.96522	2.53352	0.362463	9.17281	6.46861	6.66183	7.47121	3.76304	4.60608	-1.49169	5.11507	5.45683	7.55488	6.84919	0.0684015	4.32292	0.362463	-0.944199	6.82665	7.13608	1.39784	5.348	-0.334145	3.32751	3.15808	4.73417	1.71075	1.19446	1.96775	6.4389
MMRF_1698_1_BM_CD138po	9.16264	9.74444	10.823	9.15022	4.76413	3.66769	2.48854	2.70024	0.696451	-0.919209	-4.28844	-4.28844	-1.96651	6.63958	3.00004	-3.55148	-1.62548	-1.48109	0.430376	8.7371	6.41171	5.19604	6.80673	3.48634	3.88648	1.3065	3.36739	3.83912	5.38928	-2.70348	0.103875	2.34091	-3.55148	0.466445	6.45667	6.6771	-1.78594	8.71056	1.79193	1.24554	0.569538	3.93877	0.430376	4.5328	5.7754	6.37363
MMRF_1700_1_BM_CD138po	8.92352	11.3642	11.9421	10.25	5.76095	4.18769	1.47885	3.32711	4.53775	2.40811	1.81688	1.45	0.653531	3.81216	2.61722	0.055857	3.40685	2.52339	2.01376	7.5853	6.24463	5.91801	5.75556	3.76998	4.47229	-0.497535	2.88852	4.90057	6.22667	4.01949	1.93958	2.74149	-0.321378	1.21867	6.93904	6.12575	1.43043	8.00226	-2.12047	1.44025	2.4031	0.79792	2.07173	-0.134965	0.686889	6.6206
MMRF_1705_1_BM_CD138po	9.25942	10.6722	11.367	9.31755	6.06989	4.35554	3.75446	3.77495	4.55654	3.7126	-0.508277	1.81365	2.23293	6.63928	2.18124	0.830524	3.55231	2.84444	-1.53685	6.76163	5.60189	5.72506	5.59202	3.00169	3.09775	3.46855	5.85924	4.62101	7.4025	3.82632	1.25393	0.262241	6.78237	-0.823151	7.11406	5.9051	1.7793	7.45263	2.06247	3.12536	4.11507	4.48907	2.58417	5.89912	6.86523	7.26341
MMRF_1710_1_BM_CD138po	9.03366	11.3695	11.2785	9.14683	5.52353	4.07632	2.8048	0.887729	7.6905	6.51874	6.7416	4.75316	5.45964	6.12883	4.84448	3.58206	6.53928	5.54714	1.95736	6.66505	5.7417	5.46009	5.54044	3.3409	3.91456	1.93708	5.62331	4.75678	7.63511	6.12827	0.294818	4.14093	4.11634	0.326354	6.23155	4.95894	1.66225	4.21651	0.989729	4.17597	4.06702	4.76903	-1.42367	2.8048	3.81387	6.25479
MMRF_1713_1_BM_CD138po	9.94378	11.0613	11.2026	9.2297	6.37568	5.09245	-1.55107	0.644719	8.80825	3.39444	1.07252	3.37912	1.03948	6.10165	5.4586	2.29646	5.87344	5.48082	1.06159	7.85303	6.90865	6.34643	6.67248	3.84842	4.2032	0.120699	4.79127	4.51302	6.61711	8.04993	0.982669	5.71985	5.25599	-0.157154	7.73804	6.66076	2.30112	10.3145	2.59062	5.30373	4.17559	1.88375	0.261072	-1.84805	-2.72941	6.88753
MMRF_1714_1_BM_CD138po	9.0394	10.7543	11.2693	10.112	5.70715	4.12902	2.49905	-1.84146	3.50037	1.9773	-0.487824	0.117897	-0.53026	6.4112	1.49641	-0.292568	2.51479	1.35202	1.12475	6.98025	6.0305	5.30263	5.57889	3.62645	3.9592	-0.763459	4.99564	4.76614	6.8076	5.68587	1.67511	-0.619069	2.25227	0.787355	7.57725	6.88381	3.03118	1.01098	-0.406524	1.13836	3.91837	2.46705	2.23337	4.99283	5.47008	7.04897
MMRF_1715_1_BM_CD138po	10.2158	11.8239	11.3443	10.0681	6.63042	5.17279	0.954447	3.69755	0.25158	-1.11853	-3.14601	-2.59852	-1.98847	3.81977	2.30583	-3.67653	-0.963809	-1.23174	-0.104985	7.65781	6.64377	6.06475	6.48936	4.14152	4.65489	-0.780363	3.00686	4.20135	7.02843	1.46189	-0.471413	4.21896	7.6083	1.38717	7.15961	5.95303	4.04761	5.75555	-1.06509	5.73592	3.31216	5.40533	-1.29186	0.700442	2.85572	6.65377
MMRF_1716_1_BM_CD138po	9.02636	10.8086	11.2119	10.5541	5.20671	4.19851	2.93306	-0.434421	5.74192	4.16071	2.18195	2.77724	1.51714	5.33001	2.54156	1.53115	4.53549	3.61738	0.49587	7.38612	6.05955	6.18943	6.39584	3.50122	4.41792	0.437571	5.99848	5.07547	7.72135	5.91881	1.20398	0.732476	3.35139	-0.607753	7.11886	8.34415	-0.279699	5.4981	-0.0125945	1.38455	4.1219	3.73399	3.00005	4.27333	5.6145	6.56834
MMRF_1718_1_BM_CD138po	8.31659	9.86893	9.97058	10.1296	4.87436	3.68854	3.0552	2.29214	6.84886	5.95265	2.29943	3.08505	0.863013	5.62916	4.12204	3.00029	5.32714	4.71504	2.1379	6.47953	5.97844	5.3462	5.41708	3.69409	4.06753	1.16411	5.90711	5.16885	7.59728	5.39298	2.09662	3.65481	3.11844	1.27928	7.29847	6.49292	1.0302	8.80675	1.45942	4.29168	4.77253	5.10783	-0.922353	2.17407	0.685065	6.54544
MMRF_1719_1_BM_CD138po	8.64172	9.92246	9.66751	9.70663	4.57641	2.68987	1.0712	2.64016	8.97495	0.160469	0.0540467	-1.34953	-0.59803	4.94078	1.11156	-2.09872	0.717375	-0.966812	0.927888	7.01828	6.4137	5.59595	5.64632	2.96232	4.49294	-0.664628	4.39552	4.3694	6.45202	4.74302	2.51034	1.20777	-0.493441	0.957712	6.62941	7.52733	1.73686	8.01826	1.6932	2.69209	4.69625	-0.782948	-0.995101	-2.44386	-4.19388	6.79371
MMRF_1720_1_BM_CD138po	10.3715	11.9571	11.8488	10.1006	6.87104	5.25775	-0.3938	3.65621	-0.257595	-1.4373	-2.19403	-3.14512	-3.14512	6.4648	3.9	-3.14512	1.89343	-1.84256	1.9508	8.42578	6.2927	5.99221	6.80646	3.71865	4.67633	2.9992	4.21653	4.28617	6.53401	5.03047	1.09265	2.155	-2.00762	-0.748231	7.2352	5.99187	-0.310544	-0.422655	-2.96455	1.73262	-0.310544	1.50641	1.79034	-0.086227	-1.16937	6.12026
MMRF_1721_1_BM_CD138po	9.98338	12.0356	11.6551	11.0624	7.88316	4.45173	1.46454	-0.149869	7.88497	4.89633	3.55514	3.59118	3.94283	7.21807	4.49755	2.48144	5.8401	5.3307	0.842675	7.54189	6.17596	6.10138	6.67557	3.35219	4.51993	-0.520963	5.73177	5.32603	7.83852	6.37934	-0.120425	3.94458	5.78184	-0.819044	7.01374	6.13076	-0.340391	4.90441	-1.19519	2.72798	4.01923	2.65323	4.81198	-4.42785	-2.50185	6.31547
MMRF_1722_1_BM_CD138po	8.92163	9.96409	10.1552	9.51047	5.15428	3.62491	3.11508	3.89036	4.56177	2.62576	-1.48574	0.882539	1.94667	4.62619	2.23717	0.871089	2.7466	2.00545	-1.97117	7.24391	5.57705	6.22218	6.11493	3.19302	3.98236	-0.561296	4.91182	4.37983	7.87266	1.10412	-0.0892271	3.87754	4.2039	-0.500542	6.86524	7.80723	-0.413954	6.17582	0.230462	4.41672	3.49853	5.57396	3.51149	4.48028	5.82566	6.61411
MMRF_1726_1_BM_CD138po	8.50503	10.6176	10.9336	9.67806	5.56503	3.8211	1.7854	3.46559	6.02456	4.54994	2.62792	2.90206	2.58615	6.15647	3.50722	2.19967	5.23979	3.80602	1.40781	7.1832	5.80697	5.25097	5.53424	3.23726	3.49598	1.90348	3.97468	4.43503	6.95422	5.07969	1.85154	4.02114	2.65174	-0.488129	6.90976	5.9483	-1.36012	6.67527	-1.87859	2.88781	2.73692	3.07561	3.55672	3.57106	6.14183	6.21503
MMRF_1727_1_BM_CD138po	10.4378	12.0127	11.9095	10.3537	6.63127	3.27982	2.08072	3.82197	5.47532	4.42072	1.21339	2.5509	3.36735	7.17522	2.9304	1.83925	4.74075	3.4262	2.11072	8.53747	6.41184	6.30694	6.71097	3.76807	5.06771	-0.335164	5.07914	5.04199	7.40346	8.55082	2.44497	4.23795	2.34333	0.644468	7.3016	6.53842	1.62727	4.6068	0.73715	3.16058	3.73795	4.50598	-1.24374	-2.8287	-1.94735	5.28832
MMRF_1730_1_BM_CD138po	9.7452	11.2917	12.0128	11.092	7.35939	4.32966	2.79095	3.14468	5.1408	3.62171	1.3956	2.1395	2.63282	5.13907	2.11156	0.575152	3.94042	2.88062	1.17031	7.56351	6.31729	6.293	6.56987	4.11596	4.97718	2.15328	6.61442	5.76006	8.21814	4.75018	2.1395	1.14296	2.16692	0.919416	7.39025	7.06916	-0.455875	7.61978	2.88475	2.3927	5.44508	1.48545	1.29979	2.54674	0.305965	7.37766
MMRF_1731_1_BM_CD138po	9.33396	10.7635	11.0891	9.46189	5.37232	4.11986	2.88288	3.15868	5.89247	5.14682	4.27077	1.77429	3.92278	6.86812	3.66721	2.69782	4.39775	3.21307	0.424432	6.80651	6.01728	5.86775	6.12716	2.91025	3.94563	-2.54339	4.11986	4.84235	6.696	6.09388	1.9428	4.8095	-0.00149361	-0.958425	6.58392	4.46521	2.81002	5.46817	0.488091	3.89565	2.32043	4.70956	-1.87596	1.90443	2.45926	6.46174
MMRF_1733_1_BM_CD138po	9.22704	10.9492	11.394	10.8975	6.32237	3.76747	0.344802	2.19934	7.42296	6.08635	4.32711	4.15539	2.72017	5.52602	4.38341	3.66582	6.38106	5.34905	2.15862	7.39366	6.41197	6.4672	6.19698	3.40587	3.92901	0.5633	4.78889	4.40533	7.20286	5.71776	1.28458	4.01989	1.83605	-0.593042	6.80331	7.13086	-1.35337	8.75417	4.05359	6.13176	3.92446	4.55106	-0.818334	1.26554	-0.398225	7.35828
MMRF_1735_1_BM_CD138po	8.2663	9.65425	10.1876	10.0038	4.85483	3.19841	3.16023	2.25837	5.9074	5.12721	5.15336	2.88782	3.51057	4.9595	3.19526	1.66283	4.99969	4.2148	0.822092	7.26896	6.74048	5.88952	5.94904	3.22639	4.06443	1.16827	6.12536	4.81443	7.20458	5.02381	1.76811	2.41248	-0.762871	0.755365	7.36528	6.95172	-0.917594	7.99964	3.16666	5.35554	2.8603	2.93757	1.36011	0.387909	-0.762871	7.36405
MMRF_1736_1_BM_CD138po	8.06471	10.2344	10.6043	9.3827	5.09426	3.62652	1.64229	0.434367	1.29907	0.921592	0.508052	-0.39361	0.912575	6.71045	3.21813	-0.610421	0.49603	-0.224928	-1.29631	6.61779	5.81539	5.86239	5.18879	4.25471	3.92888	2.08501	6.05984	4.89179	8.00406	3.6673	1.04225	4.22861	1.46861	0.939459	6.94119	5.62151	-0.166432	4.46668	-0.416153	1.78251	3.52368	5.47647	-1.38247	0.903502	2.83476	5.34692
MMRF_1738_1_BM_CD138po	9.11731	10.9551	11.673	10.4626	2.90014	4.07027	3.20605	3.8192	6.33478	3.44314	2.35265	2.24594	1.33358	6.95231	7.57579	1.79849	4.97546	3.52468	1.45957	8.81525	7.13534	7.79295	7.87886	3.84637	4.79898	-2.79845	4.13308	4.67458	5.77014	1.68268	0.872089	5.84372	5.0281	-0.92398	8.58738	4.67566	6.10463	4.62949	0.0361269	1.20755	4.78601	1.91305	0.392692	-3.0049	-2.79845	5.57514
MMRF_1739_1_BM_CD138po	8.02745	9.78666	9.98755	9.69227	3.08151	3.10291	-0.124803	2.6967	2.40667	1.58707	-1.43846	-0.953037	-2.04418	5.44941	1.09759	-1.28234	1.13961	0.0904646	-1.81286	7.19266	6.74017	5.62732	5.72198	3.25084	4.25482	0.146499	2.85221	4.07521	6.11853	4.19961	2.01345	-0.501658	4.54143	-0.418	7.62924	7.85504	4.79693	9.37703	3.18212	0.420938	2.73831	-0.685104	1.47117	-0.418	-3.10832	6.50455
MMRF_1744_1_BM_CD138po	10.1183	12.1631	12.0203	9.94922	5.69484	5.29556	3.10174	3.39911	4.17206	3.67593	0.526539	1.73937	0.89281	6.28774	5.14006	-0.0377247	5.59946	3.5066	2.46478	7.66987	6.87337	5.81237	6.62463	3.26058	4.34753	-2.38453	5.6874	4.58426	7.79089	6.51778	0.210852	3.81044	-0.842	0.526539	7.12232	6.96622	-0.0377247	5.74766	1.21603	1.94053	2.69368	4.05842	0.349298	-3.73816	-2.82063	6.56117
MMRF_1750_1_BM_CD138po	11.0002	13.2101	13.1815	11.8676	8.59597	5.85386	2.14111	6.3138	3.40447	2.36077	0.0584271	1.0339	0.659509	8.27351	2.31401	0.0904883	5.21977	1.85416	2.33424	8.26717	6.79747	6.98424	7.69048	3.11602	4.67875	1.19002	5.33466	5.371	8.61762	8.01608	-2.71687	4.80126	6.35356	-1.1319	7.53571	6.86911	-0.486569	7.97736	-1.37291	0.680726	4.40845	2.67809	4.45844	-2.95787	-2.71687	6.23711
MMRF_1755_1_BM_CD138po	9.44812	10.786	10.6067	9.31701	6.70083	3.95538	2.70582	2.66468	5.53122	4.61622	4.17737	2.58752	3.48174	6.54404	3.18466	3.00073	4.59155	3.1866	0.146322	7.14202	6.21479	5.74467	6.4844	3.6598	4.31669	-0.173615	3.78794	4.21301	7.03832	7.05872	-0.508034	5.18345	6.80011	0.208718	7.3965	6.37429	0.927247	8.52833	2.00183	4.18127	3.38541	2.51838	0.760218	-1.52063	-3.89409	5.80208
MMRF_1758_1_BM_CD138po	9.72781	11.2558	11.6733	11.3684	7.5473	4.5187	3.2146	4.88297	3.93302	2.29838	-0.29778	1.0745	0.236878	6.46545	1.43243	-0.40989	1.95793	1.98034	2.13318	8.45314	6.88343	6.61707	6.95077	3.9287	4.7102	1.39955	3.92003	5.0439	7.12511	6.47707	2.49018	1.05351	-0.40989	0.977562	7.74605	8.46957	2.21578	6.92933	-3.57982	0.0796943	3.31721	-0.563513	1.12566	1.08487	-0.973158	6.89822
MMRF_1759_1_BM_CD138po	10.1681	11.6541	11.3299	10.9626	6.43712	5.00787	2.93912	1.08033	5.02721	3.07447	0.66789	-0.384961	-0.384961	6.0752	4.00325	2.37867	4.64895	2.31382	2.32703	7.49394	6.62893	6.45151	6.55405	3.79093	3.84701	-2.75061	6.85344	5.22799	7.60905	8.11566	0.949829	1.87538	0.514734	0.0881082	7.51194	7.31682	1.2	7.39826	2.34661	4.70187	4.00119	1.67307	1.72388	1.84816	1.46184	7.38707
MMRF_1766_1_BM_CD138po	8.2087	9.02649	9.1192	9.99963	5.45325	3.37236	2.6452	1.85515	0.174115	-1.77924	-4.39067	0.352295	-3.86016	5.08259	-0.159715	-4.10116	-0.766179	-3.03703	0.90293	6.60643	6.31755	5.72177	5.88894	4.69059	4.74461	0.352295	6.01151	5.20075	7.59316	7.9531	2.10652	-2.43131	2.59549	0.44503	7.47768	6.52927	-0.665777	1.04303	1.11536	3.28097	3.67841	-2.70261	1.52421	-3.16828	-1.58331	7.36352
MMRF_1768_1_BM_CD138po	8.13875	10.7554	12.7222	8.60217	3.95058	3.32312	2.94995	3.41544	-1.59647	-1.92578	-4.88926	-3.30429	-3.30429	7.68907	0.860278	-5.62622	-1.78492	-2.0819	0.351058	8.28045	6.91802	5.99446	6.44312	3.92517	5.59355	1.94616	4.21979	4.90028	7.61968	5.72048	-0.2225	4.07595	5.65706	-0.871335	6.69128	7.46659	4.65107	-2.3532	-0.0115122	0.628019	-0.907404	-4.04126	-2.96326	2.56525	1.80284	5.87578
MMRF_1771_1_BM_CD138po	7.86343	9.76453	10.3037	8.6304	4.29837	3.38831	2.26951	3.68896	3.57907	2.16632	-0.823862	1.41521	1.3572	3.10522	1.45723	-0.635417	2.62127	2.0793	1.1162	6.87394	5.53546	5.37452	6.00421	1.60993	4.09897	-3.58716	5.20879	4.36856	6.78037	4.81798	1.31212	1.96743	3.37862	0.929783	7.16108	7.19519	-0.635417	8.14056	-2.97711	0.552928	-0.0341892	-0.989599	2.68749	-1.46005	2.86795	5.92386
MMRF_1773_1_BM_CD138po	8.17818	10.1115	10.8996	9.32782	4.90516	2.99858	2.3958	2.47319	3.76058	2.65219	-0.569546	0.0455369	1.61451	5.64459	1.72286	-0.397593	1.85119	1.98776	2.47319	6.31263	5.1086	4.84735	5.39726	3.1532	3.92028	1.47982	6.00261	4.72984	7.37556	-0.764802	1.65415	-0.159081	5.21049	0.160097	6.80186	5.81208	1.36029	5.74115	1.72286	2.1182	2.07796	2.31897	-0.24397	5.07468	6.43714	5.9029
MMRF_1775_1_BM_CD138po	8.68165	10.1184	10.7784	10.0141	5.43882	4.21642	2.86671	3.37836	3.66381	3.23807	-1.46852	1.2278	0.219537	5.63029	2.31962	-0.246127	2.36531	1.68948	-0.608697	6.28116	5.41186	5.20861	5.64349	3.35591	3.89164	1.83729	3.96271	4.85408	5.96116	4.80933	1.59037	-0.865855	-0.865855	-0.246127	6.85624	7.33848	-0.340764	8.73755	0.671411	2.30407	2.68649	4.03986	-0.938005	1.47008	1.015	7.31587
MMRF_1777_1_BM_CD138po	9.86868	11.6194	11.7396	10.27	6.88326	4.7532	1.76542	4.68003	7.12365	6.33894	6.10235	5.63915	4.35887	6.15553	4.72842	3.52494	6.07594	5.56913	1.55612	7.05747	5.99863	5.91432	6.26047	3.1267	4.1491	1.71827	5.09706	4.85261	7.2277	3.92863	0.664562	2.7998	1.55612	-1.08908	6.65692	6.45745	4.31041	4.312	0.22612	3.90145	3.03732	3.88873	0.252838	2.65207	3.72425	6.79029
MMRF_1778_1_BM_CD138po	10.327	11.5091	10.6029	10.1352	7.45465	4.83915	2.13331	-0.969587	5.27528	2.99607	-1.83632	1.40115	-0.251358	4.28364	2.99409	0.225964	4.59027	0.343003	-0.369194	7.69004	5.76345	6.07398	6.15692	3.40639	3.71103	2.9801	7.26156	5.34749	8.10634	5.2646	1.27589	4.35428	8.28321	1.29539	7.04218	6.02787	1.89852	7.14068	3.91069	2.63464	2.89958	2.15481	-0.850534	4.56037	5.34359	6.04284
MMRF_1780_1_BM_CD138po	10.9057	11.554	12.2381	9.36414	6.41539	4.04284	3.03449	3.79593	3.55426	2.4197	1.7174	1.90648	1.44777	4.83465	1.65915	-0.955846	1.87532	1.55487	1.74782	7.93971	5.54423	6.60906	6.6489	1.95942	4.27614	-2.68815	4.02077	4.44412	6.92341	-1.86099	-0.544314	3.91176	8.18338	1.15532	6.60906	7.58981	0.502312	8.05969	-1.4926	-0.207718	-0.699832	-0.423178	3.45239	-1.37556	-0.258642	5.19035
MMRF_1782_1_BM_CD138po	9.81511	11.2793	12.4397	9.49288	5.82995	5.49197	-0.376487	2.87691	4.03273	3.00231	-0.318188	1.19853	1.85965	6.99954	4.47841	0.554982	3.18473	2.64382	2.23061	7.00686	5.74662	5.62189	5.86693	4.1157	3.80414	1.72057	5.21312	4.7922	7.30922	5.1259	0.703081	1.92748	5.06697	-0.0338851	6.83146	6.99757	0.674652	6.65921	0.491206	2.63647	4.20164	3.85412	1.83417	1.73441	2.08159	6.47803
MMRF_1783_1_BM_CD138po	9.813	11.787	12.2429	10.4557	6.6833	5.32181	0.706024	3.49216	4.57161	4.06435	3.23553	2.15102	3.19107	6.00379	4.27066	1.25904	4.44956	3.03635	1.79287	7.47768	5.70964	5.98656	6.48738	2.73985	3.72304	-4.07008	4.83501	4.77729	7.46588	3.62897	0.920875	3.76407	3.61782	0.663274	6.19413	7.0265	-0.900155	7.83884	0.266203	2.33931	3.93779	4.63244	1.21532	1.70075	4.0078	6.38422
MMRF_1785_1_BM_CD138po	10.2349	11.9926	12.0838	9.96132	7.53772	5.67229	2.10884	1.06247	2.27447	2.96307	4.08674	0.055205	0.0257612	6.39037	1.68794	-3.11472	1.2524	-0.0349928	1.63042	8.42342	6.66768	6.49446	7.08417	3.67259	4.91117	0.481131	4.70139	4.46545	7.95436	5.8055	1.30237	2.44544	1.92967	0.701973	6.19176	8.54296	3.86152	6.39685	-2.32622	-0.307365	2.20393	3.33424	-0.234302	-2.66726	-2.66726	5.38694
MMRF_1786_1_BM_CD138po	9.1227	10.5103	10.8311	10.1971	4.59344	4.03664	2.49081	2.03232	5.21449	1.72502	0.0965991	0.383697	-0.740848	4.38844	4.4402	0.339642	4.81977	3.49709	0.0149153	7.40782	6.32259	5.93505	6.18387	3.517	4.38979	1.80009	5.85955	4.96186	6.60817	5.57723	2.00437	2.64809	4.25248	0.56682	7.02158	7.41828	4.8806	8.95951	1.69036	0.950467	5.32029	0.508324	-1.17973	2.75258	0.812231	7.38869
MMRF_1787_1_BM_CD138po	9.30997	11.4772	11.5418	10.4622	6.76749	4.17362	2.13192	2.2529	1.7905	-0.213138	-0.911757	-0.538714	0.749963	6.76564	-0.155994	-2.19864	0.958406	0.641321	-1.71321	6.69727	6.09396	5.45528	5.73139	4.17501	5.15221	-1.63304	5.59448	5.57193	8.26632	6.11152	-0.911757	5.24132	6.36376	-0.213138	6.12671	6.58887	-1.28791	4.85838	-0.73397	-0.911757	2.90738	1.26079	-0.959851	-0.242581	0.657352	5.98227
MMRF_1790_1_BM_CD138po	9.40578	10.3015	10.1195	9.80809	6.32792	4.24368	-1.11981	1.77211	5.48136	4.16872	1.20212	2.51672	1.10113	3.53861	2.55222	1.74447	4.60735	3.41081	-0.555308	6.36196	5.48721	5.57456	5.81043	2.394	3.80258	1.46854	5.68519	4.67039	7.14889	5.8476	0.983112	4.02219	0.569651	-0.303769	7.43948	6.9154	0.367071	8.10722	-0.303769	1.91284	2.46346	2.44984	3.26475	3.48283	4.64819	6.93586
MMRF_1792_1_BM_CD138po	8.57303	10.4013	10.7105	9.83222	4.75312	3.12885	1.25114	2.28923	2.17495	-0.0443128	-5.08871	-2.76678	-1.05896	5.55063	3.64035	-2.28135	3.01807	0.0677976	2.69484	7.91065	6.64953	5.93204	5.8869	3.49249	4.15685	1.46076	3.46716	4.25781	6.62968	6.5818	1.36525	4.18509	-0.483845	0.583718	7.05797	6.68209	-0.696389	7.67789	0.991667	5.40081	4.51677	3.9438	0.14651	-2.28135	-1.46422	7.14681
MMRF_1793_1_BM_CD138po	10.6752	11.9974	12.7642	10.5069	5.94249	5.39942	1.49345	6.03964	4.25878	3.12371	1.89983	1.11701	2.20815	6.37129	2.60307	0.0149085	2.57072	2.05755	0.500335	7.74419	6.19256	5.93615	6.63764	3.60467	3.84814	2.43355	4.73227	4.42904	7.48599	6.07755	1.40814	5.14749	-2.30702	0.195481	8.1371	6.07755	-0.147821	4.20078	1.40814	0.527557	2.48306	1.66261	3.25573	1.04348	-0.856358	7.16642
MMRF_1795_1_BM_CD138po	9.0876	10.4599	11.2754	11.0598	5.38999	4.28354	2.60761	3.57566	1.54676	-0.320195	-5.44948	-2.27955	-1.30652	5.89685	-2.27955	-5.44948	-0.625049	-2.94698	1.85126	7.86761	6.3372	6.38196	6.23132	4.19738	5.23615	0.587612	6.76838	5.10095	7.753	7.55819	3.33516	-3.334	0.383412	0.496941	7.75413	7.75667	-1.54259	6.52506	0.0208422	2.90367	2.32531	1.97399	1.19918	3.91612	3.84897	7.23052
MMRF_1796_1_BM_CD138po	10.0996	11.7617	12.1665	9.19007	6.91706	3.69339	1.9202	4.83594	3.08559	1.50063	-1.29947	0.0868041	0.756379	6.17441	0.668536	-0.593206	2.40485	0.850629	1.83053	7.71748	5.20331	6.45225	6.5188	3.49426	3.54271	1.46383	4.21913	3.76018	6.74386	6.38739	-2.37748	2.8634	5.51217	-0.722973	5.66104	6.30863	2.70526	0.518687	-2.17817	3.13559	1.1391	-0.94254	6.0374	-2.17817	-4.32501	5.86852
MMRF_1797_1_BM_CD138po	8.65568	9.64598	10.7383	9.80613	6.02513	3.10969	1.27416	3.33679	2.79826	0.92661	-0.0579595	-1.36462	-0.0376396	5.93772	1.18187	-1.83996	0.762491	-0.403095	-1.31487	6.3536	5.79383	5.22744	5.74665	2.12216	3.77619	1.13788	3.67054	4.39728	7.59848	6.96212	1.87127	3.11651	1.79401	1.17318	7.4049	6.59416	-1.41615	0.550682	-0.930724	2.71687	-1.83996	-3.29062	0.739127	-1.26677	2.50119	5.95049
MMRF_1801_1_BM_CD138po	9.23808	9.95852	10.6646	9.93286	6.45375	4.7537	2.61683	2.37327	2.14257	4.36555	0.36138	-0.434081	0.199791	4.72799	1.36615	-2.23317	1.49366	0.606791	0.557604	8.12935	5.97843	6.06347	5.78096	2.78653	4.18704	-2.12214	4.286	3.74594	6.72324	2.45165	-0.810935	4.76548	8.93913	0.380363	6.78152	5.43217	3.26381	6.4091	3.81385	2.3004	2.72475	4.95151	0.302885	-2.35346	-3.41759	6.93305
MMRF_1802_1_BM_CD138po	8.63946	10.719	10.3322	9.50374	4.84788	3.08631	2.69509	2.94864	5.1324	4.0839	3.81685	2.16271	2.07505	5.8142	2.73649	1.29883	3.99117	3.26951	1.28773	6.31344	6.12365	5.60212	5.8706	3.91388	4.0823	1.35307	5.0279	3.97569	7.28381	6.34824	1.01912	2.13201	4.93759	0.654628	7.60848	6.01681	0.189787	9.04455	4.03497	3.05392	5.53155	1.72625	0.0911023	0.565544	-1.68468	7.34113
MMRF_1805_1_BM_CD138po	9.16296	11.3089	11.3019	9.83533	6.90991	3.78883	3.27197	0.852357	6.24448	5.49164	1.84008	3.22553	2.35917	5.54052	4.90094	2.16939	6.18464	4.49914	2.80049	7.36819	6.48492	6.21942	6.64229	3.43051	4.47553	0.524303	5.50467	5.12158	7.46682	2.45889	0.679373	2.88659	2.45353	0.461567	6.68382	5.19412	4.85998	6.72251	0.503693	3.8736	3.04475	4.08779	-0.732605	3.13127	3.53323	6.55139
MMRF_1807_1_BM_CD138po	8.32654	9.52622	10.2114	10.1061	5.16812	3.66201	2.58546	0.610071	6.5749	5.0601	2.88794	3.34758	4.13127	4.97528	4.1065	2.24479	5.87813	5.01268	1.10168	6.72862	6.0114	5.50935	5.69977	2.97053	3.62759	1.27589	5.25826	4.39635	7.13163	6.8681	1.86313	2.10554	0.0625836	0.955668	6.72769	6.38748	-0.255386	8.6329	1.19141	4.94334	4.26989	4.66266	-0.295464	3.83903	5.25826	7.44762
MMRF_1808_1_BM_CD138po	7.83706	9.60631	9.78077	9.48366	3.71119	3.60344	3.10862	2.02367	7.97051	6.69251	3.57719	5.2512	5.16391	5.48027	5.29213	3.80242	6.55398	5.60051	2.29897	5.99247	5.94706	5.52079	5.38056	2.78531	3.55044	-1.65362	5.08971	4.64005	6.81413	3.75167	1.4484	4.27385	1.53825	1.01978	6.88005	6.22205	0.256583	9.05644	2.52457	4.91309	4.34405	4.36568	-2.60471	2.41024	1.62282	7.12151
MMRF_1810_1_BM_CD138po	9.26589	11.6481	11.1732	9.78602	7.14884	3.61091	1.52599	4.24603	1.30305	0.0806534	-0.155414	-0.724435	-0.38674	7.07661	2.76918	-2.9843	1.78179	-1.16614	1.69555	7.85933	6.55475	6.04346	6.16665	4.00079	4.95543	2.07838	4.4833	3.82644	6.66647	5.37441	0.795676	5.32452	0.16865	0.50248	6.3439	6.87442	-0.155414	-0.464045	0.389822	1.08518	5.05692	5.10232	-1.87468	-1.80596	-2.27803	6.69823
MMRF_1814_1_BM_CD138po	9.53306	11.4551	10.5252	9.93949	6.42028	3.65918	2.61631	0.397479	7.10045	5.74982	1.71228	4.72968	4.62203	5.6245	3.4995	2.71085	5.64597	4.33809	1.89956	7.70445	6.24451	6.04772	6.43226	3.31052	4.13249	-0.698001	5.24118	4.44166	7.14438	7.55088	2.78063	2.67612	4.62431	0.339474	7.42274	6.31063	1.21192	9.08513	5.40876	3.64428	4.82589	3.93243	1.77927	1.25962	0.368768	7.21072
MMRF_1815_1_BM_CD138po	9.49287	11.0536	11.6509	10.053	5.14926	4.20197	1.23671	3.09135	3.47422	2.18753	-0.676966	0.414776	-0.411505	5.93193	3.90739	-1.15658	3.03241	1.2521	0.344729	7.41568	6.36489	5.28683	5.96733	3.0698	3.77782	-3.0584	5.3077	4.61886	7.15112	5.75892	1.57937	4.20987	-1.81447	0.66522	6.84699	7.59431	2.5313	6.48107	1.7408	0.58242	2.9237	3.61477	0.898248	-3.84689	-4.98439	5.64077
MMRF_1817_1_BM_CD138po	8.02313	8.38586	8.99782	9.01636	4.45234	2.85499	2.33223	1.86081	3.31283	1.91552	-0.40641	0.289722	0.835029	7.26124	6.48125	5.91006	2.18784	1.31368	-0.974693	5.01046	5.90837	4.43216	4.93854	2.83621	4.11423	-0.40641	4.25788	4.76879	6.9382	2.65248	-1.15085	4.80123	1.3272	0.853826	7.59189	3.76786	-0.428952	7.67293	0.599171	3.56749	2.73845	4.60923	-3.02532	2.4481	4.26228	6.53027
MMRF_1819_1_BM_CD138po	8.47159	10.2635	10.9101	10.0051	5.80387	3.5972	2.29328	3.57381	0.778198	-0.171529	-2.90192	-1.31696	-2.11343	5.58884	0.352892	-2.66091	0.406831	-0.478711	-1.96904	6.7086	5.55415	5.52472	5.89986	3.22549	3.59139	0.146441	6.11108	5.18699	8.42405	5.09654	1.15435	3.2879	0.581161	0.380113	6.58574	5.80387	-1.1519	1.62164	-2.45446	1.86265	1.17003	1.80355	-0.0215036	3.75629	5.26481	6.40828
MMRF_1822_1_BM_CD138po	10.6649	11.0049	10.8741	10.0408	7.10819	3.42479	0.962852	0.297588	1.18393	-2.24431	-4.00984	-2.63133	-1.37757	3.98451	3.23998	-0.905504	0.745047	-2.24431	0.0432708	8.04795	6.61824	6.21874	6.52757	2.81034	4.2257	-4.74681	4.7761	3.49319	5.26209	6.43704	-3.16184	3.02798	4.23524	-0.354489	7.36444	6.79348	1.05194	6.86744	0.8874	2.35823	-0.717059	1.36172	4.44055	-3.16184	-6.33177	5.91586
MMRF_1823_1_BM_CD138po	8.46622	10.0913	10.2536	9.30543	3.6905	3.0644	2.80424	2.76941	3.84662	2.94464	-0.0531271	1.09084	-0.838388	6.59233	5.03591	-0.966712	3.25987	1.61265	0.683839	7.13609	6.37541	4.5444	5.27635	3.14035	4.24274	2.70769	3.64731	3.55393	5.99854	3.08073	1.36857	3.31266	4.9182	1.15392	6.58126	6.93359	-0.0531271	8.43213	1.85969	2.74913	4.49348	4.37603	-0.0179376	-2.48609	-2.30551	6.85954
MMRF_1824_1_BM_CD138po	10.2066	11.9205	10.6471	11.0974	7.13475	5.00541	1.96252	0.201403	11.3351	9.743	8.28714	8.44346	6.7482	5.33816	7.82345	7.07433	9.80081	9.07724	4.58836	7.21379	5.29162	6.26861	6.81669	3.7339	4.31291	-0.510795	5.11887	5.1459	6.55415	5.27391	3.47958	6.18106	1.85943	-0.57353	6.80633	5.15801	0.504472	5.94689	-2.15849	7.19392	4.23497	7.07593	1.65572	1.09449	1.94024	7.35655
MMRF_1825_1_BM_CD138po	10.1014	11.8987	12.2351	10.8222	6.04118	5.15866	1.06609	3.37051	6.49235	3.5497	1.25601	-1.61634	-0.380715	7.34076	3.2576	-1.92668	4.73951	2.09835	-1.01595	7.77494	6.60392	6.16354	7.0267	3.98309	4.59625	0.115961	3.43368	4.25839	7.33757	6.88132	1.02192	5.04095	-0.000683777	0.484743	7.11913	8.08404	-0.548172	9.24877	1.71948	0.0293735	3.32579	-1.01595	1.51161	-2.04698	-4.98558	6.77584
MMRF_1830_1_BM_CD138po	10.2338	11.5548	11.6873	10.7374	6.02575	5.01661	2.38986	4.44182	-0.294633	-1.12624	-3.83895	-3.54945	-2.36502	5.39865	0.684608	-3.30844	-0.859132	-2.48532	0.392001	7.21941	5.8023	6.16464	6.50497	3.36725	3.90176	0.598452	5.0034	5.19355	8.45863	-3.10199	0.855307	4.53657	8.6112	1.2343	7.43024	3.92997	1.21512	6.3663	2.73764	3.56382	4.44285	5.24172	-1.72348	-3.30844	-1.79943	5.97001
MMRF_1831_1_BM_CD138po	8.65633	10.1684	10.6532	8.99534	5.49883	3.90275	2.9099	2.60337	6.76816	5.71317	2.08458	4.29669	4.63588	5.18931	4.37696	2.79085	6.12974	4.91821	2.26912	7.24282	6.43091	5.75883	5.73976	3.75684	3.9107	1.80628	5.25701	4.58708	6.49103	2.03887	2.05044	4.16989	4.48425	0.816478	7.22651	5.59968	3.43602	9.08012	2.15055	4.24479	3.94827	3.80884	-2.06025	2.50593	1.20589	6.75497
MMRF_1832_1_BM_CD138po	7.92618	9.55153	9.59301	9.94831	2.67699	2.62974	-1.69404	1.20544	-1.30701	-1.25152	-4.17208	-6.97944	-3.52001	5.1738	-0.570047	-6.97944	-1.48758	-2.58712	-2.58712	8.15943	4.49071	4.58042	4.66847	5.16618	6.02215	3.02759	2.24215	4.81376	3.29086	1.75188	1.14468	4.64946	5.29232	0.296687	7.26753	6.81994	-0.503704	7.09913	-0.503704	1.10271	-0.604398	6.62361	-3.07255	6.61477	4.689	6.54523
MMRF_1833_1_BM_CD138po	10.2884	12.4152	12.5803	11.6498	7.20232	5.49163	1.36594	4.76012	4.17701	-0.193257	-1.34101	-1.58717	-2.15545	7.6203	1.05803	-2.36958	2.46027	0.126116	1.78423	8.08686	6.83646	6.13361	6.89505	3.94584	5.13599	-0.29919	3.86844	4.62455	7.02968	6.93648	1.96098	3.91508	2.95667	1.13122	7.71071	7.26334	-1.39873	0.875308	0.0418469	1.60495	0.969558	-2.48987	0.693924	1.16149	5.03743	7.53292
MMRF_1835_1_BM_CD138po	9.29491	11.6098	11.9814	9.33219	5.82636	3.90585	3.08543	3.57663	3.45422	1.43358	-1.2164	-0.201136	-0.201136	5.90607	5.53763	3.28835	1.45301	0.851061	-0.621244	6.36712	5.58903	5.2045	5.64184	3.1404	4.05158	4.39956	5.68202	4.74224	8.23958	5.45873	0.595331	3.29644	6.52061	1.62561	6.64699	4.81819	0.284291	0.171523	-1.48559	2.30315	1.95352	1.84739	-0.938101	2.57995	3.51787	5.969
MMRF_1837_1_BM_CD138po	10.1706	10.9716	10.831	10.6982	7.42612	4.44425	3.6994	2.70645	5.44468	3.9948	1.45182	2.44172	0.714857	5.40624	4.30818	1.49153	4.35916	3.82127	-0.31909	6.95615	5.87324	5.84414	6.39516	3.27538	3.71346	0.390131	0.498046	4.17429	6.37981	2.00284	2.12569	5.22179	2.87606	-0.51501	7.22511	7.49225	-0.230281	6.5128	0.417876	3.6388	4.58551	4.49886	3.95037	4.00398	4.65419	7.49225
MMRF_1839_1_BM_CD138po	8.34183	10.0561	10.6199	8.99191	3.56421	4.53936	1.06704	3.81593	2.63901	0.873474	-1.00594	-0.430075	-1.5244	6.29076	3.8614	-1.17927	4.02187	-0.358817	1.76997	6.90266	6.382	5.9277	6.12548	3.95177	4.59089	0.208658	2.34563	4.20793	5.77913	3.17153	1.45102	3.9109	2.87162	-0.104499	7.46865	5.01643	1.50932	9.75274	2.44356	2.60822	4.45288	-0.900966	1.63683	0.560765	-2.64639	7.04453
MMRF_1842_1_BM_CD138po	9.31525	10.9962	11.632	10.2704	6.43074	4.63311	2.79779	2.96833	1.79224	1.33327	1.42223	-0.978499	0.656217	7.36049	0.199838	0.672427	0.623239	-0.27223	-1.85719	6.6433	6.02959	5.64676	5.70948	3.31402	4.24186	0.639822	7.75817	5.89619	8.39894	1.68447	0.923321	4.25133	6.5311	0.328162	7.33335	5.16195	3.66333	7.63304	1.45071	4.17516	4.42043	4.38152	-2.0565	5.04153	6.03312	6.16964
MMRF_1845_1_BM_CD138po	10.6256	12.3832	12.5137	10.0967	8.06429	5.44144	-0.125226	4.99076	4.94272	3.57521	0.754092	1.17155	-0.442709	6.84766	3.51649	-0.683717	3.9789	2.13855	1.59562	8.27085	6.27997	6.32099	6.50772	3.38511	3.64736	-3.29515	5.70954	4.9342	7.59638	5.46677	-0.737156	4.50719	6.8671	0.221424	6.68133	5.03626	1.9143	5.8933	1.47156	0.355103	4.29231	4.81511	-0.236258	0.523608	-1.33579	6.24293
MMRF_1846_1_BM_CD138po	9.49182	11.4967	11.8737	11.9444	6.26701	5.36295	-3.09566	5.00131	10.1448	6.62578	2.83507	0.745638	1.35939	6.47255	7.98262	7.26548	4.48277	3.27938	-0.735768	7.6556	6.56386	6.24819	6.84656	4.10662	5.25631	0.197118	6.11785	5.29751	7.5196	7.39398	0.898312	4.5573	-1.22119	-0.316054	7.78621	7.40704	-0.49476	9.2721	0.432074	3.51216	3.37574	-2.24767	0.310329	2.26189	4.64625	7.0977
MMRF_1847_1_BM_CD138po	9.70497	11.5226	11.3207	9.96337	4.05176	4.51086	1.80586	4.18933	4.17858	4.39257	1.91352	-0.734394	0.752484	6.92974	2.25797	-0.655322	2.84208	1.98314	0.104544	8.70038	7.72948	6.35531	6.63979	4.10951	5.31092	-0.0386506	4.22504	4.47945	7.33359	7.62483	1.46901	4.36793	-1.26943	0.693288	6.89712	8.14191	0.335028	3.93364	0.766911	-0.818051	-0.169895	1.50388	1.15478	-4.07679	-4.07679	5.17284
MMRF_1850_1_BM_CD138po	7.99562	9.353	9.75784	8.89469	3.763	2.75054	2.67523	-0.0402272	3.26195	1.90388	2.0841	0.288609	0.324905	4.65888	0.687476	-0.777193	1.87968	1.06545	1.53702	6.56206	5.96607	5.47906	5.59181	3.19734	4.01566	-1.27809	5.46592	4.65354	7.1585	6.2962	0.858175	2.24902	1.22761	0.742181	7.006	7.43933	-1.64846	3.4129	0.768776	3.64594	3.54762	2.60317	-0.777193	-0.939922	-3.09912	6.87749
MMRF_1851_1_BM_CD138po	8.8337	10.1254	9.26043	9.12568	5.70111	3.04936	2.19442	-1.65868	6.27518	1.30914	-3.08318	-1.83925	-3.87167	6.19454	3.42462	2.16275	0.261352	-0.921715	-0.233073	7.35807	6.18546	5.681	6.08978	3.78068	4.73734	3.04067	5.15296	4.22012	6.89959	8.1795	-1.49822	5.31433	4.06175	0.0697739	7.24968	4.55039	0.902514	7.66991	-1.60319	2.92038	0.986307	2.8046	1.62018	3.79237	5.61159	6.17359
MMRF_1854_1_BM_CD138po	8.9386	10.7726	10.8921	10.2595	6.04349	3.75867	3.9487	3.32527	5.05103	4.35915	1.21783	2.12511	3.31176	6.24029	3.06035	1.19447	3.95393	3.24794	0.397383	7.18737	6.33548	6.00288	6.30103	4.16247	5.06639	-0.51335	2.36374	4.9307	6.21657	5.56873	0.570714	4.62797	-1.98728	0.515219	6.96595	6.79323	-0.960809	9.40179	3.08597	3.5513	3.53279	4.04001	1.42274	-0.112812	-2.34985	6.42038
MMRF_1855_1_BM_CD138po	8.53886	10.1031	11.0334	9.48212	6.35535	4.56089	1.79261	2.35315	5.58031	2.80467	-0.0911102	-0.143105	0.0773955	4.95715	2.08589	-1.55374	1.84025	-1.12993	1.7576	7.14509	5.56975	5.12866	5.25895	3.26488	3.80038	1.63174	6.40145	4.78524	7.23695	3.366	-4.10393	5.59873	8.33348	0.207652	6.94601	5.05702	1.50234	4.60194	-0.802765	1.4594	5.15379	6.60059	-3.45186	2.31993	3.38218	6.45079
MMRF_1856_1_BM_CD138po	8.54929	9.85456	10.3856	10.1042	5.19946	3.58506	1.72446	3.56823	2.74706	0.729515	-1.0728	-1.30107	-1.90679	5.31658	1.08534	1.08534	0.0125868	-0.938504	-1.2209	6.04512	5.04284	4.85331	5.49557	2.67555	3.17882	-0.702436	5.10054	4.71621	7.78389	3.7232	1.2207	2.58366	2.36081	0.337828	6.70903	6.58105	-1.57238	-0.757931	-1.57238	-0.126576	0.953348	2.33451	-2.03804	5.55584	7.12099	6.53236
MMRF_1857_1_BM_CD138po	9.32043	11.7139	12.1177	10.4809	6.19565	5.20892	0.562461	4.4708	4.92661	4.16271	1.39592	2.64929	1.47872	6.41388	2.43496	1.15823	4.30403	3.44529	1.03856	7.41773	6.06918	6.21	6.31111	3.14561	3.17429	-1.20742	3.63001	4.21367	6.82247	6.39268	1.32096	3.98797	-0.117782	0.726347	7.17263	6.83234	1.09964	8.90816	0.687088	4.71846	4.4253	4.09496	0.873501	2.30484	1.75035	7.09132
MMRF_1859_1_BM_CD138po	9.03023	10.5713	11.1324	10.2889	5.36731	4.18179	0.0780778	3.50608	4.77728	3.44524	0.949629	1.26336	2.04292	6.01615	2.10717	1.04018	3.40959	2.36977	1.79243	7.29423	6.37535	5.80196	6.03348	3.42228	4.18923	-1.95434	5.56517	4.8573	7.11232	7.64686	1.55201	2.46274	3.54719	0.0565446	7.21444	5.6814	0.0780778	7.94144	3.17244	3.64602	4.99526	4.2486	-0.932649	2.32093	1.38064	7.19902
MMRF_1860_1_BM_CD138po	8.2024	9.83034	9.77168	9.42143	5.45457	2.44784	2.10872	-0.00979181	7.53287	6.70106	3.5334	4.94057	4.32297	6.01864	4.3151	3.28621	6.89033	5.84785	1.25159	5.48118	5.30272	5.34487	5.63288	2.61737	3.0973	-1.8073	4.77981	4.6792	7.28634	5.43746	0.209775	4.46661	3.47458	0.0292023	6.9739	6.51356	-0.00979181	3.19913	-0.707763	3.50256	3.27003	4.18084	-2.11215	4.10302	5.14079	6.45524
MMRF_1861_1_BM_CD138po	9.48293	11.147	11.1387	10.5742	6.61768	4.62511	3.35197	1.21742	6.33554	4.36836	2.60283	4.27911	2.85788	5.29368	3.88406	2.41536	4.60712	3.95164	0.693547	7.77482	5.73184	5.00936	6.1577	4.25863	4.30752	1.65352	4.94976	5.5361	6.26695	4.82262	3.01834	2.10049	2.47921	0.318619	6.59408	5.30371	2.85788	9.07577	2.15363	3.24339	4.84461	4.43856	2.38012	1.64612	0.817282	6.76861
MMRF_1862_1_BM_CD138po	10.272	11.4663	10.8428	10.4841	7.15801	3.91577	4.67044	3.57025	5.53054	2.16692	-0.496045	0.806518	-0.339926	5.24478	4.84194	1.68755	2.40626	0.551261	-1.71844	7.44272	5.99992	5.96136	6.08734	2.86786	2.47446	3.02692	5.01943	4.95619	7.07489	3.74318	1.58087	4.16963	1.50052	-1.48237	6.84338	5.8233	-0.442106	2.58899	0.974585	4.11445	1.37842	3.00524	-2.08101	1.83683	2.36903	6.45338
MMRF_1865_1_BM_CD138po	9.37473	11.7374	12.3479	10.2309	6.78127	4.88829	0.864406	4.72886	4.55377	2.49638	1.39767	-1.04025	0.1917	6.32851	3.77785	-0.237693	4.05214	2.09191	-0.738591	6.44057	5.67144	5.5864	5.98444	2.86216	3.85203	1.65761	2.50216	4.26904	6.77532	3.22872	-0.0235678	4.62954	2.95345	0.452352	7.18533	6.05582	1.72825	0.0412833	-0.911922	1.34727	3.61164	2.79793	-0.633621	4.2842	5.28879	6.65842
MMRF_1867_1_BM_CD138po	9.03123	10.9856	11.8784	10.4286	5.78911	3.75461	1.96369	4.62704	1.17921	0.736366	-2.9469	-1.03263	1.95629	7.19962	1.68805	-2.00348	2.75567	-0.497591	2.9911	6.93892	5.95048	5.59851	6.00304	2.8545	4.0916	-4.32541	5.66242	4.72171	7.26546	4.15437	1.43481	-0.865978	5.81132	0.0941288	7.28552	5.72199	2.01444	4.98338	2.16323	0.647283	2.32708	-0.343557	4.21452	2.15679	0.57183	6.95478
MMRF_1871_1_BM_CD138po	9.87195	11.6301	11.8119	11.0912	5.93679	4.74238	3.05284	4.6962	2.04388	0.576328	-1.95973	-0.299801	0.745147	6.36383	1.60099	-1.39413	1.06175	-0.374763	2.96437	8.56779	6.92987	6.57181	6.58825	3.7059	4.83157	-1.31818	5.66408	5.47023	7.91476	7.92908	1.45711	-0.626301	4.41948	-0.581213	7.88382	7.91992	-1.64938	0.362203	0.653807	5.08511	6.12029	-1.11173	1.98513	-0.931156	-2.51612	7.59755
MMRF_1876_1_BM_CD138po	7.30539	8.12373	9.11873	8.49137	2.69813	2.58638	2.4483	-0.0122019	-2.19983	-3.04783	-2.86725	-3.04783	-2.86725	4.68327	2.18739	-3.78479	-1.66931	-2.86725	-0.160301	7.22169	6.23804	5.41624	5.56762	2.63212	4.14792	-2.00052	3.61039	3.78759	6.48108	5.37143	1.7766	4.15707	2.2523	1.29795	6.58505	7.48388	-0.764892	7.22527	2.63587	1.64891	1.02828	0.446163	1.14857	-3.78479	-3.78479	7.02301
MMRF_1879_1_BM_CD138po	9.27967	10.641	10.5693	9.80892	6.2868	3.89155	2.34618	1.33965	7.47037	3.61192	3.6668	1.57259	2.29315	5.66876	5.29568	3.34292	3.34509	2.92171	-0.43112	7.08896	5.9475	6.16111	5.8426	3.07618	4.11171	0.0457823	4.57027	4.74992	7.77426	5.34047	0.168639	4.90155	-0.401677	0.881856	7.04302	6.20991	0.676326	7.04587	0.795515	1.84241	2.01063	4.11554	-0.019806	3.61553	3.78195	6.72958
MMRF_1880_1_BM_CD138po	8.52425	9.9546	9.50486	9.93292	5.12275	2.50358	0.246628	-1.66358	2.5201	1.54991	-1.8777	-0.292738	-1.8777	5.50946	2.50358	-0.0786129	1.35496	1.19954	0.0482992	6.90693	6.60434	6.46553	6.17215	3.58566	4.14289	-0.849131	3.03111	4.56789	6.82952	6.13955	0.716848	4.50842	-2.12924	-0.217776	7.39442	7.49743	-1.23615	3.23166	1.4728	5.02002	3.06528	0.754568	1.08577	0.298623	-2.82112	7.12331
MMRF_1881_1_BM_CD138po	8.93714	10.8773	10.6507	10.4517	4.78973	4.2982	3.09257	3.06081	2.48841	0.0306836	-1.37812	-1.71254	-1.71254	5.10319	2.10819	-1.98818	0.79732	-0.563678	0.36381	7.66203	6.64826	6.81833	6.49331	4.19539	4.8117	-0.809838	4.54771	5.00767	7.1158	6.50557	1.5648	2.49522	-1.37812	0.658715	7.14989	7.82045	-1.10682	3.84205	0.271692	4.6939	4.86653	-2.14864	0.173288	-0.403213	-1.02665	7.40674
MMRF_1882_1_BM_CD138po	9.90551	11.5179	11.3075	10.806	6.14031	4.7122	1.91689	4.29439	4.803	3.85115	0.99351	1.94803	1.73841	5.89675	3.31544	-0.303756	5.43061	3.23777	0.500101	7.62387	6.37513	5.69127	6.08885	3.43382	4.73619	1.75024	4.40886	3.87565	6.73711	4.09785	2.21874	0.63378	0.99351	0.824828	6.98712	6.39127	2.4966	8.86638	-0.303756	2.30144	2.21021	0.953152	-1.66284	1.49308	0.289334	7.41781
MMRF_1886_1_BM_CD138po	8.81821	10.8234	10.632	9.87439	5.2167	3.80287	2.83763	2.3981	4.74466	3.5746	0.271285	2.29877	2.76943	6.5785	4.21229	1.25267	4.02754	2.42051	1.02297	6.39014	5.55732	4.74688	6.03868	2.18556	3.67355	1.2147	4.7656	4.14995	6.99256	3.26974	2.95359	3.70356	6.86738	2.13224	6.01632	6.00663	-1.31368	8.06953	-2.35115	1.41773	3.2131	3.65949	-1.24153	-0.156136	2.75627	5.95671
MMRF_1888_1_BM_CD138po	10.451	11.0852	12.255	7.95397	4.61233	3.37205	1.55521	4.14492	0.0742196	-1.29723	-4.10458	-2.14523	-2.14523	6.50347	0.828779	-3.36762	-0.674596	-2.06506	-0.73535	6.62608	5.82303	4.27383	5.6601	3.54007	3.89228	-0.0945995	4.16895	4.10866	7.05634	2.70134	-1.12476	5.63557	5.07947	0.487043	7.23099	6.00176	-0.0553401	-0.865118	-0.331994	1.22932	2.04967	2.80097	1.98993	-2.51962	-5.68955	5.83907
MMRF_1889_2_BM_CD138po	8.66903	10.3477	11.3051	9.88953	3.97647	3.26665	3.01437	2.55805	4.52573	2.06974	1.99188	1.05705	1.34285	5.03361	4.18211	0.837209	2.78122	1.35948	0.534448	7.18174	6.49513	5.56502	6.18225	4.22811	4.91697	3.26223	4.91063	4.54312	7.32	3.11329	2.14841	3.59276	2.23207	1.35948	6.93589	6.52123	-1.95832	2.73736	1.22981	2.76258	5.91398	0.940302	0.489825	-1.8022	-2.04321	7.498
MMRF_1890_1_BM_CD138po	9.08312	10.2404	9.97409	9.66009	4.83165	2.77161	0.75785	2.49532	5.68883	2.65229	0.609751	1.33103	-0.777701	6.17049	2.45558	0.341136	2.48624	1.16659	0.155185	6.68677	6.02718	5.32617	5.82191	2.33272	4.29814	0.836117	6.23894	4.53142	6.38868	6.31094	-4.23713	4.82146	3.25561	0.631862	7.02137	6.70334	-0.66559	4.32553	-0.309025	0.517755	4.28774	2.09478	0.214994	-3.31959	-5.08513	5.22798
MMRF_1891_1_BM_CD138po	9.4868	11.8235	11.8531	10.1383	6.65025	5.12977	2.16134	3.72061	2.30657	0.983308	0.915244	-0.270448	0.0161729	6.00045	3.74434	-0.8956	2.67091	0.552674	2.72359	7.39254	5.79895	5.81958	6.24534	3.31319	3.6985	-0.847506	5.43091	5.40508	7.38171	6.07292	0.996544	3.66366	1.30391	-0.335299	6.72769	7.21301	1.64382	0.721603	-1.10582	0.361308	3.15397	5.59217	-1.28639	-2.38593	-2.38593	6.237
MMRF_1893_1_BM_CD138po	9.23727	11.754	11.2787	10.7481	6.75668	4.92281	-1.26053	3.97561	9.3487	6.96189	5.08449	5.26389	5.52011	7.09069	6.878	5.38149	7.00481	6.34841	2.05351	7.24127	6.15916	5.96951	5.99583	3.59201	3.52512	0.441926	5.5244	5.24611	7.89378	5.83444	2.17	4.48118	0.858977	0.0349257	7.09502	5.36245	2.70126	6.92705	-0.892143	5.11008	3.58108	5.41677	-0.852065	-0.0306626	1.6962	6.29531
MMRF_1895_1_BM_CD138po	8.9123	10.5144	11.1955	9.99093	5.90021	3.87088	2.35767	2.60047	3.97341	2.76784	-0.968155	1.57058	1.80539	5.59429	2.59388	0.126173	3.30822	1.86131	2.01715	7.50286	6.41602	6.35548	6.115	3.54861	4.65132	-6.17761	4.69353	4.90919	6.95409	6.87411	1.42972	3.75461	2.70198	0.811077	7.15597	6.88326	-0.449688	7.71693	0.961943	4.8972	4.48506	1.8392	-1.65405	0.642571	0.422305	7.20163
MMRF_1897_1_BM_CD138po	9.31681	10.5774	11.2588	9.54292	4.64517	4.1368	2.58206	3.56514	2.4604	0.529513	-1.07419	0.286812	2.33287	2.3593	0.830818	-2.10275	2.77499	0.195903	0.800283	7.33412	5.89386	5.57898	6.1518	3.4906	4.9289	-2.49868	4.98683	3.7118	6.32569	2.11448	1.28129	1.25901	6.96344	1.5708	6.34598	7.45865	0.195903	9.68242	0.769089	0.433298	0.918725	2.57306	3.15576	2.85144	6.81527	5.63087
MMRF_1900_1_BM_CD138po	9.76235	11.0463	11.114	10.249	6.40908	4.77646	1.72045	3.37791	6.27832	3.11875	3.24417	0.695041	2.72941	5.27909	2.85271	0.860892	3.81193	2.44585	1.47813	7.87262	7.12173	6.53101	6.5757	4.11396	4.3462	-2.17212	4.7209	4.73432	6.94422	6.65242	1.75598	4.09466	2.4502	0.421717	7.54155	6.59716	0.0842163	8.00903	2.28973	5.7121	4.23727	-0.0321932	2.15247	-0.484067	-3.02012	6.88487
MMRF_1906_1_BM_CD138po	8.50208	9.66277	10.1686	7.82366	5.18884	3.40678	-0.369417	2.07537	1.89208	-0.10023	-3.78035	-1.68519	-3.53934	5.85347	-0.669926	-3.78035	1.93265	-1.56736	1.87656	6.13403	4.98753	4.83937	5.45523	3.36662	3.94199	1.16536	5.06656	5.13118	7.72668	7.32883	2.01996	3.9106	7.52866	1.46412	6.17186	4.28623	0.72022	0.820914	-1.13126	0.178071	1.22374	1.90742	-2.99185	-0.0401095	-2.84746	5.80956
MMRF_1908_1_BM_CD138po	7.72934	8.98858	10.2817	8.27957	4.24085	2.97446	1.07634	2.48224	2.02441	0.786829	-1.71172	-0.909165	0.469347	5.53024	0.610209	-0.69504	0.878825	0.0811848	2.49319	5.96284	6.03835	4.42187	4.61147	2.64829	3.46472	2.51486	5.07846	4.32809	6.92869	5.52402	-1.20725	2.98225	6.16022	1.38165	6.64245	6.68966	3.00029	1.67259	0.911865	2.39923	4.81658	4.09384	-2.74567	2.883	4.8475	5.97201
MMRF_1910_1_BM_CD138po	9.0018	11.3399	11.1859	10.4958	6.03188	4.80723	0.367427	3.06125	5.10078	3.66339	1.3478	2.35765	2.59593	6.2974	4.39111	1.94195	3.48979	3.50049	1.65941	8.19061	6.57972	6.25982	6.63036	3.52517	3.37035	-1.43603	4.0999	4.8258	7.13189	7.70386	1.59427	4.07026	0.11217	1.25811	7.0026	7.14232	-0.269136	4.60299	-1.33106	2.67367	2.51377	3.1925	2.05763	-2.40907	-2.20976	5.55736
MMRF_1911_1_BM_CD138po	9.75514	11.5401	12.0789	9.59499	6.61411	5.53289	0.312734	4.24588	4.45699	3.49603	-0.176153	2.23053	2.33204	5.7398	3.12747	1.10396	3.73558	2.67554	-1.64471	7.60779	5.66268	5.91042	5.84398	3.56293	4.41234	0.805546	6.22034	5.11359	8.03211	4.67932	1.24644	2.46236	3.92691	-0.105186	6.84836	7.99701	3.87667	6.36717	1.87447	3.82157	3.72912	3.48458	2.14578	3.53728	5.27803	6.65514
MMRF_1915_1_BM_CD138po	9.56455	10.8681	10.4556	10.0061	6.60459	3.25944	3.15469	2.67593	3.36614	2.1004	-1.21072	5.76639	0.762109	4.46339	2.36524	-0.0384052	2.55766	1.47473	-1.21072	7.61569	6.35607	5.99012	4.94689	2.75248	3.59278	-1.99141	4.90279	4.33098	6.69033	5.58214	2.61345	4.54137	-1.54889	0.648003	7.54671	6.25688	1.8653	8.18719	-0.676897	1.35619	2.81991	1.91548	1.99232	1.92041	2.47641	7.24362
MMRF_1916_1_BM_CD138po	11.1282	13.2643	13.0812	10.3051	6.04469	5.84244	0.936378	4.27764	6.12299	4.3867	1.62873	3.44708	1.66533	7.10095	2.56397	1.84626	4.59078	3.69145	3.0732	9.18419	6.66712	7.26782	7.29655	3.59355	5.0988	1.32751	3.91943	5.07519	7.26906	5.13622	3.05492	3.62486	1.88816	1.36508	7.475	6.63499	2.06751	4.2943	1.24123	1.06066	1.57202	1.70103	2.30255	-1.51063	-1.21618	5.858
MMRF_1917_1_BM_CD138po	10.1079	11.988	11.0471	10.3215	7.44099	3.03128	2.87403	0.925702	6.52109	5.73344	5.23421	3.66747	4.90755	5.04795	3.41684	2.02381	5.29442	4.62943	1.7254	6.43314	5.27043	5.46589	5.81503	2.60711	2.96002	-0.536403	5.33321	4.44787	7.74247	-0.865711	0.258278	4.97107	7.83446	-0.536403	6.97349	2.56656	3.24763	5.61251	1.63679	4.14466	4.08849	4.56399	0.0777054	0.188737	-0.26847	6.02537
MMRF_1918_1_BM_CD138po	8.49664	10.5798	10.7844	9.79987	5.5901	3.87625	1.41719	2.85733	9.26	4.36939	2.53807	0.025394	2.5607	5.59239	6.05076	3.71242	4.91957	2.41098	-0.690038	5.66251	5.55859	5.17254	5.75536	1.83739	3.45896	2.09682	4.63411	4.8539	7.6758	6.78199	-0.586945	3.62564	5.16764	1.08385	7.65907	5.98675	-0.763102	2.66186	-1.14725	-1.05261	1.28752	2.28072	0.370991	1.5663	2.13753	5.6612
MMRF_1921_1_BM_CD138po	8.72107	10.4165	11.3109	10.5211	5.17044	3.2616	2.49704	2.90459	5.14209	3.67907	1.71516	2.16262	2.76283	5.51393	3.37782	1.49372	4.14685	3.2616	1.08089	7.50993	6.81681	6.15764	6.06224	3.19773	3.91828	-0.595409	4.88382	4.56585	7.0716	6.57824	1.29441	4.42478	1.04505	0.577655	7.5366	7.16771	-0.539914	8.51736	3.46518	3.62547	2.94405	2.77382	1.00829	1.3395	1.21598	7.0125
MMRF_1922_1_BM_CD138po	9.793	10.7403	11.2497	10.4973	6.3385	3.66107	2.40394	-0.102052	4.56541	4.09164	-0.259022	2.33421	2.52926	5.57329	3.54952	0.749246	3.37084	2.66217	1.30366	8.17172	6.3361	6.42458	6.78374	4.24421	4.98585	-2.79507	6.22006	5.6415	8.16671	5.68901	1.70318	2.27245	-0.0154646	0.396067	7.01174	7.04612	-1.34441	2.28956	1.54121	5.68794	3.65008	1.95981	1.00539	0.574159	-2.1784	6.43166
MMRF_1923_1_BM_CD138po	11.0494	12.4306	11.7416	9.90592	8.47477	4.64109	2.80843	4.24534	5.08008	4.14063	1.11128	3.59907	4.19302	4.88064	3.27905	2.05781	3.18795	3.10446	-0.166605	7.47994	5.99925	5.83501	6.25207	3.62518	4.32546	2.09368	4.92833	4.67107	7.08448	1.65015	0.884346	5.51025	5.19966	1.32755	7.17876	3.81381	5.33694	7.94823	3.10446	4.01011	3.91975	6.8055	-1.49326	3.17685	4.12435	6.93514
MMRF_1927_1_BM_CD138po	9.52892	10.5696	10.0448	10.6789	7.03347	3.75846	1.85359	-3.06635	6.35514	3.9408	4.14929	2.30394	2.71501	4.5938	3.20384	1.50212	4.39531	3.17639	-0.503418	6.67588	4.52882	5.5121	5.81211	3.12347	3.23077	1.89628	5.45756	4.95551	7.7001	6.86693	-0.797865	4.20468	0.712619	0.0440699	7.01131	6.02952	-1.09952	0.242399	-1.48139	1.03646	-0.417261	1.3384	1.39903	5.26089	6.98114	6.2737
MMRF_1928_1_BM_CD138po	10.0112	12.2037	12.2148	10.8506	8.23321	5.26251	1.49471	4.04263	2.9664	2.44	1.48535	-0.0625029	0.785494	6.60331	3.44363	0.723097	5.11845	1.36791	3.24977	8.29123	7.02425	6.72596	6.94595	3.06403	4.35832	-0.401709	5.25977	5.34252	7.95674	8.53603	2.36024	0.845303	0.342193	0.0176674	7.94205	7.4167	0.0687416	-0.54793	-1.4192	3.46999	3.07656	3.2553	1.26217	-0.627001	-0.627001	6.42338
MMRF_1931_1_BM_CD138po	9.56607	11.1942	11.4326	9.75056	5.08589	3.63304	0.467391	1.82103	5.3898	4.68255	3.85267	3.11407	4.09604	6.21335	2.568	1.01555	4.96337	3.3145	1.21966	7.93623	6.42706	6.05462	6.63776	3.59098	3.74174	-0.107985	4.01281	4.17472	7.03387	6.52446	2.44314	4.23434	-0.578206	0.746367	7.18664	6.4219	1.65079	2.87882	0.746367	2.13137	2.78675	2.50067	1.53931	-0.526211	-3.88696	6.48699
MMRF_1932_1_BM_CD138po	7.857	8.98658	9.11788	9.51852	3.97238	2.42522	1.31817	-0.723876	5.87668	4.15956	3.40851	1.59805	2.04758	5.69823	3.77108	1.33316	3.60656	2.04758	-0.103163	6.83492	6.25795	5.21952	5.94352	3.7752	4.23631	2.15271	3.87588	4.29682	5.80692	5.27637	1.77862	4.34661	-0.959254	1.20864	6.78315	6.59018	3.13464	7.18217	1.94885	2.97895	4.08071	3.23581	0.0498482	-0.229612	-2.30884	6.93288
MMRF_1935_1_BM_CD138po	8.08871	9.98904	10.7934	8.28818	4.04185	4.2728	0.162524	-0.345416	2.82745	1.76598	1.79028	-0.319184	0.417781	5.5484	0.321028	-1.13632	1.92806	0.968549	3.55971	5.95937	5.47816	5.01858	5.05726	3.98377	3.78651	0.551736	5.99639	5.0089	8.17955	4.7778	0.700181	-1.23096	6.62565	0.6873	6.66232	7.18353	-0.0367846	3.14967	0.354005	3.24505	3.08975	3.0995	0.0259511	-2.86567	-2.72128	6.3331
MMRF_1936_1_BM_CD138po	8.97973	10.3842	10.1739	8.94441	4.26523	4.15694	-1.29119	2.00686	5.16702	3.64764	1.81014	2.97027	0.914184	3.47006	3.15151	-0.391494	4.89272	3.01232	1.90716	7.09541	5.96394	5.78595	6.29456	2.81139	4.42449	-0.368594	4.83162	4.12503	6.35557	6.68361	2.48664	3.22674	5.84745	1.14655	7.14387	7.38792	0.363821	7.21974	3.86974	0.204964	0.363821	-0.259247	1.3045	-1.68485	-2.31288	6.05278
MMRF_1941_1_BM_CD138po	9.24055	11.9004	12.449	10.737	5.13724	4.1885	2.09123	4.25361	6.4627	5.28237	2.44904	3.78149	4.08498	7.28927	3.80557	2.09833	5.76176	4.24082	2.51956	6.93365	6.50943	5.84492	6.81275	3.54189	3.73892	0.527479	3.61556	4.67678	7.11803	6.09189	1.45735	2.85781	5.80693	0.864075	7.32512	6.53454	3.63768	7.58561	-0.341734	2.49284	4.23761	3.75475	-1.14429	2.11244	1.24323	5.46596
MMRF_1944_1_BM_CD138po	9.11534	10.3213	10.4542	10.3134	5.81793	3.99622	4.08663	2.76987	4.53843	3.14517	0.558677	1.07784	-0.077732	6.08961	3.83486	2.80902	3.2961	2.02893	0.18292	5.83035	5.10759	4.40425	5.28399	2.26687	3.42519	0.943537	5.42739	4.71372	8.07699	0.715268	1.77581	3.7163	5.76166	0.206571	7.07212	6.01999	-0.396093	8.27899	0.681909	2.76987	4.41317	4.68138	-0.713576	4.69085	6.61872	6.73484
MMRF_1947_1_BM_CD138po	10.6894	12.2436	12.3875	10.6326	8.20656	5.59958	1.87007	4.38931	3.31103	1.81774	-0.519499	-0.118961	1.35497	7.2036	2.52548	0.306965	2.78111	1.33383	2.90094	7.88246	6.83653	6.39714	7.21756	4.31035	5.13928	0.26291	4.67532	5.67348	8.41246	6.09933	1.99652	4.77769	5.967	0.328498	7.02698	7.59646	-0.81758	-0.72595	-0.966958	2.00323	3.85809	3.32716	1.20005	-2.10446	-2.84143	6.13069
MMRF_1949_1_BM_CD138po	9.67344	11.7895	11.6328	9.64492	5.11296	4.06775	2.15106	3.02814	0.0124065	-1.47471	-4.23552	-3.31798	-3.01313	4.39181	4.17717	0.531192	-0.350164	-2.88188	2.9466	8.34754	6.21764	5.8453	5.72239	2.58749	5.64355	1.39222	2.97718	4.86163	7.00149	6.01754	2.92883	1.5804	5.43749	1.81614	7.49829	8.59017	-1.73302	0.201884	-1.10167	-0.897651	5.20535	1.37263	3.62729	-2.45125	-3.31798	5.89075
MMRF_1950_1_BM_CD138po	8.30895	9.36486	10.0823	10.0136	3.92945	2.55298	2.2668	1.30485	-0.0269946	-0.903123	-4.39955	-3.74747	-2.56305	6.36141	-0.492658	-3.50646	-0.978085	-1.42554	0.917218	7.13677	6.80301	5.67019	6.2289	3.33516	4.17518	1.16378	4.40274	4.4571	6.10669	5.71401	2.20036	-1.53448	-1.37401	0.370525	7.70107	7.01385	-0.978085	8.0977	1.14624	3.4944	3.00863	2.95675	-1.71505	-2.95898	-3.50646	6.49148
MMRF_1951_1_BM_CD138po	11.3047	12.87	12.4951	10.3018	8.37642	5.9785	0.91586	4.41672	2.92183	2.11992	-1.8291	0.615687	0.978257	6.51717	3.2153	-0.701342	2.0344	1.17757	-0.355167	8.35564	6.5751	6.81088	6.43682	3.84542	3.82009	2.70834	4.15495	5.25325	7.82322	2.68046	1.1908	5.98373	6.01662	0.449438	8.10901	3.67693	4.92727	0.746931	1.12337	4.32516	4.7306	6.0143	-2.49652	-0.561618	-0.561618	5.85818
MMRF_1952_1_BM_CD138po	9.36209	10.6073	11.1622	10.4847	6.46917	2.91529	0.948458	2.29294	5.4621	4.72233	5.36963	3.38788	3.80251	5.33493	2.65628	1.57649	4.44089	3.46631	-0.689944	7.57728	6.13888	6.08968	6.20853	3.17272	4.29208	-0.30934	4.58846	4.83657	7.32371	5.06645	1.6536	0.680167	-1.55988	0.85826	6.85287	7.09475	-1.13246	3.69978	0.240347	3.67885	3.94079	2.16334	0.54792	1.86291	2.20784	6.97539
MMRF_1963_1_BM_CD138po	9.49768	10.3951	10.7278	10.3935	5.65362	4.43196	2.01586	3.61204	4.9933	3.7806	0.943107	2.85709	-0.0079835	6.79753	4.06486	0.914396	5.84121	2.96252	4.13963	8.43508	6.10372	5.85685	5.60729	3.93687	4.1809	-0.65614	5.08955	4.70979	7.84745	4.29945	1.21441	4.37909	0.45768	0.496939	7.73944	6.96722	2.20555	7.15936	0.99887	4.2629	3.9963	5.12991	1.10432	-1.59295	-2.32991	5.83834
MMRF_1965_1_BM_CD138po	8.3601	10.3077	10.5305	9.49112	5.71685	4.52325	0.695803	3.37326	0.159421	-1.14825	-5.49402	-3.37854	-2.3241	3.93154	1.64553	-3.37854	-1.05662	-2.12479	0.76022	7.42515	5.94113	5.94702	5.67861	3.09968	4.17191	2.55583	5.70217	4.77627	7.85623	3.83316	1.03476	4.7384	7.55259	0.404832	6.94676	7.15711	1.71868	7.29327	3.3876	4.1213	3.97018	5.50715	-2.55542	-2.55542	-3.61955	6.92866
MMRF_1967_1_BM_CD138po	9.21164	10.287	10.362	9.31094	5.38413	3.14484	2.30291	3.27697	6.04644	4.05342	0.788767	3.36071	2.11587	6.03828	6.65669	4.05701	6.44929	2.22205	2.36216	7.38046	6.39641	5.64377	5.58528	3.70312	4.0059	3.87978	4.75434	4.00776	7.24082	6.33377	0.225241	5.01193	7.93223	1.17985	7.20404	7.3835	1.01239	8.40783	2.5162	1.37661	1.90889	-0.486413	-1.73696	-2.34701	-2.8945	6.62196
MMRF_1971_1_BM_CD138po	9.12487	10.6744	10.2547	9.87156	6.21446	4.2216	2.03435	0.0554994	3.42473	1.94241	1.85739	0.964932	2.05741	4.40427	2.38352	0.586014	1.49607	1.11164	-1.77882	7.36155	5.56957	5.28218	5.20815	3.07163	3.02366	4.82725	3.55598	4.82221	6.51415	0.085714	1.52392	5.39318	5.82851	1.52943	7.11032	4.28157	3.14521	6.91249	1.08197	3.39035	5.03653	6.73651	-1.95215	1.14789	2.05359	6.2183
MMRF_1972_1_BM_CD138po	7.17499	8.86305	9.56673	10.0867	4.16157	3.04821	0.614291	0.0517955	6.36354	2.972	0.197095	0.639939	-1.76034	6.63167	3.57078	1.72927	2.71878	1.98582	-0.316245	5.27972	5.47004	5.41028	5.45702	3.32415	4.41933	1.00815	6.33069	4.88183	7.46225	3.97011	2.28303	3.78422	3.45815	0.85231	7.58895	6.10701	-0.153186	8.54569	1.23546	1.14878	4.55528	2.61267	-0.557253	0.874087	-2.54275	6.51155
MMRF_1974_1_BM_CD138po	10.1034	11.9415	11.7404	10.4586	7.67423	3.67866	2.60025	0.375915	5.76542	4.1122	1.21785	2.54483	1.68142	6.6677	4.05951	1.71767	5.05915	4.05526	0.714084	7.82079	6.17759	6.14235	6.8371	3.39059	4.33157	-2.29311	4.79817	4.30918	7.00893	3.80197	0.889581	4.87962	3.87601	0.0964554	6.67233	3.71319	1.16632	7.48989	0.714084	2.32278	3.05597	3.43699	2.20002	1.36224	4.32336	6.01995
MMRF_1977_1_BM_CD138po	9.63132	11.0845	11.6499	10.2263	7.32942	4.11639	2.11341	2.60224	5.08602	3.13118	-0.717993	0.76136	2.11817	6.18252	2.10384	0.566103	4.77913	2.87964	1.94139	8.38718	7.35775	6.87499	7.38233	3.77424	4.8402	-0.00844257	3.70313	4.83732	7.33006	7.95755	1.57652	4.47578	-0.498027	0.724365	7.91927	6.49249	0.148741	8.09167	0.620809	5.29967	2.91016	-0.823603	2.20577	-2.87946	-2.2694	7.38183
MMRF_1978_1_BM_CD138po	9.6227	11.3007	12.3867	10.1865	5.42123	4.13027	1.89884	3.90364	5.54745	4.14007	1.77015	2.88531	2.22767	5.68766	2.81773	2.10631	4.30737	3.63695	1.54285	6.61121	5.866	5.06705	5.82306	4.08534	4.34315	0.266952	4.18493	4.27513	7.36254	4.69405	1.9368	3.30664	1.60075	0.731793	7.22124	6.56013	1.43024	3.81263	1.26098	1.89112	3.6137	2.59364	2.4902	2.63118	2.84993	6.54546
MMRF_1981_1_BM_CD138po	9.07901	9.58826	10.2168	8.93417	4.73617	3.34575	2.19967	2.47306	3.25968	2.13368	-1.98104	0.516862	1.6952	5.20905	1.50647	-0.44903	2.34672	0.870199	-0.886716	6.69415	5.72258	5.36241	6.12168	4.09201	3.89232	-1.21322	3.14601	3.71263	5.75623	6.80677	0.460555	5.95559	2.44431	0.0668912	7.33704	6.62799	0.371746	9.42069	3.71715	4.01957	3.24517	0.610403	-2.1461	1.10871	-1.90509	6.48535
MMRF_1982_1_BM_CD138po	9.69955	11.926	12.95	10.8482	7.31031	3.89005	3.28883	3.51906	3.8463	1.98389	0.106974	1.14029	0.376735	6.31442	2.35135	-0.330712	3.21569	2.02729	0.865353	9.11325	7.1311	6.6124	6.7434	3.7589	4.21178	-0.568403	5.13493	5.30619	7.96896	5.55131	2.02729	0.0520079	-2.38657	0.641632	7.90327	6.73932	1.08661	1.58951	0.463539	1.01656	2.98206	0.749212	0.849323	4.4786	5.902	6.7515
MMRF_1985_1_BM_CD138po	8.33452	9.03145	9.96659	9.50125	3.19785	2.21467	1.4431	1.27365	4.49221	4.12081	4.00181	2.16937	3.67875	6.4586	3.56442	0.969802	3.37789	2.59985	0.439287	7.24739	6.74423	5.20038	5.19587	2.76731	3.55916	-1.50825	4.14559	3.81883	6.5944	6.34274	2.01915	3.79068	-0.157171	0.904951	7.7805	6.65769	2.99728	5.8307	2.57922	2.8063	3.92349	4.44453	2.56529	3.8026	2.75816	6.49026
MMRF_1988_1_BM_CD138po	9.76505	11.4913	11.4523	10.5063	6.98146	4.2414	2.76921	4.0442	6.68208	5.54523	2.57723	3.95846	4.62039	5.85256	4.12876	2.71553	5.51136	3.87452	1.87524	8.46035	7.15665	6.42313	6.4961	3.09268	4.07837	1.55403	4.36549	5.21064	7.12415	6.39905	1.56121	3.0164	6.52186	0.866572	7.0583	6.98664	0.923379	9.14589	3.59569	4.58737	5.0899	3.78078	1.33702	1.97535	1.81045	6.17116
MMRF_1991_1_BM_CD138po	9.01146	10.555	10.5469	9.82198	5.40615	3.45586	2.97126	2.65907	1.29058	0.340728	0.0210381	-1.1573	-0.76137	6.04444	1.75464	-2.90273	0.493627	-0.9241	0.358539	7.96287	6.75832	5.53753	5.74727	4.41016	4.28652	0.873997	5.32411	5.08362	7.70052	3.18848	0.823592	2.70504	-0.222005	0.946449	7.35515	6.42092	1.9197	-0.967821	0.675147	-0.686408	3.38594	0.689291	2.01263	-0.800365	-0.9241	6.66501
MMRF_1992_1_BM_CD138po	9.20401	10.5456	10.996	10.4053	7.09929	3.7796	3.63654	4.11489	8.07368	3.67679	0.558179	2.49559	2.38229	5.92412	5.62332	5.80013	3.76198	2.69031	0.444969	7.33863	6.19056	6.28884	6.64897	2.67784	4.01265	-1.80051	5.63842	4.96682	7.12363	7.03228	-0.184848	5.07462	7.24274	0.405168	7.57334	6.29157	1.32745	6.86746	-1.99982	4.636	4.79074	2.24248	3.44864	3.53647	5.45384	6.3021
MMRF_1997_1_BM_CD138po	9.28528	10.6853	10.8021	10.4156	5.19299	3.61578	1.61099	-0.0819378	6.87803	4.0405	3.37588	2.5045	1.03286	6.44249	4.54482	3.01951	4.87568	3.88051	2.087	7.34839	6.16331	6.125	6.25485	3.34659	3.94165	1.47923	5.17226	4.43854	7.61897	7.35054	0.00396225	4.52897	3.32506	0.868542	6.97414	6.77138	1.48521	8.12964	0.276693	4.99638	3.84836	4.2754	-0.662482	1.367	1.56651	6.61552
MMRF_1998_1_BM_CD138po	8.54637	10.1101	10.934	9.79212	5.42594	3.53196	1.85087	2.19974	4.42777	2.57904	1.27683	1.35312	0.872634	6.38318	1.64375	0.359294	3.52648	2.93394	-0.244284	5.98153	5.44422	5.00019	5.57075	2.69105	3.66759	-0.402546	6.31607	4.78412	8.21435	6.55687	1.34068	3.10915	5.10502	1.09626	6.85347	6.61547	-0.956482	7.36189	-2.11875	0.607871	1.85087	-0.402546	-0.444981	3.86288	6.59304	6.50696
MMRF_2000_1_BM_CD138po	8.90327	10.4966	10.4818	9.04246	4.43017	3.9103	3.0394	0.452732	1.87923	0.844562	-2.43889	-1.13223	-0.958899	5.25533	1.78486	-1.19497	1.07473	-0.346969	-2.98638	6.56452	5.59598	5.39233	5.60751	2.50547	3.00841	2.59163	5.20913	4.42757	7.3078	4.57351	-0.578295	5.03641	2.77466	0.780786	7.16561	5.88042	3.19735	7.22953	1.03428	1.4373	2.87733	4.95478	-0.958899	3.09945	5.23614	6.47887
MMRF_2001_1_BM_CD138po	9.70343	11.6643	12.9107	10.2277	5.95502	4.69528	-3.01208	3.46365	0.186701	-1.18611	-3.66416	-3.01208	-2.07919	6.64759	2.62389	-3.30159	-0.242692	-1.94795	-0.281686	7.45339	7.01193	5.50541	6.09383	3.86276	3.91758	0.728161	4.93629	5.04074	7.35474	0.296673	1.12095	-0.06212	0.0362837	0.423307	7.40241	3.44287	0.269956	-0.204724	2.07152	-2.22358	2.31965	-0.449143	-0.74359	1.89043	1.31639	5.81302
MMRF_2002_1_BM_CD138po	10.2765	10.8958	11.6789	10.7489	5.30758	4.00914	0.868532	4.5997	3.39802	2.67334	-2.01189	1.25206	2.37208	7.02162	1.53243	-0.113766	2.58216	1.55474	1.33174	8.0323	6.36802	5.43081	6.14538	4.01853	4.46188	0.960528	4.33335	4.38199	7.46145	6.76559	1.4712	5.0493	-0.486425	0.949344	7.38478	6.11786	1.13848	2.79703	0.459419	1.17734	0.938073	2.02853	3.60104	-0.137417	-4.24893	6.54607
MMRF_2005_1_BM_CD138po	8.63603	10.7099	11.4464	10.3105	6.66202	4.25728	2.54336	3.96332	3.35109	1.56682	-1.69932	0.288188	0.989593	5.16337	1.64727	0.0125537	1.63745	0.700086	-2.03374	6.7489	6.01089	5.6254	5.84917	3.26128	3.52883	1.12218	5.92374	5.04957	8.22953	3.34809	0.791426	3.39252	5.91615	0.156944	7.15275	5.6488	-1.13104	1.39107	-0.407555	2.06108	3.18585	2.50609	-3.38738	5.0843	6.5673	6.32744
MMRF_2006_1_BM_CD138po	7.66257	10.5377	11.3001	10.4177	5.61709	3.62422	1.29981	3.6989	3.37668	2.11158	1.46353	-0.0252133	0.281118	7.27375	2.62298	-1.07252	1.98637	1.26218	0.401412	6.92359	6.74894	5.33763	6.31884	3.54807	3.85031	-3.39445	3.338	4.55392	6.08061	5.32779	0.730249	3.12388	-0.335553	-0.260591	6.90997	6.45122	0.255807	1.51778	0.80195	-0.335553	4.6236	0.674033	0.203812	0.305993	-1.70639	6.08016
MMRF_2012_1_BM_CD138po	9.78321	11.0551	11.6371	10.621	6.60548	4.27568	0.622463	-0.555874	6.10504	4.9746	0.187153	3.50817	1.2007	4.55331	3.7774	1.83717	5.00001	3.9769	2.21635	7.78786	6.39034	6.92471	6.84285	4.52038	4.90804	-1.51102	5.0237	5.77985	7.80533	-2.60217	0.913189	1.33779	6.17762	0.308899	6.75835	5.37785	0.325482	2.84438	-1.29284	2.53427	4.09283	1.85441	-1.39781	-2.08134	-0.716339	5.9459
MMRF_2013_1_BM_CD138po	10.6859	12.6994	12.4166	11.6468	7.36237	6.04009	-4.10941	0.645481	4.96152	3.33188	0.011609	1.62936	0.666698	6.92029	3.64414	1.39521	4.4212	2.40472	1.10005	8.46344	7.17171	6.95466	7.35749	3.89846	5.38445	0.363081	4.97114	5.14184	7.60818	4.74172	1.93935	-0.056295	3.03423	-0.454055	6.99585	6.47462	0.414156	8.79293	-0.24151	2.06452	3.93171	3.05046	2.15738	4.61374	6.58321	7.7432
MMRF_2015_1_BM_CD138po	8.98355	10.2693	9.44951	9.66607	0.555462	3.50542	-0.0966151	1.41416	5.36306	0.455433	-0.923079	-2.62834	-1.26925	3.94942	5.60653	1.82252	-0.075082	-1.72563	-0.551985	6.96972	5.51765	4.78142	5.07482	2.16777	4.54377	2.38143	4.7119	3.84458	6.98325	4.36528	0.160985	4.42977	1.28689	0.410345	7.11482	7.06447	-1.04337	9.00984	0.982529	2.20785	-0.644103	-2.90397	-0.493686	-0.885111	-0.14067	6.53668
MMRF_2016_1_BM_CD138po	10.769	10.7098	10.0846	11.4898	7.47062	4.37952	2.27478	0.527017	5.93218	2.71627	1.66604	1.64314	2.98569	5.52884	4.65511	2.15038	2.71261	1.60414	-0.166144	8.49323	6.44485	5.18746	6.0809	2.28468	3.49647	0.743441	5.67852	4.54308	7.258	5.84623	1.35448	5.16486	-0.2494	0.699719	8.03293	7.68011	0.0581732	7.8377	2.79456	3.79543	2.71261	3.47068	3.58524	2.73082	2.62572	7.84367
MMRF_2017_1_BM_CD138po	8.97502	11.3192	10.517	10.5356	6.83451	3.99968	1.96465	2.21785	5.64094	3.33087	1.0223	1.34289	0.838174	7.08322	3.23085	0.792127	3.841	2.53919	-2.83236	6.11581	5.61637	5.96659	5.67464	3.21349	3.74154	2.51104	2.32414	4.19812	7.01072	6.33137	0.591662	5.31772	5.84876	-1.69486	7.56288	7.25466	0.294168	7.45573	-0.856612	3.63687	3.12957	3.04374	0.53687	5.2512	5.25333	6.87626
MMRF_2018_1_BM_CD138po	9.50409	10.9575	11.0243	9.88865	5.13433	4.4815	1.36618	3.60848	6.77822	5.23136	2.91647	3.48833	2.90835	6.43763	3.49557	3.0306	5.93707	4.4815	1.29322	7.06821	6.29127	5.71687	5.80516	2.44875	3.39067	2.41093	3.49918	4.22892	6.88725	7.64136	0.957713	4.2202	5.93474	0.825969	7.40583	6.1466	0.322031	9.35248	3.43845	4.6533	5.13722	4.53698	0.255305	-0.702631	-3.68614	6.86818
MMRF_2019_1_BM_CD138po	10.007	12.4262	12.9613	9.81178	7.21112	4.84184	1.58034	5.0001	8.6278	7.08151	5.30687	5.40953	5.77531	6.67826	5.40747	4.58826	7.612	6.76041	2.94752	6.36001	6.29816	4.93083	5.78701	3.06751	3.62725	1.96448	4.37788	3.92747	7.14467	0.706682	2.37858	3.32267	3.7256	0.294628	6.67997	4.09087	-0.11644	6.28472	0.688648	4.29537	2.57298	4.66866	-2.53677	-0.214844	1.22751	5.91614
MMRF_2026_1_BM_CD138po	10.0215	11.325	11.0192	11.3242	6.41888	4.63728	-0.755621	0.619123	4.96675	1.89701	-0.965839	-2.1147	-2.39034	7.1052	3.55279	1.69713	0.103203	-1.59387	-2.5508	7.19255	6.55079	4.70991	5.8678	3.01099	4.27985	0.35042	4.35113	3.69601	7.15035	4.1859	0.728058	3.16425	-3.46834	1.45449	7.93402	7.36517	-1.08368	8.91011	1.84152	2.25352	2.8026	-2.39034	-0.0991056	4.09729	6.95734	7.22718
MMRF_2035_1_BM_CD138po	8.90916	10.7483	10.4908	10.4567	6.5686	2.30249	0.784466	-0.380923	8.15677	6.20412	1.21487	4.30407	5.45054	6.66896	5.14918	5.47916	5.37954	5.16845	2.789	7.13736	6.53578	6.56265	6.24117	3.75926	4.55102	1.97325	4.50048	3.61959	7.6117	4.30724	2.51232	6.0721	1.54164	1.52434	7.36537	5.89199	-0.464825	8.37817	-1.24862	3.47509	4.37517	2.93856	3.46945	-1.02835	-0.047629	6.31048
MMRF_2038_1_BM_CD138po	9.23284	10.5967	10.5896	9.94997	4.6721	2.39383	1.70021	2.96553	4.14263	2.64898	-0.365309	2.36333	-0.339998	6.71736	2.90595	0.109133	3.45204	2.19605	1.44022	6.9931	6.19132	5.25408	5.43404	3.18629	3.73561	1.38057	3.84725	3.78821	5.89849	7.67419	2.0264	3.36814	6.38828	-0.219704	7.41982	6.77479	0.16324	5.64166	3.00557	1.82294	3.40041	4.07602	1.82294	1.81169	1.41814	6.45622
MMRF_2039_1_BM_CD138po	8.10015	9.71346	9.89975	10.1472	4.8419	2.75212	3.2155	-0.964972	2.15573	1.9033	0.249622	2.4895	-0.00639156	5.95659	4.68378	-0.185097	4.56036	0.72496	1.5692	6.81948	5.69432	6.1469	6.25493	3.56332	5.62141	-2.99245	5.76321	4.59193	6.71928	6.85533	1.25548	5.47609	6.65597	-0.0346806	8.31637	7.63206	0.50678	6.62325	-0.426106	3.19433	2.92733	1.92549	2.3705	-6.69289	-5.10793	6.69149
MMRF_2041_1_BM_CD138po	9.46652	10.3962	10.4723	9.38067	5.88907	4.0357	1.51629	0.31564	3.57347	2.41945	1.96943	1.84412	1.28896	4.63416	2.50142	-0.547544	3.20887	1.68365	1.23407	7.92915	6.42504	5.51773	5.69731	3.41329	3.90123	2.66451	5.5784	4.60665	7.74607	1.91064	-0.122238	4.96913	8.92105	-0.391424	7.11562	6.34751	1.30426	6.33242	4.464	0.539111	2.51793	4.60046	-1.1957	-1.64708	-2.73823	5.24675
MMRF_2043_1_BM_CD138po	9.25945	11.1658	10.8293	9.34693	5.81983	4.3473	2.24661	0.93179	7.3502	3.52433	2.47568	-0.167746	2.07389	5.86857	3.68161	1.91396	2.85779	2.11459	0.323866	8.28727	6.8597	6.33719	6.28638	3.56732	4.22147	0.354401	4.3727	4.53395	7.13789	5.64599	1.3806	4.11292	-1.93763	1.07618	7.09784	6.00082	1.80211	8.72468	2.93052	5.34564	4.00759	4.60709	1.2405	5.21394	3.37223	6.90198
MMRF_2047_1_BM_CD138po	8.2605	9.86028	10.828	9.60365	5.23245	2.93554	2.3026	3.19182	4.89521	3.94763	1.32336	1.4942	1.64694	6.05609	2.55514	0.905572	3.89867	3.01935	2.35193	6.45875	5.26393	5.01106	5.34535	1.99627	3.32542	1.40353	4.71685	4.62453	6.76791	2.84656	2.09615	1.27303	5.68713	-0.197114	6.68573	6.53548	-0.150571	6.9756	1.27303	1.22088	3.42097	3.99498	2.07672	2.56912	3.99756	6.45264
MMRF_2050_1_BM_CD138po	10.476	12.1047	11.738	10.5984	6.99753	5.18509	3.12249	4.07241	3.48381	2.47282	0.459523	1.81316	0.719586	6.98521	2.67809	-0.594925	4.41084	1.84077	-0.265617	7.8008	6.78434	5.38705	6.6769	3.79387	4.90021	-0.388474	4.35927	4.06658	5.78723	5.23276	1.94622	3.74721	-1.12544	-1.79286	7.59477	7.46161	-0.522775	5.4206	0.00231629	1.25922	2.06804	0.459523	3.72515	-1.79286	-4.29536	7.83767
MMRF_2054_1_BM_CD138po	9.45329	11.0522	11.3736	10.8603	6.1971	3.93827	2.47313	4.31514	4.76885	1.86671	0.179336	1.22343	-0.259106	5.84942	2.12096	0.774214	3.24854	1.44651	1.36137	7.77066	6.85731	6.62319	6.45847	3.77174	4.09812	-1.02329	5.32164	5.22494	7.8288	6.30192	2.09482	3.34261	3.75181	1.2802	7.86192	7.18515	-0.492778	8.15223	1.77092	6.51328	3.75515	1.42988	1.15425	0.483243	-0.430717	6.4725
MMRF_2055_1_BM_CD138po	8.20954	9.71098	10.8511	9.70866	4.34659	3.92581	4.57952	3.65575	5.02774	3.56095	2.23708	1.75938	2.11595	6.0698	2.35479	0.781679	4.12731	3.32625	1.7861	6.98694	7.03368	5.11111	4.91324	2.9971	3.18951	0.781679	4.57058	3.84128	6.94483	4.78995	3.14891	0.592822	1.88828	1.34584	7.33561	6.92768	-1.92319	3.37106	1.5151	2.20444	1.2847	2.08759	-2.31912	1.18114	-1.01246	5.31979
MMRF_2056_1_BM_CD138po	8.07534	9.93102	10.1215	9.29052	3.75161	3.1333	3.34155	1.91988	6.35275	4.2418	2.74544	2.6693	2.60847	5.17159	3.18369	2.36357	5.15706	3.68688	1.07688	5.85405	5.85813	4.12042	5.1729	3.09778	3.72678	-0.389589	5.03668	4.27154	7.51956	3.2697	1.73303	2.89939	3.6832	0.910456	6.97146	5.24149	-0.328835	1.96304	-0.108569	1.76822	1.59873	1.79577	-2.68082	1.63731	3.52555	6.18516
MMRF_2059_1_BM_CD138po	8.75544	10.2666	10.8609	8.13107	4.5069	4.72202	1.13045	4.43311	5.4913	3.70683	1.56289	2.13744	0.908839	5.91546	5.14005	1.60382	4.94347	3.40299	3.71152	6.71649	5.83752	5.34356	5.60697	2.74316	3.75305	-1.35965	3.91766	4.07149	7.39724	0.0388997	2.44583	3.0176	4.01571	0.71074	5.12197	7.26327	-0.270645	0.524327	0.951748	3.14324	3.49471	4.59497	-7.14101	-2.28303	0.276843	5.79397
MMRF_2061_1_BM_CD138po	8.98263	10.5332	11.0265	9.5189	6.27929	3.55769	0.826355	3.02573	3.83604	2.61007	0.0720073	0.313015	-0.674706	6.45405	2.13962	0.361514	2.99916	2.19419	2.39394	6.78653	6.1485	5.43877	5.49963	3.32987	3.99244	1.78695	4.68642	4.36969	6.76246	3.6238	1.35554	0.755534	3.72458	0.361514	6.80062	3.86156	-0.367525	8.2435	2.17397	1.25643	3.77916	3.15861	2.29127	1.93049	1.56677	6.80391
MMRF_2062_1_BM_CD138po	8.25247	10.812	10.8844	8.66794	5.12137	4.17914	3.73361	-0.589923	0.234129	-0.655511	-5.34481	-1.55821	-1.06683	4.60677	1.18813	-3.75985	-0.31801	-0.747875	1.85093	6.94007	5.15324	5.59227	5.95749	3.10393	5.45819	-1.83385	3.57703	4.84031	7.07867	-1.83385	0.604725	2.87339	4.54788	0.35007	7.13361	6.63454	3.16536	2.86172	1.09148	-0.0301136	2.70504	4.04708	3.536	-2.53746	-2.53746	6.40112
MMRF_2068_1_BM_CD138po	11.0269	12.4498	12.4404	11.2602	7.93204	5.38163	-2.53604	4.24094	7.60326	6.08723	5.20588	4.39391	4.99013	8.64416	3.71315	3.10204	5.8972	4.63188	0.126926	8.97825	7.0543	7.58575	7.58385	3.80618	4.15046	0.676012	4.46171	4.6947	7.59933	6.41252	1.50544	7.48531	5.06139	-0.88834	8.03616	9.14406	1.6915	4.7647	1.93645	1.80974	1.9707	2.65247	1.81917	1.59599	0.298538	6.39174
MMRF_2072_1_BM_CD138po	10.5344	12.6103	12.2565	10.9736	7.32517	4.09731	1.14674	3.90365	3.5965	2.86462	-2.30628	1.55292	1.40495	6.29391	1.97098	-0.26295	3.10683	1.91549	2.55897	7.67967	6.51227	6.04988	6.26811	4.62475	5.28436	-1.83094	5.98935	5.39162	8.23805	4.34425	2.77392	1.33335	3.35228	2.23553	7.52317	7.00001	1.5912	1.70031	1.98183	1.02617	1.18479	0.490988	3.66316	-0.565798	-2.37843	6.083
MMRF_2074_1_BM_CD138po	9.27674	10.5864	11.1751	9.82583	5.03304	3.72368	3.1029	3.59954	3.17965	1.60956	0.55989	0.342084	1.07905	6.42341	2.5344	-1.52528	1.63596	-0.0482307	1.97608	7.40442	6.3519	5.74732	6.04601	3.48565	4.35074	-1.00681	4.24897	4.64194	7.09529	5.10408	1.49889	3.26949	0.42514	0.00673574	7.0121	7.35794	-0.291788	8.15415	2.02349	1.10447	2.47716	2.42262	0.503673	0.207783	-1.97984	7.17
MMRF_2076_1_BM_CD138po	9.69002	9.85587	8.99428	9.9802	6.12764	4.78523	-0.479186	-1.01594	-1.18841	-2.0364	-3.2588	-2.91776	-5.58072	6.30052	1.06793	-4.84376	-2.21149	-4.84376	-2.52183	6.68088	5.86066	5.71982	5.83096	3.39751	4.11566	1.94022	1.40037	4.32065	5.61793	4.69811	0.6091	6.44291	7.6775	0.252166	7.64754	5.40156	-0.479186	4.03337	1.33814	4.78158	4.8019	4.1318	0.285524	-4.35833	-3.99576	6.14535
MMRF_2079_1_BM_CD138po	8.12002	10.0118	11.1031	9.1638	5.25701	3.47713	1.79292	4.44139	2.87811	1.44616	-0.581322	0.2418	0.958553	6.22623	0.556182	-0.875769	1.86799	1.39066	0.291128	6.62648	5.8969	5.03339	5.55776	2.80782	3.49303	0.315174	5.28923	4.36282	6.69966	6.98186	0.672435	-1.8488	5.26937	0.0828108	6.54812	6.74158	0.384995	8.44399	3.44752	1.59107	2.59353	4.15036	-1.47441	3.46374	2.93741	6.29548
MMRF_2080_1_BM_CD138po	9.00818	10.8887	11.1591	10.4878	5.37485	4.71137	0.638986	4.36133	5.97933	4.15804	2.10781	1.3339	3.84391	5.38677	3.08019	2.31157	4.33082	3.58726	-0.321701	6.97489	6.27789	4.56802	5.21094	3.37635	4.43433	3.13773	4.39003	4.04828	6.47132	5.87448	1.5612	2.85853	3.60776	1.18899	7.45493	6.99469	0.237172	7.52318	1.77938	3.95852	1.43835	3.80714	-0.17436	-0.291005	-2.95397	7.32688
MMRF_2081_1_BM_CD138po	7.98455	10.5445	11.2791	9.10902	3.01049	3.48734	1.17228	0.337915	1.19774	-0.235643	-3.52389	-1.29359	-2.17993	5.41388	5.9125	-2.36635	0.602221	-0.537827	3.61251	6.82305	6.414	5.21368	5.06252	2.50529	3.45954	1.63054	4.71562	4.32208	6.63278	3.51461	1.75009	5.33911	-1.15824	1.9481	6.60192	6.70816	-0.429912	5.95946	0.106589	2.36251	4.49121	3.33122	-0.716533	2.74001	4.35074	4.7411
MMRF_2082_1_BM_CD138po	9.07423	10.8904	11.8368	9.73779	5.40839	3.96301	2.4812	4.25112	2.554	1.79832	-1.469	0.0599295	0.917418	6.11789	0.296536	-0.765392	1.67318	0.696339	2.4812	7.99563	6.92123	6.43014	5.87365	4.58969	4.85241	0.00163091	4.66557	4.57976	7.17434	6.70393	1.72815	-1.55389	3.36317	0.0599295	6.36732	6.73417	-0.870361	0.785422	-0.258432	0.00163091	1.66381	-0.816922	-2.69139	3.25814	0.115964	6.73249
MMRF_2083_1_BM_CD138po	9.43288	11.1383	11.6233	11.2053	6.38525	4.22721	2.9315	4.07089	3.60545	1.57362	1.17769	-0.503891	0.0996873	6.16541	4.19439	1.79538	0.851374	0.578051	-0.83994	6.25117	6.13339	5.94935	6.148	3.18206	3.4055	0.865947	1.80297	3.45453	6.2477	2.87498	2.63233	5.40019	0.880374	0.560239	7.31703	6.42853	3.28325	8.01053	0.262746	3.04471	3.19943	5.31313	1.18932	5.76775	6.64599	6.72954
MMRF_2087_1_BM_CD138po	9.60712	11.4177	11.6142	9.83011	6.36339	4.19135	1.98971	4.75953	4.56328	3.49925	-0.149736	1.0808	2.5736	6.30237	2.90114	0.331604	5.11872	2.28216	1.67989	7.81999	6.39983	5.92697	6.39433	3.90027	3.40272	0.799383	5.34402	4.49526	7.20877	7.84103	2.15495	4.65404	-0.0937022	1.38681	7.40478	6.98961	2.58651	8.00257	2.56056	5.33256	1.11686	3.06703	0.180737	1.38681	-3.10751	6.76392
MMRF_2089_1_BM_CD138po	9.07637	11.258	11.687	9.99269	6.97265	4.44218	-2.5127	2.54194	4.62564	2.62142	-0.371346	1.68985	1.77921	3.85824	2.01086	0.559706	3.89868	2.41943	0.883651	8.64111	7.24601	7.10709	6.78772	4.13708	4.62805	-0.534076	4.14887	4.89018	5.95802	5.69129	0.518776	1.74413	1.33647	-0.717522	7.59621	8.41119	0.946729	3.30522	0.0863355	0.766157	2.65958	1.21362	1.25158	-1.31476	-3.14073	6.99031
MMRF_2091_1_BM_CD138po	12.2397	12.5218	12.9308	11.2754	8.66906	5.69552	1.34164	3.20013	2.34407	2.07277	0.689568	0.0698401	0.834685	7.63642	2.52179	-0.941937	2.21744	0.160749	0.0461888	8.54132	7.38435	7.17232	7.53771	3.67132	4.91073	0.326998	5.81361	5.3474	8.31595	1.8922	0.287197	4.03947	8.36046	-0.463283	8.10501	3.57338	5.36782	3.21876	0.204141	3.95467	1.41734	-0.68285	-4.06532	-2.96578	-1.74339	4.8843
MMRF_2093_1_BM_CD138po	9.1193	11.4507	10.6042	9.76105	6.18754	3.25875	1.33521	2.63239	4.16738	2.90057	0.606008	1.20062	2.45023	6.31739	4.3591	-0.504636	3.29823	0.484872	0.886686	7.42413	6.20402	5.76865	5.88145	3.36269	3.63358	0.699723	5.2225	4.98163	7.39676	-0.170217	2.38965	4.45495	1.89859	1.40365	7.08109	7.83244	-0.346374	6.86143	-0.203769	2.49798	4.33302	4.7548	1.14839	1.23859	2.40643	5.80496
MMRF_2097_1_BM_CD138po	10.6028	11.7079	11.386	9.42385	5.86757	4.08432	3.00526	4.1388	3.09302	1.03018	0.604123	-0.404755	-0.767325	6.66067	2.72096	-1.38705	2.20084	1.34815	-2.22104	6.58056	5.75	5.81453	6.08888	3.90195	3.89654	2.42281	5.7505	4.8333	7.73056	2.03347	1.52686	-0.861962	4.10167	-0.404755	7.37133	8.33817	0.493799	0.847852	3.41148	1.11958	2.83471	1.75922	1.86642	3.54657	2.37693	6.95051
MMRF_2098_1_BM_CD138po	8.71817	10.4101	10.4603	10.2954	4.80034	3.29124	1.97957	-0.0643302	4.56911	3.63361	3.81859	1.54209	2.38178	6.04513	3.85118	0.174182	3.92244	1.93161	0.877789	7.06877	5.98863	5.28768	5.81776	2.69595	3.29756	1.89039	4.87092	4.40172	6.90792	3.54342	2.27051	3.04302	3.68755	0.146437	7.79344	6.62186	4.87198	6.80936	0.557968	2.33952	2.21816	1.49886	2.94978	2.04114	-2.0165	6.91462
MMRF_2102_1_BM_CD138po	9.65856	10.6512	10.9458	10.0355	6.28346	3.92702	2.1531	3.12978	4.72043	2.63491	0.525449	0.910942	1.42452	6.57789	3.63943	1.26241	2.77269	2.30468	-0.911415	6.37917	5.75375	5.94323	6.38634	1.96465	3.1255	-0.911415	4.95443	4.68741	7.19877	2.61062	0.829065	4.34298	5.79679	-0.386324	7.11757	7.06125	-0.436077	5.43104	-0.202878	3.40169	2.77269	4.68886	-0.0401486	2.03937	3.87951	6.97227
MMRF_2106_1_BM_CD138po	9.44423	9.71093	9.87779	10.0143	5.08937	3.61616	1.41848	2.21219	0.919768	-0.370387	-1.30068	-2.27371	-2.0744	2.54694	3.70696	0.389254	-0.342098	-1.89932	0.471247	7.35814	5.73482	5.77452	6.06002	2.72127	3.97773	-1.9842	2.54315	4.30288	5.59688	3.2922	0.977026	4.15566	8.62063	3.94079	6.93095	8.14183	1.6044	7.74583	-2.94114	3.23936	2.05089	3.28542	1.11606	-1.24724	0.578731	6.81385
MMRF_2107_1_BM_CD138po	9.29987	10.3712	10.6936	9.51276	5.57322	3.89905	2.15576	0.14871	5.2753	4.39564	-0.263188	2.5152	2.64788	6.7026	3.09956	1.8309	4.29806	3.52159	1.49495	7.03287	6.49065	5.36984	5.22699	4.06562	4.39266	2.09834	5.46141	4.53653	6.9404	4.08915	1.70189	1.17209	5.98985	0.71787	6.88417	4.9244	-1.32732	5.78784	3.68004	2.20193	2.46686	2.2155	-1.17794	2.7131	-2.35379	6.09084
MMRF_2111_1_BM_CD138po	11.0269	12.706	12.6596	10.4142	7.50747	5.2195	2.37932	1.56273	3.12758	1.95385	1.7844	-0.345414	1.21435	7.39842	2.03526	-1.56781	1.63097	0.919181	1.49109	7.70075	6.50852	5.95028	6.87275	4.16176	4.67493	0.306663	4.46127	5.12293	7.67154	4.92938	0.663924	3.97745	-1.48292	0.421223	7.25344	6.01647	-0.0730415	0.155984	-1.96834	0.306663	1.99882	-0.136467	1.96145	1.64047	-0.237161	6.29413
MMRF_2113_1_BM_CD138po	10.4959	12.3814	12.3885	9.37498	6.76663	5.43717	0.530601	4.10341	4.18103	3.34623	0.206251	1.09934	1.48636	7.1578	4.45418	1.49631	3.49259	2.05627	0.549838	7.62155	6.08354	5.77368	6.71245	3.21983	3.74084	-2.04471	5.40914	5.34726	7.87517	4.97455	1.87749	4.27361	7.53174	1.2598	7.27983	6.52317	1.57353	7.31855	0.131612	1.23625	3.63899	4.1624	2.23921	2.10909	-0.53882	6.46419
MMRF_2115_1_BM_CD138po	9.47382	10.8198	10.9474	10.6606	7.00364	4.77216	1.25177	-0.067354	5.54105	4.92166	3.4273	1.79689	3.1665	5.38602	2.11342	0.322961	4.57762	2.73599	0.279568	7.77295	6.44903	5.57398	6.59612	2.95178	4.32496	4.41294	4.55278	4.03323	6.50162	4.62823	2.05672	2.37285	3.87823	1.26295	7.02206	6.04239	1.46046	9.80557	3.07745	3.40476	5.5399	3.70044	-0.871212	3.04219	1.25177	6.20198
MMRF_2116_1_BM_CD138po	9.12045	11.2667	11.7313	11.0775	5.71627	4.52492	1.21239	4.18481	6.17663	4.44213	2.28842	2.31193	1.60382	6.5061	3.31339	1.80773	4.89349	4.01796	1.14855	6.43361	5.86968	5.97788	5.94584	3.69044	4.22715	2.78481	4.74705	4.20535	7.48856	6.2912	1.61331	2.80151	0.23101	0.23101	7.85306	7.00552	3.99091	8.65099	2.05761	3.26	4.1688	3.99455	1.28546	0.811856	-0.662075	7.38362
MMRF_2118_1_BM_CD138po	9.49776	10.7794	11.0638	10.1084	5.55817	3.29719	3.17611	-0.985094	6.56792	1.56171	0.844438	2.62143	-1.33777	6.64207	4.11307	0.588234	3.94308	2.85297	2.10543	7.55112	6.24777	6.57807	6.71626	3.85236	4.97554	0.0910777	6.05257	5.8516	8.03235	7.56723	1.11154	1.01924	1.35067	-0.0655126	6.82482	6.2039	2.09725	7.13815	3.30964	-0.348906	6.0003	0.63422	1.21351	-1.4294	-1.57877	7.05752
MMRF_2119_1_BM_CD138po	9.41535	11.3444	11.5165	9.87353	6.74652	4.0519	1.84875	0.424513	4.92928	3.16516	2.80431	1.58621	2.19399	6.42105	1.95012	0.0426424	3.14494	1.81331	1.53119	7.97907	6.65315	6.16278	6.04333	4.36238	4.40467	3.10573	5.16391	4.89821	6.92165	3.73092	2.38885	1.66216	7.30471	1.07292	7.56035	6.81355	-0.312453	2.6973	1.27995	0.312945	3.10991	0.47722	1.07292	-1.65125	-2.03828	6.51128
MMRF_2122_1_BM_CD138po	10.1798	12.0139	11.5054	10.157	7.22308	2.59134	1.84175	-1.60715	5.19762	4.27549	2.22877	1.83114	0.782415	6.39127	5.30022	-0.759155	4.10984	1.52378	-1.85869	8.34885	6.98814	6.28208	6.43877	3.80292	3.75882	-0.273728	5.53322	4.51469	7.29432	5.88758	-1.29681	5.20175	0.691506	0.224725	6.65306	7.27659	0.0527724	6.64627	0.463237	0.667855	2.84439	3.92516	0.407203	-0.0221897	-1.72745	6.89667
MMRF_2125_1_BM_CD138po	8.60211	10.6374	10.2766	9.5409	6.29346	3.50991	2.30577	0.129293	2.54275	1.2073	-1.26619	-0.149008	-0.190527	6.45659	0.258335	-0.749401	0.973535	0.195256	0.179046	6.48468	5.77534	5.21104	5.95536	3.0919	4.20079	0.906197	4.23353	4.97911	7.74783	5.93137	-0.0888871	3.99279	6.04641	1.23892	6.91486	4.94895	-0.602059	2.43425	-1.26619	1.19928	4.17752	4.65871	-1.22247	0.62433	0.761289	5.7042
MMRF_2126_1_BM_CD138po	9.62525	11.0823	10.8416	10.2776	6.40206	3.25962	2.4396	3.3436	5.87571	3.90803	3.52482	4.10216	3.43833	6.33423	2.57548	0.00664116	3.84986	2.10938	2.09653	7.33363	6.2051	5.93738	6.37704	3.79324	4.23564	1.82767	5.791	4.7747	6.85165	6.32047	2.31199	4.83204	3.66852	0.511564	7.17628	6.15484	-0.685237	8.58562	2.20828	2.46482	3.55566	1.86604	1.96128	1.52602	-0.0211038	6.67677
MMRF_2140_1_BM_CD138po	9.55594	11.113	11.3502	9.10505	6.33833	3.89726	1.58626	3.37089	3.127	1.97521	-2.21566	0.591698	0.04421	7.26061	1.97521	-0.486305	2.0162	1.80788	0.591698	6.53024	5.80817	5.91118	5.7941	2.49931	4.21502	1.58626	5.60082	5.05261	7.90021	3.37719	-0.791159	5.75891	5.88818	0.222916	6.78449	6.00275	1.80788	4.45155	2.58354	1.18747	5.76734	3.91471	-2.55669	5.33691	6.56415	6.34196
MMRF_2141_1_BM_CD138po	8.84356	11.0393	11.2644	9.87283	6.17714	4.43205	2.24317	2.35174	5.52588	4.21013	1.96727	5.02691	5.2957	6.51624	5.3395	2.05747	5.68668	3.76885	1.91676	7.46133	6.28095	5.49716	6.13392	2.9934	3.81268	2.44381	5.41139	4.81052	7.23667	4.15263	2.02802	3.75454	0.4371	1.18833	6.9088	5.3756	1.05455	8.48587	1.3205	3.13271	3.82129	4.37121	0.728235	1.58596	2.78742	6.42515
MMRF_2143_1_BM_CD138po	10.0183	11.3727	10.9101	10.6015	6.53433	4.19042	2.08294	0.344825	9.734	8.77668	6.48315	7.07764	6.25421	5.77538	6.92606	5.49571	8.17412	7.95877	4.16939	7.23809	5.76571	6.15732	6.77042	3.597	3.69984	-0.145226	3.84767	4.83385	5.99857	2.90847	2.66213	5.3131	1.29193	-0.178016	6.23955	5.3285	3.02109	9.0775	0.367726	6.9502	4.04526	6.16633	-1.33556	1.6505	1.92979	7.34564
MMRF_2149_1_BM_CD138po	9.95668	11.4286	10.8734	10.4425	5.77834	4.58332	2.66384	2.77756	8.60949	4.99595	1.5301	1.09226	4.02215	5.68867	5.53947	3.89733	6.14968	3.72505	1.60484	8.20371	7.05142	6.29327	7.10278	4.31023	4.81225	-1.02855	4.38064	4.329	6.8521	5.9083	2.28116	4.62466	1.10816	0.922839	7.44567	7.18413	2.95726	8.48094	1.56508	5.40678	4.91918	-0.864432	2.65575	-2.54561	-4.23367	7.83194
MMRF_2150_1_BM_CD138po	9.91135	11.4225	12.0183	10.288	6.05046	4.19603	2.44084	3.89603	1.17397	0.140646	-3.79347	-1.84593	-1.55643	6.41093	0.730096	-1.55643	0.193595	-0.819461	1.47064	7.89322	6.18729	6.15469	7.03682	3.8739	5.01619	-0.451074	3.56283	4.42639	7.40822	4.61168	-1.74284	5.26375	-0.928395	-0.0930262	6.98496	6.80844	-0.410996	-0.8729	-1.39137	0.712062	-0.000907957	-1.74284	1.44903	-1.74284	-4.27889	5.76194
MMRF_2151_1_BM_CD138po	9.99305	11.1679	11.6747	9.90031	6.53589	4.4149	2.74345	2.71398	3.1386	1.62046	-0.0687724	-0.156769	-0.783151	4.51441	0.137679	-0.599287	2.21159	0.874644	0.892292	8.12003	6.57363	6.35839	5.5224	3.94556	5.06587	-2.61167	6.76149	5.44118	8.30706	5.03293	1.57747	3.24202	2.06368	0.93549	7.4922	6.55037	0.725105	1.0262	4.48999	5.23576	-0.81144	1.30843	0.431215	1.62575	0.305135	6.19801
MMRF_2153_1_BM_CD138po	9.67912	11.2443	11.0003	10.4129	6.09673	4.14282	1.76031	3.30144	9.11963	8.29303	7.56811	6.93532	7.94351	4.92543	6.18883	5.5863	7.92558	7.08034	3.19366	6.73684	5.69098	5.80437	6.27508	3.54852	3.6117	0.778183	4.92221	5.42374	7.22357	2.8011	3.02723	5.97877	7.05509	-0.697329	6.55721	4.38489	2.15451	7.69269	0.900749	5.69287	6.14644	7.1168	-0.956416	2.77284	4.74448	6.75524
MMRF_2168_1_BM_CD138po	10.5159	11.3961	12.062	11.583	6.40741	4.31406	2.27741	2.91103	10.1114	4.93654	4.10582	2.31611	3.21881	7.4418	6.96149	5.46528	3.77777	3.57618	-0.464231	6.77442	6.08976	6.37767	6.87064	1.76484	4.14166	-0.848375	4.91058	4.91058	8.04073	4.96899	0.0891612	5.07432	2.40084	-0.0445173	7.76976	6.63926	1.13317	8.7117	0.211497	4.91509	2.28857	1.21735	-0.391168	3.33103	3.95461	6.77094
MMRF_2170_1_BM_CD138po	8.95596	10.6163	10.6374	9.16375	4.84454	3.96803	1.77706	-0.361419	6.28222	4.10095	1.07234	2.59763	-0.0524693	5.39466	4.66723	1.25197	5.21319	3.84745	2.45819	7.25823	6.08942	6.3188	5.92867	3.95512	4.72921	1.9691	5.6035	4.56047	6.60057	7.23081	1.56684	4.21725	1.74742	1.0401	6.80236	9.39489	2.6784	6.29295	1.84395	2.84629	3.96803	4.12996	-1.78365	3.46579	3.55406	5.61107
MMRF_2172_1_BM_CD138po	11.2929	12.4333	11.7211	10.4178	6.84051	4.84068	2.40477	0.478773	7.87542	5.8799	3.49075	5.35932	2.59425	5.38062	4.63566	1.64104	5.67555	4.20643	0.944437	8.16947	6.51167	6.35955	6.6565	3.14607	4.53354	-2.32858	6.0357	4.08758	7.25951	4.68562	0.36444	1.42986	4.76805	-0.126948	7.40081	8.10166	-1.02602	6.55059	3.73463	0.0683083	-1.10619	-0.304735	2.14391	-3.42812	-1.71191	6.453
MMRF_2173_1_BM_CD138po	9.80562	11.6156	11.767	10.9808	7.52936	4.54242	0.749098	-1.48263	2.65039	1.65785	-2.2791	0.0428295	-0.26024	7.0339	1.23453	0.672646	1.70659	1.06543	-1.31757	6.64868	6.10165	5.78897	6.12245	4.25843	5.22661	-1.88317	6.14871	5.20895	8.35853	5.80361	0.26739	3.84257	5.4063	-1.39774	7.43704	6.86489	-0.298207	5.48525	-1.66905	3.1682	4.68911	1.81727	-1.88317	3.79377	4.30032	6.26515
MMRF_2174_1_BM_CD138po	10.8324	12.0042	11.6182	9.96548	7.40137	5.46354	-4.14353	3.00767	2.08529	1.08804	-1.22296	-0.130703	-1.33617	6.02371	1.68936	-1.8216	1.9769	1.30178	2.28991	7.58178	6.08099	6.54535	6.91108	2.91794	4.20077	-0.209415	4.10236	4.65042	7.11899	1.51264	0.925635	6.8996	2.91485	0.14715	7.74386	5.2698	1.67483	7.48823	4.73167	4.44412	2.17582	5.78573	-1.99669	-0.182698	0.656448	6.42592
MMRF_2176_1_BM_CD138po	9.98847	11.6539	12.0539	10.6675	7.20827	4.27584	3.03902	4.14723	2.71528	2.56227	-1.22837	-0.567858	-0.205288	7.28236	2.69701	-1.65901	2.0701	0.806116	2.20545	7.20612	6.49052	6.32696	6.76999	3.35076	4.21082	-1.79025	5.75664	5.41129	7.85094	2.66605	-0.510143	1.21831	5.76616	-0.510143	6.54088	6.10486	3.38918	7.23647	3.07246	-0.567858	4.06891	1.46848	-0.0328212	2.04143	1.80043	6.14246
MMRF_2180_1_BM_CD138po	9.10976	11.2739	11.7022	10.4584	6.04392	4.67424	2.84328	4.45603	3.54824	2.38321	1.8178	0.319293	2.54514	5.17326	2.50739	-1.17196	3.72492	1.4795	0.751176	7.19313	5.98868	5.69095	6.13303	3.53788	4.73901	1.37159	4.07526	4.57839	6.8597	6.21468	1.16082	1.4795	0.59997	-0.0796967	6.50167	6.82836	-0.969138	9.07295	-0.710051	4.98162	2.76368	2.62565	-1.69042	2.21126	2.71667	7.36229
MMRF_2183_1_BM_CD138po	9.08675	9.76837	10.6005	10.3538	5.37521	2.66136	3.03194	1.80668	5.64283	4.50208	4.24818	3.30177	3.36116	6.31442	3.6848	1.36287	4.82479	3.6957	-0.292141	7.01857	6.79231	6.23773	6.78786	3.68753	4.3603	0.461949	6.06041	5.00755	7.67992	5.978	1.18866	0.899158	2.06383	-0.52534	7.78316	7.75103	3.2693	1.80668	1.53051	2.67794	2.84389	1.02547	1.2192	1.97716	2.72658	7.03288
MMRF_2187_1_BM_CD138po	8.29721	8.82136	9.45046	9.68498	0.969651	2.37766	2.6563	1.35247	1.55631	0.387235	0.689179	-0.575094	-2.13061	5.61677	-0.667212	-2.22081	0.173721	-0.280189	0.586544	6.5447	6.4157	6.38282	6.01806	3.55376	4.70878	-1.44709	2.61453	4.03506	6.17248	4.51979	2.22374	2.21086	2.93482	0.546092	7.73005	7.97478	-0.354828	8.73617	-0.605151	4.27672	3.09762	-1.06648	-0.256144	-3.26812	-3.08754	7.3507
MMRF_2194_1_BM_CD138po	10.093	11.6195	11.5213	8.89023	6.21201	3.73719	2.95318	3.75444	3.32415	2.07545	-0.469929	0.560573	0.434493	3.19011	2.61536	-0.37451	1.91945	0.995096	3.24185	8.76972	6.06578	6.83549	6.57269	2.53776	4.27027	-2.81673	3.46787	4.0342	7.21483	-0.263478	-0.242262	1.8221	3.44842	3.24373	7.71367	6.98213	0.63125	4.32282	0.143522	3.64768	2.84582	4.16005	3.46141	4.02329	3.51691	6.5174
MMRF_2195_1_BM_CD138po	8.57971	10.9363	11.3548	9.98471	6.0891	4.63436	0.549056	3.53172	5.879	4.13784	1.91621	2.75627	3.29198	6.02778	5.67308	2.45165	4.36361	3.55479	1.2028	7.85615	6.52195	5.51976	6.14489	4.04966	4.49463	-0.964205	5.04519	5.35805	6.84911	1.05534	1.44919	3.43559	2.57411	-0.0873533	7.08881	5.09167	4.63002	8.904	0.0746142	3.83092	4.15455	3.84034	-0.00409779	-1.53611	-1.07314	6.45977
MMRF_2197_1_BM_CD138po	9.66324	10.6312	10.5562	9.93148	5.76412	4.14592	2.52958	3.48383	3.87878	3.31467	2.57968	2.51592	3.31467	5.39312	1.98235	0.362201	2.81816	2.15531	0.934384	6.66289	6.12905	5.52511	6.59772	2.90979	3.38022	1.31959	4.17879	4.36744	6.11383	6.30316	1.80277	2.00697	4.83991	0.42201	7.48125	6.30713	0.217811	7.95426	3.01306	2.69932	5.83493	5.52298	2.36411	1.00453	-2.67648	6.99495
MMRF_2199_1_BM_CD138po	9.68077	10.6267	10.518	9.2259	6.01563	3.19738	2.34409	4.17409	8.15012	5.98537	6.13896	4.42917	4.91668	6.51494	4.67647	3.59214	6.42029	5.28352	1.21704	6.88333	6.13138	5.03514	5.90319	3.06764	3.92428	2.05458	4.50151	3.72444	7.2317	5.92368	0.710629	5.45837	6.38073	0.695756	6.96177	5.58131	0.86485	3.89039	4.55708	3.00567	4.87685	3.49454	0.416182	3.6684	4.73947	6.03533
MMRF_2200_1_BM_CD138po	8.27078	10.9673	10.8409	8.96658	5.3259	4.37127	1.60993	3.91528	6.53416	6.35492	4.26453	5.11755	5.80725	3.15851	5.55808	3.20543	5.86352	3.8789	1.1156	7.02524	6.20818	5.85485	5.95965	2.39676	3.88284	-1.19742	3.54425	4.375	5.5728	1.25999	2.05866	3.23451	3.9805	0.342454	7.02524	8.04916	1.98723	9.32549	0.280057	1.61626	2.81501	4.19013	0.808118	-2.82747	-0.231104	5.37896
MMRF_2201_1_BM_CD138po	8.5967	10.5206	10.5429	10.0678	5.81527	3.88418	1.93236	0.566281	9.76107	5.09034	3.97357	3.87493	1.6364	6.57354	6.79433	6.00214	5.59913	4.83045	1.25652	6.07742	5.79487	5.2867	5.41472	2.54748	3.83374	2.72788	3.91497	4.61745	6.94298	7.07673	0.799308	4.0444	0.799308	0.644586	7.19877	6.35868	-0.328447	3.34544	-2.04771	3.89909	1.59755	3.69079	-1.10148	1.46818	2.78826	6.04427
MMRF_2203_1_BM_CD138po	9.53772	11.4674	11.0255	10.7368	5.11908	4.46056	3.42634	-0.687185	1.53376	4.23654	0.457689	-3.3775	-0.859652	8.39455	5.04686	-3.13649	4.04495	-0.0167528	2.49622	6.86578	6.20592	5.56688	6.3117	3.60497	3.76947	-1.79254	4.32231	4.42692	6.57894	7.57412	0.511796	4.37191	0.725311	-0.297773	7.70168	7.42436	4.00148	7.87457	1.4895	1.9477	4.93332	5.63551	2.94279	-0.297773	-0.954289	6.61929
MMRF_2204_1_BM_CD138po	9.86724	11.768	11.1548	9.98753	7.12215	4.19425	1.83747	-0.0703002	5.42449	4.43356	0.361188	1.6413	1.38552	6.33128	3.08484	2.0533	4.22558	3.07291	2.01014	7.98154	6.02706	5.82396	6.55558	3.29466	4.06464	0.1502	5.05292	5.05064	7.39266	5.65512	1.96565	4.22289	3.30999	0.456136	6.35581	4.4613	4.78859	7.13261	-1.2839	2.3831	3.93383	3.7113	3.32768	1.69679	2.46301	6.11007
MMRF_2211_1_BM_CD138po	8.12193	9.76785	10.8517	9.01886	2.0052	3.22759	2.22224	3.86738	3.81859	1.48956	0.103904	0.931068	1.39383	6.42478	1.0421	-0.762829	2.84598	1.1178	3.27796	7.32395	6.06155	6.694	6.21701	2.11549	4.84633	0.888476	4.8732	4.71462	6.61803	0.295385	1.63191	2.51952	6.98946	0.0469483	6.85525	7.04914	2.95319	9.20141	0.931068	-0.32673	3.56334	2.96349	0.909929	0.0851677	-2.64866	5.528
MMRF_2213_1_BM_CD138po	9.49006	11.7558	12.4252	10.935	6.86423	5.32165	1.9669	0.656433	3.60351	2.29474	2.62137	0.735722	1.20564	7.03755	1.23868	-0.661426	2.82726	1.7163	3.97918	8.2062	6.49332	6.03765	6.67327	5.01418	5.12804	-2.05629	6.00241	5.65261	8.2259	5.53783	2.18601	-0.272014	2.83088	0.839879	7.18274	6.42708	2.28949	0.427232	-2.16732	0.0343171	1.49717	-0.436133	0.950378	0.446215	-1.85698	6.02783
MMRF_2214_1_BM_CD138po	8.94124	10.0914	10.1717	10.0451	3.92294	2.56789	2.5115	-2.18051	0.22631	-1.44354	-2.01545	-2.83258	-2.09562	6.87716	0.242704	-4.41755	-0.815511	-2.27071	1.18024	7.33489	6.69275	5.93953	6.88387	3.99608	4.66498	-0.483435	2.87445	3.75738	6.13827	7.3052	0.919757	4.29915	3.22734	0.22631	7.74956	6.56147	-0.717107	5.71816	3.39073	3.36849	3.05471	-2.36692	1.98211	0.123827	-2.70134	7.2476
MMRF_2215_1_BM_CD138po	9.66077	10.984	11.2522	10.5035	5.95448	4.80338	2.76729	3.97639	5.35827	3.91241	1.82543	1.80302	1.13227	5.94619	4.36761	2.27141	3.77235	2.52523	1.26117	7.37766	6.32364	6.29807	6.1991	3.22896	3.39737	1.60351	2.86248	4.44383	6.67496	7.15063	0.554037	5.04932	4.51277	-0.0546047	7.31716	6.38551	2.65915	6.78625	2.67158	5.43997	2.57568	2.88399	1.66693	2.549	1.20245	6.84365
MMRF_2216_1_BM_CD138po	9.78634	11.0035	11.6306	11.4687	6.233	4.31873	2.11798	3.7473	5.75519	4.92822	4.40572	2.90931	3.48971	6.81568	3.96014	1.12808	5.609	3.82386	0.674504	7.37539	6.19226	5.53691	6.23728	3.22694	3.96203	-1.86523	4.57894	5.01606	6.67436	6.92569	2.00559	2.85764	0.225374	0.618288	7.3877	5.98883	-0.737473	8.0435	-0.554027	3.03631	4.38481	3.63609	-0.892196	2.44328	0.763588	6.81777
MMRF_2217_1_BM_CD138po	8.81792	10.5233	10.9986	9.8528	4.551	3.90934	2.41438	3.59048	3.3026	1.74022	-0.52522	0.309895	-1.46864	6.17511	1.14924	-0.696589	2.33077	1.19199	1.82867	7.43913	6.80913	5.91241	6.33624	3.44931	4.95685	-0.311096	5.50246	4.82273	6.84166	7.68029	2.34347	-0.951846	4.83177	0.270547	7.22168	6.69224	-0.435722	6.68665	3.05878	1.62013	3.19637	0.270547	0.457363	-3.58411	-4.03157	6.9877
MMRF_2220_1_BM_CD138po	9.01995	11.8375	12.2952	10.3442	5.65533	4.70518	2.10647	4.50336	5.13885	4.03595	1.43435	2.34441	0.792807	7.50737	4.01843	0.809201	5.5544	2.8632	1.15538	6.95112	6.3516	5.5797	6.31188	3.13439	4.34652	0.792807	5.13398	4.63104	7.17241	6.03443	-0.119245	3.21658	7.85933	0.236414	7.31305	5.58149	3.7478	8.18232	0.707918	1.3695	4.14976	4.42707	2.15858	-1.04369	-1.61401	6.7116
MMRF_2224_1_BM_CD138po	10.5274	11.7017	11.3251	8.85383	7.00193	5.78497	2.00087	2.96821	3.99702	3.17046	-0.605785	1.3123	1.49812	5.95656	1.63918	0.562057	2.23334	2.27971	0.719886	6.8512	5.64091	5.4891	5.40791	2.34902	1.8244	-0.21436	4.75542	4.44428	7.28185	1.73106	2.54739	3.41399	5.45526	0.307338	7.46191	5.06884	3.08598	5.7602	0.384817	4.75815	2.83996	4.64756	0.966633	1.78206	-2.62464	6.49907
MMRF_2225_1_BM_CD138po	9.36392	10.104	10.9398	9.62619	5.57601	4.47758	2.16578	1.86039	5.63932	4.87133	4.06547	3.07466	4.64899	5.1586	3.3087	2.48173	3.94902	3.24064	0.562352	7.0255	5.45265	5.31155	5.85168	2.35066	3.84543	0.476195	5.75894	5.37145	6.98383	-0.26077	1.16807	2.85043	4.46272	-0.389668	6.95243	3.94768	1.33239	5.37988	0.805503	3.1715	4.57924	5.59827	-2.48728	2.60527	4.80881	5.91786
MMRF_2228_1_BM_CD138po	7.71562	9.29053	9.7288	9.85361	4.25191	3.13134	1.60762	0.491541	3.40414	2.55448	-0.169476	0.611211	1.62194	5.55658	2.40103	0.179328	3.2787	1.74479	-0.35334	6.47721	6.00507	5.38354	5.55192	2.81969	3.69572	0.159832	4.93708	4.12569	7.03956	5.80467	2.71338	1.72503	-0.469985	0.56749	6.97339	6.68201	1.13509	8.31162	1.3221	3.9078	2.98945	4.34224	-1.75444	2.52812	3.18537	7.27877
MMRF_2229_1_BM_CD138po	9.29484	12.0393	12.0082	11.3421	7.60626	5.56789	1.98405	4.26773	4.90733	2.48735	1.54637	1.71832	1.4714	7.7623	2.99078	1.83255	4.17036	3.07758	0.797175	7.87596	6.74922	6.80085	7.11744	4.49446	4.20162	0.646308	4.41168	5.45245	7.10458	8.13734	0.952244	4.1078	7.32839	-1.38818	7.41345	7.07244	0.837532	8.59624	2.34762	1.00635	5.37058	2.80483	3.78304	2.06276	-1.58749	5.87346
MMRF_2230_1_BM_CD138po	9.42088	10.8389	10.6601	10.1451	6.33607	4.16791	2.71887	3.82171	4.39474	3.55346	3.30314	1.73738	2.09722	6.2884	3.81204	0.60477	3.24108	2.21343	-1.44074	6.75603	5.82388	5.88557	6.12306	3.65864	3.97169	-1.86817	6.93708	4.96603	7.91698	5.30693	1.2454	3.81978	5.09762	-0.386297	7.45974	6.28875	-0.283203	6.50912	-1.05372	3.44753	2.45127	2.39539	0.0153204	5.71135	6.29535	6.43766
MMRF_2231_1_BM_CD138po	10.1153	11.2087	10.4543	9.96195	5.10336	4.10493	3.09295	0.196785	4.03677	2.92382	-0.651212	2.0815	2.23631	4.64633	1.93658	0.177802	3.57874	2.34667	0.486292	6.84319	5.4899	5.37377	5.99112	2.33814	3.93163	2.49973	4.22769	4.4771	7.40273	1.76276	1.12427	6.51977	7.93158	1.74353	6.27772	4.95516	5.41234	6.4881	5.60629	2.32526	4.59895	5.88283	-0.756822	-1.7752	-0.910855	6.69918
MMRF_2232_1_BM_CD138po	8.89987	11.0813	11.5055	10.4095	5.19362	3.70258	2.2203	3.44568	4.12453	3.01473	-0.242277	1.40296	0.192818	5.91622	1.76635	0.44299	2.73884	2.39371	2.83223	6.85356	6.17091	5.48651	5.80892	3.91153	4.61809	-1.18569	5.01684	4.66884	7.56111	5.5374	2.88073	1.73152	0.209791	0.471419	7.11605	7.63395	-1.14197	0.863401	-2.96013	1.76061	2.14288	0.499298	0.457275	-2.96013	-3.1206	6.32685
MMRF_2236_1_BM_CD138po	8.84416	10.9528	11.6254	9.91844	5.47573	4.37848	2.8516	4.74716	7.50144	6.5954	2.50816	5.7057	5.88839	6.10935	4.50197	3.82056	6.07512	5.82304	2.1325	7.04604	6.09677	5.58384	5.47378	3.05265	4.24456	1.8739	5.92374	5.06595	7.9985	7.10299	0.900211	3.49959	5.63522	-0.140928	6.19745	6.34069	0.341088	5.73929	2.01435	3.39862	2.50054	3.66045	-2.53623	0.968115	-1.93051	5.96102
MMRF_2238_1_BM_CD138po	9.33385	11.3538	11.326	9.76597	6.66799	4.52754	1.67136	3.70316	4.30922	2.42354	0.458205	-1.14297	0.287272	5.45946	1.39645	-0.650571	2.4802	1.22705	0.899202	7.89013	6.01793	5.54116	6.27374	4.02083	4.35863	0.78817	3.22113	4.55418	6.33153	5.78114	2.51161	4.41992	1.24585	1.86617	7.51264	6.50784	-0.180121	9.091	-0.231195	0.174061	3.47523	2.16668	5.00402	-2.38175	-4.21826	7.19696
MMRF_2240_1_BM_CD138po	10.435	11.1078	11.1855	10.1203	7.15556	4.50677	2.81137	-0.677451	4.78507	3.74311	0.102423	1.43383	1.06223	5.3491	2.69529	0.133787	3.56185	2.70054	0.774538	6.64226	5.44599	5.90382	6.66156	2.19825	3.4291	1.06223	6.25172	4.73482	8.06077	5.2675	1.93002	4.33694	7.31925	0.223985	6.9999	6.05892	0.833033	4.85261	-0.790662	2.81622	3.84137	3.12796	2.61977	4.46884	4.90921	6.26329
MMRF_2245_1_BM_CD138po	10.6056	11.8066	12.1032	10.1398	7.20505	4.95594	3.83229	1.35013	4.99248	3.44984	1.29547	2.20644	1.44357	4.48507	2.61629	1.15518	3.7655	2.67741	2.22995	8.1887	6.6314	6.60776	6.60017	3.53958	4.08682	-3.55141	7.78912	5.34778	8.42988	5.91597	2.38457	2.48568	6.73899	-0.213541	6.99666	6.93788	1.66668	3.49904	1.84472	1.46354	2.66883	2.44106	1.81394	0.397605	-1.22948	5.85491
MMRF_2250_1_BM_CD138po	9.7691	12.1346	11.819	10.4318	6.52677	4.84895	1.58075	1.11093	3.93031	3.16862	0.448469	-1.11751	-0.250777	7.24306	4.71041	-0.314203	3.90268	0.104882	-0.450086	7.59019	6.74376	6.65624	6.85426	3.85302	4.49951	-2.88305	4.81137	5.07154	7.08668	4.73607	0.448469	4.09957	1.80625	1.13488	7.27809	7.39749	-1.11751	7.68345	-1.23535	2.86291	3.71488	4.16499	1.44368	-0.250777	0.644692	7.00803
MMRF_2251_1_BM_CD138po	9.88609	10.4895	10.2794	9.23108	6.47392	2.13931	3.47662	2.68283	0.831461	-0.428775	-3.04768	-1.06496	-0.870146	3.02045	2.29978	-2.91644	0.21105	-1.94815	-0.900843	8.50125	6.79907	6.56711	5.82986	1.7072	4.60063	-4.27008	3.05085	4.08111	5.61206	-1.41763	-0.280131	5.73289	-1.88541	0.0756979	7.74754	7.64127	-0.24033	6.22389	-1.94815	4.04633	-1.10015	5.37878	3.14402	-2.23055	0.225334	6.65152
MMRF_2253_1_BM_CD138po	9.93437	11.0229	10.9351	9.16141	6.26642	3.66345	3.17512	2.99261	7.83378	6.53985	2.90071	4.53518	2.17075	4.76588	4.8049	1.94398	6.87511	4.6262	2.74499	7.75941	6.26198	5.60398	6.16765	3.68809	4.30892	0.811925	6.10574	4.70479	6.78968	6.40821	2.63943	2.72924	6.37855	2.06809	6.60735	8.27987	0.476856	7.53299	2.16491	2.35132	0.826798	3.13684	-0.849795	-3.61061	-3.97318	5.96619
MMRF_2257_1_BM_CD138po	9.2551	11.3793	11.5947	10.1324	5.63893	4.60851	0.594007	4.03923	8.21729	6.01343	3.63762	4.59993	4.83647	6.52191	5.13919	4.20395	6.54444	5.34312	2.32665	6.67038	6.02027	5.67816	6.21786	2.90901	3.25879	-1.23511	4.31031	4.59778	6.95671	4.07681	2.30042	4.92841	2.28444	0.429472	7.19	4.73533	1.54569	8.24015	1.51864	4.40936	4.99289	4.75864	0.370174	0.832355	1.52772	6.71599
MMRF_2258_1_BM_CD138po	9.70087	11.1788	11.0413	10.6219	6.65824	4.12458	2.24664	3.28901	9.36205	8.13714	4.86673	7.2669	6.89482	6.50825	5.95441	5.41515	8.36271	6.88232	2.94487	7.59093	5.94365	6.58488	6.69925	3.76201	3.9081	-0.133783	3.84218	4.46562	6.58519	5.28242	0.736156	4.00165	-1.29132	-0.962017	6.82402	5.55095	-1.36727	5.96122	0.268763	4.83637	3.38183	4.84796	0.642442	2.45394	0.456696	7.20801
MMRF_2265_1_BM_CD138po	9.13432	11.3897	11.9315	9.27101	5.96484	3.86756	1.05332	2.8442	4.92023	3.63728	1.88378	2.62616	0.817794	6.8261	2.96464	0.873557	4.18657	3.03051	1.96303	7.0969	5.57268	5.05521	5.85268	3.50671	4.13188	1.93054	4.68725	4.64981	7.13411	4.0913	1.71088	2.71279	5.11355	0.873557	6.95184	5.7784	2.67013	6.85105	0.312329	1.7927	3.60264	3.42975	1.23461	1.47889	0.845945	5.8596
MMRF_2266_1_BM_CD138po	9.65624	11.4647	11.5136	10.2645	5.74731	4.42392	3.25293	0.530112	0.955174	-1.41906	-1.88684	-2.31215	-4.27151	6.75893	0.530112	-4.63408	0.893959	-2.01517	3.96318	8.58217	6.65322	6.8439	6.88633	5.07205	5.00125	-1.51069	5.747	5.67019	7.99869	5.08678	0.619265	4.20468	3.36351	-0.699964	7.7985	6.93395	0.346471	1.62196	1.79458	1.79936	4.35987	-2.48723	5.59732	0.937947	-5.1195	6.79555
MMRF_2267_1_BM_CD138po	11.3623	12.9149	12.866	10.4245	7.18209	5.5074	2.98525	1.42476	5.51437	4.32039	1.81339	2.67293	3.0006	5.66549	3.27504	1.86797	4.2019	3.47067	2.52369	7.77737	6.40255	6.39502	6.53441	3.87715	4.54217	-1.39172	5.24989	5.15979	8.01015	4.71494	1.88792	1.86797	4.56918	0.0822098	7.24257	6.72734	0.373813	2.16355	-1.52602	2.34284	3.79326	2.50229	2.07353	1.05306	0.276297	6.75271
MMRF_2268_1_BM_CD138po	10.8918	11.7996	11.482	11.2508	6.81219	5.2775	-0.742593	3.92475	10.9101	8.80534	6.73584	6.84718	5.60636	4.31963	6.71999	6.4711	9.09099	7.77926	2.662	7.24449	5.35948	7.49985	7.54459	3.36217	3.68109	-0.742593	4.08705	5.37021	6.33477	2.28034	4.68367	5.91562	2.9916	1.21041	7.40233	7.1254	3.97903	8.04456	2.15688	5.27064	6.48943	6.71115	-1.0738	0.630216	2.01092	6.57586
MMRF_2269_1_BM_CD138po	11.0164	11.624	11.3547	9.77224	7.12074	5.25656	2.36695	3.562	0.0685323	-1.00624	-4.2389	-3.75347	-3.75347	4.07671	0.30954	-2.65393	0.0685323	-2.65393	1.91896	7.5637	6.59162	5.36287	6.0683	2.80768	3.33551	-0.185785	5.38059	4.06031	7.09661	1.96665	-4.2389	3.43494	6.1859	-0.151433	7.70954	4.3736	-3.10139	8.62873	2.27523	3.78014	1.58383	2.98414	-2.3129	0.494458	-3.75347	5.56039
MMRF_2271_1_BM_CD138po	9.37974	11.6771	12.1858	9.42258	5.1847	3.98498	1.06529	3.2552	1.76439	1.57225	-0.0127079	-1.10171	0.648309	7.14992	4.32821	-2.12819	5.24008	0.0117451	2.89336	7.86202	6.06621	5.70728	6.51607	3.87931	4.91012	-2.79561	5.30583	4.91904	7.7641	6.89736	2.08559	4.61528	2.76259	0.336096	7.13086	7.86601	0.411548	2.93231	0.411548	2.06821	3.74172	4.93671	-0.816983	1.87515	-0.28316	6.8509
MMRF_2272_1_BM_CD138po	9.95173	11.1169	10.9122	10.0276	5.69522	5.15284	0.649712	3.16014	9.05445	6.44219	5.43964	2.83794	5.57308	4.23519	4.05223	1.15257	5.82049	4.25045	0.320089	8.24223	6.33699	5.41276	6.0448	3.65201	4.02527	-1.86925	6.49312	4.59776	6.29541	6.73057	1.55127	3.86132	6.96987	1.01637	6.81836	6.27714	-0.568594	7.78551	2.10635	-0.128773	2.93684	-0.817414	1.64664	-0.851766	-3.52637	6.34932
MMRF_2273_1_BM_CD138po	8.9414	10.9548	10.6268	10.3892	5.96857	4.67084	1.88468	0.163516	7.59781	5.96089	5.60301	5.16575	6.07207	4.71293	3.83734	3.91151	6.39348	5.09168	1.73892	7.48981	5.85873	6.45057	6.51461	3.81023	4.07231	0.74371	6.29992	5.30418	6.77691	5.58845	2.34136	2.39709	5.40504	-0.0853042	7.34874	7.21837	1.2535	4.59872	0.516532	3.20748	4.70436	3.77793	-1.4503	-1.5405	-0.661805	6.95381
MMRF_2279_1_BM_CD138po	10.5336	12.6469	12.1482	11.9684	7.67882	4.60599	2.84064	0.540015	4.74354	3.88666	3.94487	2.17447	2.63324	7.19163	3.24683	0.93413	3.91168	2.45243	1.76025	9.17019	7.31415	6.82086	7.42016	4.707	5.3248	2.12498	4.47384	5.48884	7.3419	7.88772	1.01243	3.23755	5.19651	0.413797	7.39988	7.17592	-1.54556	9.15551	0.0606184	4.27604	3.87323	2.73573	0.613638	-2.78949	-5.45245	7.05774
MMRF_2286_1_BM_CD138po	11.6804	13.6408	12.2198	10.1789	8.48129	5.10774	1.86109	2.85378	-0.203482	-0.330862	-0.625309	-1.22395	-2.65279	8.32267	4.69321	-1.59834	1.57158	-1.49525	2.33677	8.73253	6.57843	7.26068	8.0405	3.54007	4.54386	1.32625	3.67053	4.72425	7.22691	5.92551	0.304982	5.01255	-1.82967	-0.79864	7.29749	6.74497	0.959654	2.78376	-1.70937	-0.0494486	2.2504	2.58635	3.25964	0.680194	2.22042	5.58965
MMRF_2290_1_BM_CD138po	9.61191	11.08	10.3626	10.5322	6.65146	3.16678	1.20767	-2.7707	2.67461	1.8841	1.38001	1.40303	0.271607	5.9163	2.62977	-1.60843	2.04399	0.940267	0.737846	8.16351	6.26416	5.86056	5.81229	3.78462	5.03696	2.60682	6.98156	4.29692	7.36366	7.38043	2.05372	2.31878	2.11543	1.61506	7.5785	8.74961	0.0366511	2.5632	0.663527	-0.107739	3.07896	2.59687	0.304584	-1.80547	-1.73676	6.4022
MMRF_2291_1_BM_CD138po	10.0954	11.568	11.2713	10.5891	6.30317	4.14175	3.02062	3.73135	8.10302	6.88431	4.11088	4.9393	3.44967	5.78569	5.29856	4.15497	6.8322	6.28615	2.78929	7.17043	6.76741	6.28133	6.35506	4.01555	4.23183	0.895481	5.45636	5.1274	7.12598	6.72549	1.73223	4.81158	2.27786	0.25595	7.71231	5.54034	0.763636	8.41846	2.26817	5.21204	4.97775	4.79056	-0.149307	2.15694	2.75845	6.69867
MMRF_2293_1_BM_CD138po	8.18786	11.1619	11.8277	9.14872	4.14348	4.1029	0.977841	3.52051	5.56254	3.54668	1.73771	2.22205	1.86796	6.12714	2.40485	1.74526	4.3421	2.78428	1.61114	7.1986	6.016	5.05546	5.82115	2.86969	3.89283	2.78428	5.19369	4.57927	6.56694	6.88847	1.96172	2.1442	2.35141	0.84354	7.00435	7.57126	0.598688	2.26472	-0.236028	1.8187	2.16687	4.32708	-1.34409	-1.16352	0.402464	5.64156
MMRF_2297_1_BM_CD138po	9.89674	12.0024	12.369	10.9315	6.25772	4.37051	2.84317	3.87296	5.5887	4.70583	1.31933	3.02715	3.23517	6.4679	4.31532	1.73917	5.40453	3.90963	1.41844	7.38771	6.17952	5.78138	6.18745	3.7594	3.66163	0.0754048	5.44403	4.9979	7.06313	6.52531	1.97722	3.8795	2.7223	0.560832	6.86736	6.52531	-0.822025	3.7594	-1.85059	2.85206	3.78051	1.73917	3.02715	-0.0187174	1.83198	6.66652
MMRF_2300_1_BM_CD138po	7.52305	8.53688	8.6986	8.4054	2.42512	1.82514	1.72134	0.817966	3.85055	2.54869	1.55301	1.59837	2.4837	2.255	1.89496	1.51804	2.74043	1.57019	-1.11187	6.33579	5.35522	4.3579	4.57835	1.76177	2.88699	-0.570163	5.44408	4.8827	6.63734	3.42276	1.07219	4.42158	6.24021	1.15799	6.71917	5.6776	1.03967	7.63347	0.460863	2.69679	3.06109	5.5764	-2.7718	-0.845798	3.05093	5.39592
MMRF_2301_1_BM_CD138po	8.50824	10.6717	10.1504	10.4251	6.02119	3.63577	1.39173	2.93153	0.359784	-0.916228	-4.96934	-2.33707	-0.577022	6.12487	1.20459	-3.38438	1.34173	-1.67656	0.668734	7.32683	6.28297	6.43058	6.71532	3.51689	5.0605	-2.24687	5.37607	5.08621	7.10125	5.90056	2.24595	-1.22518	5.10132	0.429832	7.30614	7.47065	3.14648	7.97167	-1.2689	3.89051	5.19431	-2.16198	-0.39645	-0.523083	-2.08181	7.38805
MMRF_2302_1_BM_CD138po	10.5812	12.374	12.6776	11.932	7.0209	5.40033	2.95893	5.07043	4.90949	3.95689	-0.0154588	1.87062	2.14852	6.10908	3.09631	1.27841	3.68827	2.98053	1.14135	8.89821	6.48031	6.75174	7.40776	3.62455	4.9186	2.71024	5.57373	5.03346	7.89876	7.86369	3.11107	3.66178	-0.492362	0.0675969	7.61902	7.99033	-1.25938	1.2871	2.26748	2.24535	0.601213	1.71186	4.19947	3.46135	3.41849	7.11039
MMRF_2305_1_BM_CD138po	10.1099	11.3761	11.5352	9.84087	7.08229	4.46886	2.67249	4.02496	7.76655	6.28006	3.80866	3.95674	2.807	6.68843	4.51365	4.2623	6.26945	5.22114	1.74709	7.42503	6.28365	5.84079	6.14949	3.29464	3.16069	-0.970762	4.25258	5.40318	7.15271	8.62352	2.16501	4.92724	6.27366	0.8474	6.93201	5.73157	0.702556	7.55959	0.889835	4.85625	4.67279	5.56283	-2.58642	2.30016	2.44095	6.13346
MMRF_2306_1_BM_CD138po	9.654	11.2239	11.2059	10.1233	7.56754	4.17453	2.89636	2.15665	2.7766	0.970359	-1.00643	-0.411276	-0.630285	5.9564	1.32772	-0.583743	1.45579	1.35187	-1.51663	6.2878	5.58459	5.72409	6.0067	3.20219	3.72091	3.41769	4.58172	4.27424	7.39326	2.84625	-0.294236	5.6042	7.39308	0.0388901	7.67372	2.36082	3.66418	5.5281	1.69164	3.14115	4.22279	5.4116	-0.583743	4.20799	6.21232	7.01818
MMRF_2307_1_BM_CD138po	8.40319	9.49885	9.57442	9.20609	6.1679	3.89814	2.68069	2.25721	5.467	3.97388	1.48291	2.40296	1.23746	5.91985	2.85578	2.73036	4.0386	3.46218	-0.89499	7.13364	6.08794	5.66145	5.30263	4.06023	3.61472	-1.97652	3.40698	4.83293	6.36943	3.66398	1.77961	5.99663	1.59439	0.679364	6.91456	5.43543	2.23203	4.23429	0.358767	3.38267	2.77089	5.66583	-0.53242	-0.507967	-0.369362	6.58386
MMRF_2310_1_BM_CD138po	10.2268	12.1399	12.3974	10.5973	7.18445	4.66885	0.626221	3.35182	5.23179	3.73146	0.417778	1.32915	1.74716	7.21273	5.82091	0.639102	5.85892	3.43727	0.325167	8.3898	7.12775	6.91717	7.23398	3.68873	5.20226	-3.47424	4.80439	5.18205	7.46291	7.94106	0.67707	4.8362	6.15273	0.276532	7.48971	7.50023	4.48754	8.26096	0.738211	5.32989	5.42779	5.19574	2.21118	-4.36732	-4.85275	6.85917
MMRF_2313_1_BM_CD138po	8.42046	9.6249	10.1026	9.4453	4.42212	3.5853	2.61802	-0.660839	0.461152	-0.22474	-3.36979	-1.13949	-1.18759	5.77074	1.0642	-3.16334	-0.880405	-0.961705	-1.51564	7.70007	7.00031	5.4798	6.29158	3.3696	4.37737	1.80321	3.90059	4.45676	6.69226	2.96182	-0.0815452	4.93223	-3.16334	-0.151367	6.80792	6.83243	-0.302046	3.97211	1.64745	3.96937	0.0278022	-1.09295	-0.766449	3.31023	2.73229	6.77693
MMRF_2314_1_BM_CD138po	7.9047	9.2442	9.42125	9.53368	4.19213	2.70559	1.78832	0.667924	3.84331	1.92644	0.36191	0.533863	0.166654	5.48142	4.15397	1.45331	4.73849	1.06188	1.17013	7.21469	6.6798	5.97637	6.31365	3.14117	4.72613	-1.33701	5.65541	5.3102	6.92689	4.85552	1.74696	4.1964	0.992803	0.687486	7.4193	6.98102	-1.15179	8.06898	-0.21395	5.03612	5.65572	2.96	0.0354091	-1.79891	-3.43937	7.39765
MMRF_2316_1_BM_CD138po	10.798	11.7506	11.626	10.5198	6.6159	3.9246	3.18688	4.03738	4.07039	2.78619	2.09164	1.3917	1.62061	6.65177	4.69986	0.987503	2.91895	1.58679	-1.87264	6.88529	6.64563	6.54576	6.48702	2.81081	3.66044	0.262011	3.60239	4.79053	7.23918	2.36202	-0.465464	5.41075	1.60942	-1.64131	7.6862	7.40217	1.36535	4.78929	1.74846	3.42557	3.96684	5.00521	-0.330112	4.10663	6.02033	7.07255
MMRF_2317_1_BM_CD138po	9.43838	11.7234	11.7345	10.928	6.8013	4.38083	1.75044	3.33864	4.98991	3.55154	-1.17847	1.36267	0.655064	6.44957	4.33297	2.34025	3.3354	2.32076	-0.31413	7.78546	7.0771	6.08519	6.41091	2.8558	3.82959	-0.0209334	5.18223	4.62954	7.73985	6.36208	0.501907	4.48376	0.884851	1.09837	7.17399	5.97517	0.478638	4.36188	0.501907	2.32729	3.57641	3.12671	2.0636	-1.33459	0.0752819	6.23026
MMRF_2325_1_BM_CD138po	9.32233	10.7614	10.5903	10.0242	5.60211	3.67856	3.21409	2.73899	5.09818	1.95081	0.0783154	0.389355	-0.318756	5.82454	3.63682	1.65603	2.22516	1.17785	-1.42238	6.27909	5.32995	5.47089	5.73018	2.71826	3.28865	2.21039	4.61782	4.76155	7.31269	4.72564	2.10784	4.44877	4.81948	-0.567576	6.88635	6.62446	0.317654	5.53404	1.51889	3.36177	3.20667	3.12238	1.73384	4.31132	4.90682	6.59656
MMRF_2326_1_BM_CD138po	11.4087	13.1902	12.4056	10.9202	8.45748	4.29984	1.55623	4.34059	6.33459	5.67774	4.71547	3.12334	3.46419	7.93217	4.36054	1.43409	7.32788	6.45904	0.462769	8.59776	7.55648	6.92877	7.09899	3.64526	4.72379	0.242269	5.91677	4.44347	7.85786	8.2719	0.439869	5.0147	-0.744556	0.94169	7.93665	8.13603	-1.39663	7.14264	-0.744556	2.15004	3.75601	3.60466	1.95387	-4.94095	-2.27799	6.77601
MMRF_2328_1_BM_CD138po	8.40836	10.5849	11.1402	9.68051	6.35995	4.28593	1.96205	2.56805	6.41458	4.71531	1.72902	2.7715	1.25733	5.41256	3.38501	2.17111	4.78193	3.53391	1.69412	7.74519	6.23093	6.71766	6.43101	3.03128	3.94854	0.627845	3.93365	4.72974	5.67969	4.69191	2.38319	3.4837	4.03709	-0.40963	6.75342	5.79194	2.17111	8.62654	1.19211	1.60923	3.08616	3.07263	0.386837	-1.38454	-1.48763	6.12244
MMRF_2329_1_BM_CD138po	8.51858	9.95038	10.4275	10.6523	5.38966	2.88917	3.03105	2.9199	2.66808	1.8273	1.55712	-0.527417	1.26326	6.67609	1.74045	-0.66658	1.4517	0.413344	0.651691	7.35965	6.36377	6.09724	6.21064	3.8649	4.60754	0.906156	4.45328	4.99795	7.34882	5.61624	0.497245	0.513455	0.395962	-0.341004	7.25973	7.42108	-1.03962	5.28732	1.71964	2.97947	4.19014	1.42624	2.23176	1.65535	2.27043	6.93925
MMRF_2330_1_BM_CD138po	10.5748	12.702	12.2997	10.6628	7.00126	5.11048	2.32889	5.12039	4.58413	3.16339	3.07528	1.48089	4.50725	6.92725	6.47778	2.28622	5.92367	2.56138	2.60543	7.02091	6.54945	6.57875	6.59605	3.49384	4.47199	-0.889133	5.49939	4.51997	6.59877	6.81471	1.62483	4.33609	0.907704	-0.14242	7.27731	7.58103	0.216908	9.24126	2.08309	4.00383	5.27364	4.02507	0.326256	2.47378	3.65763	7.30662
MMRF_2331_1_BM_CD138po	10.2813	12.4358	12.4245	11.1828	6.77095	4.81943	2.8304	5.10556	3.96539	2.75967	0.757248	0.814204	-0.233102	7.07469	3.32435	-0.312173	3.28795	1.43895	1.89123	7.91549	6.78882	7.25329	7.17731	3.74387	4.09554	0.938959	4.70863	4.7687	7.64161	8.14997	-0.62903	4.29213	7.49582	-0.62903	7.40043	5.75149	0.593362	3.31122	-2.21399	4.85493	4.49009	2.02592	0.306264	1.49808	-4.87696	6.27681
MMRF_2335_1_BM_CD138po	9.10896	11.1001	11.4019	9.51612	6.49996	4.85267	-3.79581	3.69489	5.46191	4.13239	1.47898	2.9418	1.44668	5.2722	3.53766	1.41364	4.0271	3.16004	0.515772	6.70503	6.39736	5.82807	5.99279	3.99395	3.56801	0.576741	4.55102	4.75163	7.35602	6.03866	2.37125	4.0964	-0.988459	-0.453421	7.3985	6.58835	0.026188	7.47423	-1.04858	2.48164	3.24702	2.82937	0.515772	3.22179	2.35393	7.03967
MMRF_2336_1_BM_CD138po	9.70469	11.1888	11.8819	11.3226	6.32113	5.08602	2.98242	3.31882	4.5256	2.97967	0.311192	1.86671	2.26454	6.0935	2.45068	0.275786	3.50425	2.25093	0.476251	9.39671	7.54403	6.66287	7.10198	3.94979	4.64661	1.36693	5.18655	5.16857	6.8757	6.33973	2.28249	2.51283	-1.03276	0.000151838	7.25442	8.36302	-1.17249	6.41794	0.104741	5.06867	2.97967	2.4782	-0.234952	1.749	-1.12439	7.36345
MMRF_2339_1_BM_CD138po	7.3095	7.61882	8.69904	9.33834	4.46412	2.2996	2.29017	1.38032	5.48614	3.67352	1.82975	2.65344	0.446894	7.84012	4.85369	6.23523	4.6623	3.64175	-0.677095	5.25929	6.59121	4.75146	5.65818	2.67292	4.32098	3.17449	3.95189	4.79211	6.29558	3.26712	-1.07173	5.1074	2.29646	-0.727281	8.34012	3.10986	3.52065	5.65022	-1.03966	4.38069	2.51459	4.07322	-2.9036	2.60862	2.86511	6.28018
MMRF_2341_1_BM_CD138po	9.41295	11.0627	11.1261	10.4254	6.44793	3.72653	2.13245	3.39162	4.6659	3.02659	3.3801	1.54319	1.27757	6.39921	2.93907	3.36266	3.46973	2.5522	1.46361	7.49242	6.08725	5.70809	6.14685	3.28762	4.54931	3.13502	5.40073	5.17408	8.13156	5.09002	-0.443962	4.91459	4.15331	0.830114	6.88365	6.00789	0.217386	4.5538	0.943963	5.10583	4.98373	4.97849	-1.9688	3.66263	4.39484	6.46301
MMRF_2352_1_BM_CD138po	10.1835	10.4512	10.5188	10.7581	7.28958	3.98071	2.67991	2.65007	4.86111	3.43682	0.962012	2.27321	2.54697	7.27804	1.99799	0.786612	4.02091	2.84704	-1.57988	7.74765	6.3842	6.34958	6.01052	2.84441	4.01389	2.1844	5.04719	4.68175	7.80132	7.04754	1.17815	5.16	2.31945	0.0238174	7.32825	5.97395	0.355023	7.91507	0.114015	4.05204	3.67473	2.76032	1.19478	-1.18622	-1.9669	7.71181
MMRF_2353_1_BM_CD138po	9.25647	11.0389	11.4185	10.541	6.07401	4.1441	1.85487	4.25084	3.03152	0.741415	-1.26736	-0.843547	-0.249868	6.47065	0.826304	-1.19864	2.15973	0.340877	-0.321126	7.24382	5.89596	5.67802	5.98957	2.90061	3.82939	-0.0857483	5.6677	4.48558	6.99932	7.28057	1.63719	2.45458	2.63954	0.826304	7.26849	6.05435	-0.215516	5.37756	3.45857	1.68343	3.88388	4.22137	1.54	0.269911	0.169509	6.71425
MMRF_2362_1_BM_CD138po	8.97463	10.1403	10.8669	9.58302	6.14415	2.78687	2.41557	-1.14266	6.11728	5.35867	2.27619	2.79328	1.88459	5.62283	3.24966	2.25778	5.1374	4.20891	1.05685	7.80724	6.49077	5.96852	6.03252	2.84043	3.32895	-0.338804	6.30267	5.79468	8.18799	3.11041	1.46254	3.67773	3.28644	0.668183	6.69547	6.46392	1.09882	3.51094	-0.517509	4.78326	2.72457	4.46505	-2.77738	3.37877	6.46617	6.25677
MMRF_2363_2_BM_CD138po	10.4333	12.1317	11.3677	10.908	7.42448	5.94584	0.147858	3.59329	6.41796	2.74764	2.58271	1.28768	1.68083	6.45519	3.74869	1.38838	3.67086	2.30209	0.811495	7.18167	6.43048	6.57753	6.41696	3.25398	3.32909	-2.02846	5.18138	4.97738	7.28051	6.64834	-0.405534	5.04921	4.35351	0.0141798	7.39738	6.99645	2.51007	7.40891	0.338907	3.82453	2.78506	0.889922	-0.229377	1.90133	2.922	7.25073
MMRF_2364_1_BM_CD138po	9.96584	11.0448	10.8481	10.6163	6.04848	4.52059	3.01927	0.183866	3.20437	1.61397	-0.279701	0.407831	1.01463	6.31362	0.757774	-0.474517	2.04829	1.32537	-1.12164	7.98249	6.79509	6.24633	6.73247	3.6068	4.20505	3.38765	3.93262	4.65873	6.80944	6.2588	0.964225	-0.406613	0.161671	-0.163056	6.79509	6.6948	-1.01667	8.25459	1.55558	2.56195	3.07377	2.67596	-1.01667	2.11911	-1.3577	7.20259
MMRF_2365_1_BM_CD138po	10.0289	10.7658	10.8418	10.214	6.38702	4.5119	0.948533	2.82182	6.8272	3.86602	1.53458	3.23752	3.58416	4.5797	4.91455	2.23285	3.84168	3.39995	0.902204	6.90446	5.81525	5.53336	6.38611	2.55505	3.33167	-0.529746	6.11692	5.03753	7.72119	4.34132	3.3552	3.41299	7.50613	1.63108	7.02122	5.66974	1.98551	6.86952	1.25803	2.5226	3.36743	3.46514	0.207219	4.51465	6.78039	6.69538
MMRF_2366_1_BM_CD138po	9.04123	10.8531	9.99544	10.756	5.43477	3.13922	1.66129	2.74742	2.99861	-0.272007	-1.15519	-1.89216	-1.36164	5.55783	2.51534	-0.457222	0.121138	-0.716309	1.50777	6.68373	6.22043	5.46115	5.93956	3.68723	3.92565	-2.74016	5.50492	4.78914	7.08119	8.69333	0.930382	0.975005	-0.669767	-0.272007	8.02775	7.55928	-0.580957	8.39901	-0.418228	2.39461	3.16513	-1.60265	2.14412	1.84079	-0.343266	7.41677
MMRF_2367_1_BM_CD138po	8.86776	10.2201	11.1035	10.0698	5.10624	3.86086	3.4839	1.83604	5.89575	4.45822	1.94322	3.34224	3.9898	4.13253	3.30522	2.75401	4.96839	4.02113	1.79083	6.79859	6.46108	5.56641	5.9309	3.95948	4.54586	-0.463805	5.6061	5.13366	7.88431	4.49157	2.54756	1.34616	1.30388	1.18078	7.44057	6.59669	0.412323	3.25894	0.563331	2.59216	3.67225	3.34485	0.70002	3.18516	0.925901	7.24373
MMRF_2368_1_BM_CD138po	9.71224	10.5326	10.7052	10.1682	6.79878	3.75727	1.76681	2.22026	6.92855	3.81026	3.42156	1.9728	3.12226	6.18072	3.48182	2.32265	3.19605	2.29413	-1.26466	6.11904	5.736	5.75051	5.94269	3.50066	3.18315	0.824462	4.88429	4.28389	7.15757	5.06818	0.0515956	4.1838	-1.26466	-0.168905	7.08727	5.71284	0.64034	7.36305	1.20757	3.74151	3.6242	2.43578	1.09082	3.12226	3.66932	6.66897
MMRF_2373_1_BM_CD138po	10.0496	12.0642	12.3507	10.1463	6.28812	4.93665	1.76536	4.41667	4.39407	2.65562	0.810591	1.0099	0.180399	5.9436	4.47215	0.724982	3.6026	2.7422	2.28879	7.15264	6.1048	6.6057	6.58524	2.47637	4.28185	1.1194	4.3031	4.02597	7.45937	2.12179	0.822416	6.23381	7.27036	-0.0374061	7.06312	5.08146	1.68344	8.18588	5.813	2.39951	5.12627	4.51468	2.04817	-3.20733	-1.28133	6.97531
MMRF_2377_1_BM_CD138po	7.78269	9.67022	11.0693	8.01351	3.98152	4.24361	0.526923	3.26167	3.64274	1.74425	1.23889	0.04856	-0.755716	5.63942	5.48625	0.926388	2.25234	1.64172	2.38521	7.16306	6.24412	5.60105	5.93912	3.65089	4.45839	1.91629	4.98837	4.50967	7.42842	3.92387	-0.672058	4.7561	-1.5364	-0.378861	6.87027	8.74208	-0.346071	6.08038	0.16688	1.23889	1.38277	4.77392	-2.73434	2.10597	3.0501	6.42063
MMRF_2378_1_BM_CD138po	10.166	12.0608	12.3378	11.2029	7.36423	5.83829	1.57323	5.00764	3.126	1.24532	-1.08519	0.395611	0.675265	6.48681	1.77649	-0.67555	1.86274	0.395611	2.61193	8.78588	7.35124	7.04785	6.9784	4.16556	4.96539	0.876622	5.01895	5.7065	7.73865	6.70777	1.47443	3.41572	2.89993	0.649616	7.77561	8.53912	4.66049	5.4535	3.18745	4.39126	4.02177	0.266569	3.41191	-0.331105	-0.847503	6.50972
MMRF_2379_1_BM_CD138po	9.72561	11.9601	12.351	9.11971	7.43727	3.73782	2.72577	4.80588	3.78861	2.23363	-1.31769	0.578931	1.55817	6.14887	1.40849	-1.31769	4.5387	0.659101	3.51681	8.76188	6.47797	6.33306	6.23869	3.59634	4.10285	1.47202	4.95942	4.5098	6.74989	5.32032	1.49841	-1.44602	5.5797	0.307629	7.69538	5.90107	0.659101	-0.0267899	2.17484	1.36134	2.13615	4.21186	0.440603	-4.55035	-4.55035	6.84164
MMRF_2380_1_BM_CD138po	9.56134	10.7464	10.6333	9.42997	6.19634	2.9229	3.73532	1.79614	6.63274	4.16131	-0.708144	1.09269	1.66158	5.56612	4.79111	1.54537	3.31165	1.6849	-1.72341	6.91252	5.71759	5.35158	5.25509	1.57062	2.90067	1.89942	6.01935	4.79514	7.358	0.846122	1.27275	5.49411	6.2557	-0.118128	6.87674	4.79982	2.505	7.64565	2.28615	3.63713	4.50213	6.17746	-0.93815	-0.835056	-0.90296	6.1754
MMRF_2384_1_BM_CD138po	8.9128	9.85513	10.8438	9.34405	4.60661	3.43889	2.67604	3.20106	5.38513	4.74699	3.43656	2.16344	3.49157	4.75263	3.32487	2.32865	3.87276	3.37693	1.84926	6.33195	5.27446	4.70784	5.08401	2.28261	3.78005	0.74369	4.96352	4.01097	7.39169	0.681961	2.07014	2.36839	2.81911	0.221544	6.4367	6.60284	1.30069	4.95946	-0.0393229	3.20381	3.62056	3.95008	0.0851245	1.39026	2.96554	6.40063
MMRF_2394_1_BM_CD138po	10.401	11.4108	11.1849	9.78363	5.9289	5.80633	0.776079	3.5509	6.90002	3.81513	0.776079	1.90717	1.27152	4.98115	4.50758	0.733223	2.79877	2.31334	1.24126	8.14802	6.51379	6.40508	6.46442	2.61427	3.65979	4.09307	4.8718	4.71269	7.64704	2.57436	0.462921	4.31879	4.23167	-0.49401	6.60798	6.43352	1.15729	0.580414	1.99444	4.92988	3.44422	4.72459	0.409482	1.14645	4.4916	6.36265
MMRF_2399_1_BM_CD138po	8.98644	10.7166	11.0105	10.5775	4.55348	3.95475	3.21936	3.17528	7.35028	6.41709	6.02559	4.89731	4.74524	6.66401	5.17477	3.19949	6.62282	5.47919	0.624499	5.666	5.79011	5.05049	5.35354	3.23507	3.85919	0.500052	5.61215	4.59818	7.93137	5.41515	1.68863	4.30276	2.24867	0.00941651	7.331	7.26346	-1.24997	3.45551	-2.59392	3.75956	2.76363	2.84263	-0.461474	4.28778	6.36184	7.16929
MMRF_2400_1_BM_CD138po	9.28845	11.044	10.8959	9.75719	5.41621	3.29821	2.51299	2.32336	2.57374	0.485941	-1.87089	-1.75768	-1.93101	6.5968	2.87085	-2.53141	1.81589	-0.519818	1.14011	7.52226	6.59779	5.85966	6.6481	3.51228	4.15147	0.340946	4.42916	4.27137	6.41687	5.24125	2.36458	4.00775	1.17618	0.340946	7.93274	6.15566	-0.640113	8.35633	-0.977808	3.97024	4.50273	-0.366662	3.52632	-1.21882	-1.87089	7.11472
MMRF_2401_1_BM_CD138po	8.79758	10.4907	10.6055	9.79683	4.40984	3.57265	1.0766	3.48505	5.61145	3.16134	0.0208541	1.25816	0.980961	3.83382	1.98769	-0.356783	3.43998	1.71252	-0.379684	8.12293	6.44213	5.52509	5.96102	3.57265	4.19418	-0.687257	6.43579	5.0737	7.28781	4.87037	1.59411	3.91486	5.86627	1.29478	7.19919	6.65233	1.37221	8.16835	-0.145796	1.13431	1.79664	2.2674	2.16826	-2.59058	-3.25801	5.80919
MMRF_2404_1_BM_CD138po	9.43566	10.2161	11.5576	9.36817	3.67273	4.14787	1.6102	2.4104	3.49637	2.49239	-1.90311	1.5379	-0.386865	5.722	2.32347	-0.295957	2.49876	1.67905	0.105249	7.66068	6.67053	5.50647	5.9694	2.45034	4.44417	1.12595	3.57676	4.19369	5.98109	-1.39864	0.825438	4.05378	-0.189828	0.773908	7.04668	6.92793	3.11253	8.31518	-0.98953	0.534806	0.763377	-0.295957	0.978959	-0.231348	-3.08145	5.65094
MMRF_2407_1_BM_CD138po	9.93608	11.0302	11.4264	10.0156	6.67555	4.7267	1.62962	0.367429	3.38124	1.5159	-3.62252	-1.12002	2.00522	6.94787	0.62541	-1.93446	1.90453	-0.105942	3.41091	7.63126	6.43653	6.68898	6.72166	3.17766	4.28504	-1.58299	4.87245	5.11783	7.59833	8.03674	1.39243	2.14125	6.66891	0.483682	7.75307	6.98183	0.723258	8.88145	2.82411	4.70989	3.16901	0.284374	1.23546	0.483682	-0.417403	6.83498
MMRF_2409_1_BM_CD138po	9.76046	11.1988	11.2398	11.2862	6.95367	3.43618	2.16209	0.465186	6.96812	3.29856	2.88653	-0.420044	2.71166	7.29961	3.24604	1.55858	3.8474	1.65035	1.79627	7.92258	6.82263	6.88191	7.13806	4.43794	5.10315	-1.47188	5.60858	5.61532	7.93362	7.29024	1.57571	4.42972	4.18807	-0.142935	7.83296	6.67898	-0.946792	8.57707	0.446689	3.53579	3.29339	-1.87524	6.96812	2.53031	0.330436	6.87803
MMRF_2412_1_BM_CD138po	7.1223	10.1402	11.16	9.63368	4.41684	3.78011	0.401419	2.8432	4.72289	3.50019	1.60265	1.83812	1.46874	6.7207	1.9925	0.684228	3.76054	2.42647	2.77391	8.40232	6.20434	5.79483	6.19708	3.8725	4.08908	-0.784677	4.87291	4.49965	7.06671	6.73832	2.80203	-0.263845	3.71505	-0.293288	6.44707	8.12478	-0.263845	4.61806	-0.962464	1.08979	0.24635	1.688	-1.68375	-3.43377	-4.57127	6.42124
MMRF_2413_1_BM_CD138po	9.56013	11.1551	10.5177	10.8033	6.68514	4.18427	1.38129	2.30541	5.29293	3.43753	1.70831	1.81783	1.77191	6.93436	2.2892	1.59858	4.21033	2.84211	1.25344	7.99751	6.50093	5.94205	6.21981	4.36398	4.558	-2.00848	4.23734	3.66185	7.14042	4.16219	2.00151	1.80269	6.09325	1.25344	7.10613	5.83399	2.35298	3.19808	1.83282	1.5081	3.33598	2.56979	2.6225	-0.740999	-2.85648	7.1042
MMRF_2419_1_BM_CD138po	8.53521	9.67892	10.3472	9.89527	4.49968	3.06981	1.50754	2.81687	3.64219	2.7035	2.47583	0.948874	1.45846	5.54416	1.87225	-0.177303	2.91835	1.80317	2.31421	6.9205	6.26742	5.54299	6.07816	3.35902	3.92107	-2.07261	3.43962	3.77839	6.18422	6.52924	0.0517225	4.53087	-0.0871052	-0.487643	6.91733	7.01029	3.84673	8.96162	0.294765	2.52909	2.82463	0.614455	2.72025	1.16006	-2.46853	7.07419
MMRF_2422_1_BM_CD138po	11.1728	13.4136	13.1037	10.8142	7.27154	5.71429	2.30464	0.783099	3.72251	6.9165	2.87548	8.16312	8.15887	7.66629	1.56767	-0.264207	5.14315	1.82439	2.29814	9.57035	7.91019	7.52717	7.73181	3.30949	4.88038	1.28176	5.33392	5.27309	7.26967	8.53674	2.31111	-0.384501	3.16697	0.686884	7.40926	7.32546	-0.426936	0.193475	0.425838	2.05001	1.6819	0.562257	2.44655	-0.343278	-1.53883	6.49796
MMRF_2427_1_BM_CD138po	8.87564	10.3158	9.6637	8.64123	5.1005	3.57904	1.83391	1.58936	2.64977	1.59265	-1.39265	-0.910946	-0.57974	4.01903	2.63868	1.7303	1.14609	-0.0943131	-0.0322521	7.19234	5.31613	5.59337	5.96323	2.81645	4.07297	0.340407	2.48093	4.057	6.09667	4.44115	2.1064	4.75379	0.40912	1.10064	6.37642	5.14706	-0.438877	8.73627	1.5628	3.68599	4.11985	2.45949	-0.479711	-0.948666	-1.95825	6.27409
MMRF_2429_1_BM_CD138po	8.94466	10.8482	11.3547	9.95864	5.09227	4.32062	2.52484	3.63548	0.939874	-0.5084	-4.80608	-2.30358	-3.22112	4.66627	0.0183479	-4.80608	2.31286	-1.03349	2.98182	7.30777	6.4772	5.80525	5.61704	3.76757	4.83477	-1.43685	4.99212	4.69841	6.65044	7.6159	1.76378	-1.86748	6.62907	0.597642	7.9884	6.86177	4.25552	-0.0872623	4.09579	0.377141	3.15778	-2.30358	4.05501	1.7227	-2.14312	7.32888
MMRF_2433_1_BM_CD138po	8.84811	10.3944	10.8414	10.1289	5.92419	3.73609	2.17487	2.93635	7.95076	5.48135	3.2564	3.62674	3.29915	5.8685	5.78304	4.51853	5.24109	3.83663	0.964202	6.72445	5.63077	5.70418	5.80973	2.75216	3.89782	3.17045	4.66464	4.99178	7.42071	3.99503	0.790697	4.3387	2.95086	0.288581	7.23692	7.22886	-1.43323	0.0931351	-2.85547	4.13685	1.39246	3.92116	-1.05638	-0.0984425	0.964202	6.99946
MMRF_2436_1_BM_CD138po	9.78916	12.5086	13.1785	9.63627	5.82484	5.20644	2.02486	3.78002	4.01668	2.68557	1.05219	0.564796	-0.0872805	6.2429	5.47605	0.0373462	6.32899	2.24761	4.37461	8.12499	6.75367	5.9671	5.87233	3.63798	4.7305	1.35329	6.0434	5.5345	7.9075	4.38149	1.6808	1.58876	5.18807	1.5544	7.33488	6.20547	-0.572707	8.53061	0.918133	2.22157	2.87564	0.794075	1.63551	-0.952738	-1.21183	5.93709
MMRF_2437_1_BM_CD138po	9.72572	11.658	11.7121	10.7925	7.07734	4.86581	1.5401	3.05116	5.95387	4.97975	5.4296	3.83365	4.22508	6.49116	3.59964	1.2276	4.21834	3.63801	0.165906	8.13689	6.54229	6.07723	6.38385	3.14296	3.91508	1.77861	5.20093	4.39603	7.11592	6.30018	-0.543315	4.11875	-0.180745	0.193651	7.17583	7.14618	0.018564	5.34475	-1.02874	2.7202	3.03591	2.52653	4.0728	3.16415	4.27463	5.93499
MMRF_2438_1_BM_CD138po	9.10767	11.3259	11.9699	10.1874	4.78253	4.15973	1.32783	4.76583	6.1723	5.2548	4.95302	3.67722	4.34345	6.6803	3.33539	2.33431	5.3308	3.82113	2.43428	7.73966	6.89051	5.66591	6.45066	4.47152	4.94174	-1.12081	5.15272	4.98634	6.70782	2.66098	1.88803	3.53247	6.30284	1.27488	7.56689	5.89115	4.68612	2.06479	1.75902	2.16034	1.73309	2.73798	1.63845	0.0464823	-0.156732	5.69937
MMRF_2440_1_BM_CD138po	10.1364	11.3128	11.0399	10.3086	4.43599	4.76279	1.83242	3.12621	3.01972	2.09471	-0.821583	0.72516	1.21335	5.29349	4.25502	-1.13646	2.5961	1.02169	0.645543	6.95759	6.45928	5.89697	6.25607	3.90367	5.03591	-1.73912	6.57427	5.24704	8.06196	4.44337	2.32936	-0.0510651	1.87668	0.247458	6.83677	7.53761	-1.28456	4.19512	-0.611366	3.38711	5.39967	0.075847	-2.58712	-1.53981	-2.10169	6.98362
MMRF_2444_1_BM_CD138po	10.6501	12.854	12.7	10.7801	6.63272	5.7714	2.08162	3.99648	6.82976	5.1144	2.7907	2.88117	1.81931	8.07587	4.18249	2.79956	6.22814	5.08479	2.34647	8.19896	5.68014	7.57815	7.9963	3.69774	3.69299	-0.668734	3.77393	4.0364	6.65945	6.0773	1.22341	5.14429	0.899834	-0.878951	7.91515	8.38503	3.46125	7.23295	1.47653	3.82692	2.68464	4.58369	3.51874	-1.59718	-2.02781	5.42196
MMRF_2445_1_BM_CD138po	7.92075	10.1369	10.7249	10.1644	4.93896	4.422	1.31244	2.9823	7.8774	6.25888	3.85751	3.96273	2.84914	5.44803	4.64148	3.80255	6.97262	5.81302	2.52625	8.11581	6.58375	5.80205	5.70904	3.24435	4.31665	-0.0188819	3.63137	4.49481	5.74973	5.91216	1.52139	4.94139	0.0546472	0.63662	7.00588	8.23063	0.966904	5.88848	1.74332	4.78881	2.39439	4.9151	0.918487	1.08567	1.07688	6.72399
MMRF_2449_1_BM_CD138po	8.75761	10.7553	11.311	9.95631	4.14515	4.15511	2.80335	4.01667	5.73743	4.10049	2.15561	2.17532	1.15362	7.8018	3.71252	1.54158	5.8205	3.71387	2.90128	6.54357	6.54073	5.37495	5.70626	3.93231	3.72461	0.411348	5.41819	4.9927	6.79978	7.54466	1.14565	4.75407	1.02917	1.45393	7.43693	6.47346	3.13864	8.59695	1.27551	2.15957	3.51011	4.7027	1.3606	-0.691992	-0.720847	5.84008
MMRF_2452_1_BM_CD138po	9.33764	10.5137	11.4432	10.0329	6.48895	4.48286	0.773969	3.20203	6.22713	4.90734	1.90545	3.79447	4.77741	6.61955	3.67571	2.50542	5.19227	3.87626	0.534962	5.89821	5.58486	5.15682	5.69583	2.85168	3.3826	-0.0696295	3.86078	4.98788	6.65362	4.84711	2.02132	3.72496	3.19793	-0.833189	7.20445	5.01609	1.3916	7.17244	1.8333	3.26998	4.81803	4.53415	-1.50457	2.45822	2.24437	6.08955
MMRF_2453_1_BM_CD138po	7.62917	9.78721	9.89419	9.37001	2.5971	3.188	0.653529	-0.338858	6.31634	4.0934	3.52696	2.0657	0.879189	5.01276	3.74144	3.46088	4.03453	3.95625	1.02792	6.7711	5.65138	5.22732	5.6234	3.25494	4.25808	1.84283	3.01461	3.98686	6.28804	5.99836	0.606986	5.22089	5.33118	0.422203	7.02673	6.22587	-0.222213	8.85193	1.39963	3.727	3.15603	4.52539	0.542497	1.15198	1.21541	7.06238
MMRF_2455_1_BM_CD138po	8.08438	9.29531	10.286	9.05322	4.44531	2.08698	2.62022	1.99174	-0.278122	-1.22435	-6.5819	-4.25997	-1.93805	1.74453	0.516129	-2.88146	-1.15564	-2.88146	-0.138959	7.48897	5.46624	5.31102	5.70205	1.06915	4.07542	0.712718	4.00024	3.49358	6.55717	2.43769	0.995526	3.20763	6.41968	0.933797	7.11561	6.57434	0.104598	8.23433	-2.05834	1.47879	-0.749013	1.66127	-2.49444	-1.53751	3.78114	5.67519
MMRF_2456_1_BM_CD138po	8.54416	11.1472	10.4386	8.93121	5.15719	3.51485	1.42036	3.31644	3.86408	1.80247	-1.07868	0.690318	1.23143	5.59692	1.79445	-0.627297	4.47466	1.55928	3.42426	7.50575	5.69059	5.26698	5.92752	4.61211	5.14148	1.0001	4.40793	4.25279	7.03974	5.81416	0.655342	4.16537	-0.0351743	0.404646	6.9395	7.8306	0.655342	2.92683	0.97195	0.0747985	3.22697	5.3964	-1.40798	0.853509	-0.965465	6.55113
MMRF_2457_1_BM_CD138po	9.81366	11.3344	11.0003	9.74076	7.05453	3.52964	2.44512	3.423	10.5441	9.045	6.36347	9.2333	8.82769	5.37672	8.31492	6.15692	9.7231	7.53929	1.75091	8.02746	6.34025	6.26314	6.21023	3.28265	4.04713	4.01792	5.09495	4.37334	7.18524	-1.56857	-2.69633	4.35332	4.26603	0.810879	7.40097	5.51835	1.39113	8.31627	-1.66986	2.22298	1.32686	3.25701	0.473596	0.0486298	-3.0589	6.41307
MMRF_2458_1_BM_CD138po	8.50884	10.1574	10.4434	10.0145	6.55098	4.55257	2.48797	2.21666	4.76057	3.53449	1.25421	2.02944	1.14774	4.76458	3.63426	1.56124	3.821	2.54967	2.18111	6.31339	5.34168	5.40018	5.58948	2.95947	4.13773	-1.11407	5.54005	5.38268	7.23962	5.51112	1.12297	3.21227	4.49703	1.085	6.87936	5.45455	0.978579	3.55778	-3.02834	3.32515	3.05094	3.64735	-1.44338	3.26981	4.90558	5.97491
MMRF_2459_1_BM_CD138po	10.166	11.7281	11.5019	9.84361	6.85604	4.34103	3.35359	3.17257	4.01594	3.05851	-0.675044	1.41082	1.46122	4.5621	2.13231	0.0399786	3.12256	2.54832	1.20437	7.30342	4.84199	6.08964	6.21197	3.29921	4.52703	3.84615	4.6638	4.77508	7.62658	-0.520322	-1.75911	5.92431	7.89488	0.53955	6.80329	3.55848	6.4699	7.63072	4.28441	3.54686	2.17824	7.22901	-2.94353	-0.621605	0.255247	6.35046
MMRF_2461_1_BM_CD138po	10.2719	11.8979	11.6754	10.7361	5.31826	3.09815	1.47969	2.07375	8.78794	7.553	7.27871	5.68162	6.48445	6.59708	5.58861	3.81717	7.43483	6.22265	2.31635	8.02296	6.35935	5.02936	6.28719	3.46495	3.90859	2.2353	4.16593	4.35682	6.53588	2.62993	1.83791	4.5044	-0.939262	-0.279602	7.48427	6.52882	-0.0591017	6.65276	2.18343	4.32997	1.9035	5.0453	1.98288	2.21196	3.29095	6.30412
MMRF_2464_1_BM_CD138po	9.27007	10.5011	10.5521	10.6216	4.77226	3.75659	1.82737	3.284	3.43814	1.42437	-0.22087	0.0325145	0.689863	4.56531	2.03493	-0.22087	2.02523	0.714213	2.0007	8.93563	6.96903	6.10408	6.62221	3.77985	4.46753	-0.341164	3.4617	4.04277	6.65166	5.11055	1.60451	3.332	-1.03691	0.884808	7.32281	6.6398	0.478682	7.139	1.40206	3.11598	1.89815	-1.07813	2.91006	0.36024	-2.79434	7.23192
MMRF_2465_1_BM_CD138po	8.98807	10.0621	10.2168	10.0789	5.42532	4.21026	1.72588	0.871355	4.06593	2.76919	0.434563	1.43057	2.12701	4.46366	1.26115	0.696268	2.49887	2.00886	0.192105	6.72374	6.36895	5.37325	5.77648	2.67112	4.36778	1.5531	4.90806	4.8599	7.23242	5.10621	2.72425	-0.14642	-0.0540561	1.46219	7.48805	7.12832	1.61067	7.10488	1.99271	2.5178	3.80122	3.24646	0.134389	0.628204	-2.67297	7.23942
MMRF_2468_1_BM_CD138po	9.16649	11.4028	10.8636	9.23658	5.25056	2.66905	1.75611	2.54415	7.3717	5.83949	2.7496	4.21357	3.76582	7.31475	3.48917	2.91395	6.2384	4.56841	1.85651	7.22702	5.4105	6.32893	5.89169	3.17601	3.53281	3.05797	3.43878	4.00518	5.79379	4.75665	3.22692	3.01878	4.90567	1.85651	7.71317	8.32915	2.9294	4.80037	0.95416	2.45622	4.48198	3.07544	2.94088	-1.66907	-2.09971	5.4718
MMRF_2469_1_BM_CD138po	11.1255	12.1718	11.8793	10.7548	7.69395	5.35641	2.34184	3.98101	5.47577	2.76472	0.674588	1.67912	2.14634	6.17208	3.12159	0.501256	3.55769	2.13319	-0.409477	7.56635	6.071	6.15348	6.36996	2.23515	3.75295	0.923947	4.71209	4.41902	7.37546	1.04118	0.845521	5.46925	1.38961	-1.21203	7.16997	5.46072	4.42308	8.70096	-0.409477	2.86354	2.0517	4.51082	3.85656	4.20955	6.6602	6.50493
MMRF_2471_1_BM_CD138po	8.0605	10.4412	9.93514	9.91188	4.77918	2.82588	1.52955	2.45228	6.44868	4.32505	2.64434	3.25317	1.4693	6.38264	3.08671	2.19391	5.37578	4.06702	0.158098	7.33874	5.58791	5.14876	5.3921	3.22065	4.80073	-0.16574	3.24601	4.35116	5.64315	8.09174	1.76828	4.96409	0.447604	0.435059	7.20336	5.84037	3.22612	7.34735	-1.73172	2.78938	3.14564	3.34656	-0.16574	-1.73172	-3.01183	6.21504
MMRF_2473_1_BM_CD138po	9.50704	11.7697	11.7941	8.93196	7.38407	3.95658	1.7878	-0.486936	4.3561	3.91169	4.08763	3.53671	3.69492	6.38343	2.31567	0.844908	4.29593	2.7792	1.6054	7.29886	6.08501	5.0225	6.00878	2.97851	3.18516	0.749601	3.65226	3.92732	7.17021	4.0524	2.0097	3.86047	-0.663093	1.87425	6.81443	6.60284	0.994933	2.47739	0.471	1.27469	2.53569	3.19812	0.504749	0.346245	1.06447	4.89786
MMRF_2475_1_BM_CD138po	9.02555	10.9892	11.0449	10.2291	5.50268	4.00638	1.71035	2.20611	4.42383	2.42595	-0.535482	0.114186	-0.999885	5.3494	2.92154	-0.314981	3.96371	1.89846	1.04063	7.45398	6.29311	5.56496	5.49986	3.50931	3.97304	1.58203	4.9152	4.66031	7.13155	5.69792	2.16598	1.91792	1.50691	0.72424	7.67598	7.60412	-1.2813	6.73397	0.0800381	3.92094	3.91005	3.80812	2.66644	4.71488	5.55684	6.83052
MMRF_2476_1_BM_CD138po	8.30988	8.94595	10.5251	10.0563	5.43627	3.33984	1.96727	2.36547	2.24344	1.69569	-1.48406	0.307349	-1.31661	6.68532	1.13381	1.58368	1.79963	0.688325	-1.72507	5.82798	5.50077	4.81634	5.75728	2.94168	3.90878	3.23756	6.37114	5.50462	8.07968	4.90957	-1.95184	5.43737	7.98062	-0.387491	7.15128	3.15624	-0.0718035	-0.157704	-2.08017	-0.967273	6.06449	4.46906	-2.98287	4.53077	4.87754	5.51819
MMRF_2478_1_BM_CD138po	10.2076	11.2879	11.907	10.3066	7.1439	4.95812	1.2723	4.12816	6.83283	6.02719	2.49821	4.68309	5.09164	7.03652	4.48009	3.08727	5.63695	5.06757	1.67806	7.75439	6.06268	6.23917	6.50839	2.99315	3.24847	0.717842	5.05269	4.61585	7.37246	4.91138	0.578526	3.49381	2.69503	-0.707292	7.28171	5.95092	2.60651	7.53994	1.94368	4.00988	4.62554	5.21812	0.765342	5.17864	5.89629	6.95421
MMRF_2480_1_BM_CD138po	9.72974	11.7404	11.852	10.7039	6.3014	4.64756	2.50973	1.8969	5.27675	2.38442	1.31743	1.06641	0.124001	6.68591	3.16573	1.91876	3.16268	2.1703	0.148876	6.6373	6.17124	5.12282	5.74892	2.84647	3.21368	3.15349	5.05453	4.83454	7.68252	5.84908	0.458421	3.95535	6.56666	0.49768	7.16659	5.04876	-0.790751	2.358	0.478184	2.21809	3.17484	3.855	-1.22964	2.71522	5.34157	6.00196
MMRF_2485_1_BM_CD138po	10.8294	12.1044	11.989	10.8955	6.7635	3.74275	3.33854	4.04001	4.29585	2.88166	-1.67925	1.97829	2.056	5.63306	0.508381	-0.623102	2.4843	1.27717	-1.72579	7.29971	5.98225	6.72792	6.87978	3.51528	4.35015	1.11496	4.52121	5.14781	7.97252	4.82199	0.714162	4.17201	2.67775	0.349099	7.46586	6.12882	-0.761708	-3.01267	-1.14873	4.5087	0.714162	-0.516974	-2.70233	-1.24713	-1.11737	6.69903
MMRF_2487_1_BM_CD138po	10.063	11.9169	12.8499	10.3439	6.73237	4.75321	2.51554	3.83988	4.77851	3.96352	-0.787593	2.65007	3.72857	6.9008	4.24129	1.62	3.84262	3.03783	1.2828	7.50373	6.22967	5.32829	6.04008	3.69859	3.89114	-1.17462	4.70803	4.49781	6.86295	2.74992	1.20816	0.739654	1.14731	0.654765	7.05294	4.63472	1.29086	4.39501	-0.510483	2.19319	3.49214	2.70539	2.13617	0.349911	1.15616	6.86143
MMRF_2488_1_BM_CD138po	8.90245	10.9357	11.533	9.5958	5.82547	4.20658	0.389772	3.61753	4.16063	2.97621	1.99815	1.86441	2.04947	6.20831	2.38312	1.5528	2.81748	2.47359	-1.02822	8.92995	6.83617	5.82793	6.06393	4.05017	3.87946	3.29016	2.7046	4.70505	6.23995	2.38312	1.42042	1.36747	0.648374	1.04667	7.34261	3.3276	4.63303	3.8183	0.70638	0.371961	3.09768	3.26384	0.279449	-0.24471	-0.113466	6.01025
MMRF_2489_1_BM_CD138po	9.29928	10.8055	10.5727	9.08089	4.91465	3.60201	1.76366	2.53709	4.54886	3.56716	-0.637341	1.77133	2.34477	5.40305	2.25457	0.805369	3.28035	2.71076	0.64754	7.09202	5.98667	5.42084	5.85203	3.61059	3.99509	2.24358	4.37593	4.02589	6.42038	6.10261	1.51212	0.4703	5.4245	1.28437	6.29356	7.30195	-0.483308	7.91059	4.08712	2.59445	5.16383	2.18733	-3.08665	2.46321	-1.11466	7.41036
MMRF_2490_1_BM_CD138po	8.90383	10.388	9.91421	9.20752	4.92795	2.36158	2.54518	2.803	0.669452	-1.085	-5.22016	-2.98312	-3.27263	3.46684	2.04796	-3.07332	-0.770128	-3.50395	1.66771	7.92056	5.76984	6.13873	6.3757	3.32839	4.47457	-2.41281	5.94268	4.96028	7.53922	-2.14487	1.42163	-0.163329	4.23781	1.84439	7.14284	7.33857	-0.847606	3.93863	-4.85759	1.65372	2.85436	2.57147	-0.732895	-1.68767	-0.789111	5.88678
MMRF_2497_1_BM_CD138po	9.59218	11.7594	10.917	9.78623	6.82843	3.59929	1.147	-0.839239	8.16883	4.8531	4.04	3.10609	5.00196	6.07479	6.14282	2.13078	5.70384	2.52764	-1.31013	8.08064	6.47203	5.97835	6.30909	4.10787	4.32916	0.793618	6.83703	4.7665	7.53586	7.2935	0.793618	3.70795	-0.513663	0.65788	7.33985	7.22542	0.151601	7.97401	-0.29753	2.48816	2.4772	5.18144	2.11672	5.34658	6.5153	6.71642
MMRF_2498_1_BM_CD138po	8.50298	10.7286	11.2716	10.1799	4.22606	3.78617	2.01944	4.04539	4.12292	0.223866	-0.48983	-3.25922	-1.58937	5.76542	2.37675	-1.96376	0.0757675	-1.58937	-0.17949	7.32703	6.39232	5.92903	6.13875	3.27994	4.62842	1.1331	3.09032	4.37741	6.84824	5.33018	1.1079	0.358167	-0.210854	0.336634	6.94391	7.17645	-1.04622	1.32027	-0.0321478	2.85689	3.31615	1.02954	1.66073	-1.16406	-1.10394	7.74494
MMRF_2499_1_BM_CD138po	9.15093	10.3058	11.4889	10.5172	6.6333	4.09399	2.86424	3.38679	8.35092	7.36951	4.12232	5.70728	6.15565	6.27936	4.93782	4.10495	7.46641	6.4093	1.96154	6.25151	5.60288	5.37461	5.77885	2.30359	3.64893	-2.56202	5.27815	4.69826	7.32332	5.65528	2.04587	4.42491	6.13441	0.180479	7.4873	7.10781	0.50572	3.81835	1.67417	4.26989	3.02986	4.66309	-1.40448	4.08072	6.03989	6.48132
MMRF_2501_1_BM_CD138po	8.80883	10.1459	11.0824	9.59714	4.45243	4.0106	2.09673	3.70749	1.36949	0.307564	-2.86236	-0.920464	-1.0442	5.26067	0.405411	-3.40985	0.357317	-0.770439	1.17048	7.4276	6.27085	5.55749	6.17092	3.41229	4.13823	-2.3554	4.39602	4.89989	6.94677	4.59145	2.17742	0.753897	0.583198	1.04453	7.34754	7.31394	-0.396043	0.950407	1.21614	2.84536	2.06214	-1.82489	1.93684	-2.46643	-2.71797	6.65903
MMRF_2505_1_BM_CD138po	9.37409	12.0501	11.1985	9.67444	5.5903	3.64905	2.72646	0.143452	2.95749	2.6251	0.212165	-2.7116	-1.51366	7.72051	4.87381	-3.62914	3.70972	-0.356119	1.68878	7.51418	5.86249	6.04623	6.86993	3.27909	4.10557	-0.609238	4.77127	4.75409	7.06657	5.68652	-0.649315	4.60342	2.07438	0.277754	6.78437	6.18518	-0.0308778	7.92145	0.40061	2.3016	3.60714	5.19635	0.25622	-0.916419	0.420106	6.04191
MMRF_2506_1_BM_CD138po	9.28923	10.9729	11.7135	10.9267	5.44327	4.35385	2.2902	3.48876	1.80963	0.391195	-1.63629	-1.0888	-0.478744	6.44286	2.58412	-1.87729	0.866215	-0.153503	-1.0888	6.92899	6.03705	5.22138	6.35662	2.57217	3.64532	-0.855598	3.05702	4.04338	7.02275	6.73105	-0.478744	4.9682	-3.22125	0.391195	7.8682	7.30676	1.78912	7.05318	2.12544	3.52643	1.06131	-1.63629	1.32149	0.942499	3.42593	6.53685
MMRF_2507_1_BM_CD138po	9.76722	11.5112	11.7987	10.4301	6.26005	5.11372	2.88606	4.69498	4.72696	3.08557	1.35362	1.15902	-0.65094	6.1256	1.88763	0.358162	3.79431	2.47364	1.38067	7.95934	6.33889	6.6951	6.6793	3.33875	4.12543	2.76467	5.14693	4.38234	7.31053	7.63382	1.84294	2.05371	0.993646	0.667331	6.66745	6.81625	-0.932353	4.966	-0.0122066	3.53613	1.91256	1.41597	0.981917	2.00238	-1.17336	6.31689
MMRF_2514_1_BM_CD138po	8.60791	11.0349	11.6287	10.5971	5.52044	3.7399	2.67156	2.49297	3.99087	3.63852	2.85695	2.4674	5.84728	7.35197	2.64899	0.296401	3.27076	2.25963	1.65843	7.54579	7.07079	5.45742	6.14315	4.62557	4.71883	-1.04012	5.33433	5.10617	7.37951	3.60373	2.6222	-0.00390416	-1.14141	1.0256	7.08137	6.6536	-1.08988	1.79491	0.315637	1.09404	1.16999	1.20135	-1.04012	-1.04012	-1.14141	6.76843
MMRF_2515_1_BM_CD138po	10.1538	12.2365	12.5164	10.7534	6.96288	5.20031	2.49573	4.34169	5.17225	3.65965	0.404487	1.52349	1.03468	5.87287	2.32661	1.46301	6.9054	2.94434	3.95927	7.66739	5.66613	6.4703	6.38177	3.94986	4.64951	2.10705	6.63257	4.98293	7.98269	7.22483	2.40678	3.3254	0.817226	1.64514	7.24084	7.44477	2.30216	7.05046	0.440784	0.775203	4.28791	5.16345	-0.0957174	2.00165	2.48708	5.05128
MMRF_2516_1_BM_CD138po	10.1314	10.9215	11.2755	11.2123	5.38283	4.61762	3.69844	3.27313	2.16285	0.218396	-1.28584	-1.0179	-2.14566	6.3404	0.259326	-1.77126	1.10508	-0.361386	1.92918	7.74032	6.4711	6.22632	6.21434	4.20471	5.1346	1.33307	5.19847	5.67618	7.65338	6.67369	1.68066	-1.77126	6.14368	0.599301	7.30578	7.59911	2.80854	6.50606	2.94338	2.00935	5.41772	1.31377	-2.14566	-0.750798	-4.09319	6.63631
MMRF_2518_1_BM_CD138po	9.62765	10.7087	11.0485	10.7209	5.62079	3.78796	2.04987	3.3348	4.65642	3.99187	-0.0385224	2.80462	3.54512	4.59131	3.89766	1.44804	4.04521	2.92739	1.20188	8.50561	6.88792	6.55418	6.76017	4.27147	4.67346	1.58811	4.92587	4.61922	6.80061	6.41784	1.87575	4.01688	0.19515	-0.136926	7.08929	6.95191	0.348501	6.9158	3.12788	4.67103	3.53183	3.31011	1.4926	0.46491	-0.663674	7.292
MMRF_2519_1_BM_CD138po	9.58029	11.1309	11.798	11.4504	5.32015	4.62822	2.51351	3.89279	6.54947	3.63686	2.59138	2.15166	0.872468	6.19264	3.85974	2.5085	4.76788	3.73876	2.32693	7.43871	6.02999	5.68732	6.23609	3.56629	4.1249	1.18029	4.93681	4.34038	6.62952	6.66569	2.17081	1.9298	1.18029	0.161265	7.53623	7.78007	1.77154	8.1877	0.500958	4.89807	2.99751	1.68538	2.60553	1.53584	-0.430095	7.7623
MMRF_2522_1_BM_CD138po	9.52868	12.5273	12.6849	10.8299	6.24375	6.13584	0.731374	3.12407	2.19009	1.81186	1.6293	2.31634	1.16404	6.92723	1.48714	-1.05641	3.29115	0.564402	4.77839	7.63214	6.63234	6.50613	6.48348	3.72049	4.19367	-2.5364	6.33251	5.18326	8.40113	3.77505	2.31634	-0.184413	3.54995	0.355226	7.68652	6.74303	0.88101	5.89845	0.0860389	0.313706	4.93292	-0.21447	2.28445	0.895154	2.32681	6.25785
MMRF_2523_1_BM_CD138po	9.43677	11.6503	11.3732	10.5103	5.20766	4.22722	2.19244	2.96947	0.451626	-1.16453	-4.28791	-1.73772	-2.45141	7.26194	3.03273	-4.77334	-1.11799	-1.73772	0.887725	7.79019	6.75833	5.41969	6.1328	4.13054	4.19417	1.69589	3.76193	4.66919	6.79319	4.69955	0.570067	4.59429	-3.18838	0.104404	7.64045	8.31819	-1.80987	3.1936	-1.21263	-0.200451	2.98021	3.22101	1.36826	2.2949	1.77818	6.43526
MMRF_2524_1_BM_CD138po	8.74141	10.9795	12.1493	9.16973	6.54862	4.20113	-0.483487	3.86933	4.26821	2.01648	1.2642	0.688829	0.548456	6.53673	4.67382	0.136924	6.27598	2.25455	3.00309	7.32627	6.27638	5.92134	6.27876	3.16639	4.41549	0.918029	5.94303	5.22727	8.34235	3.28173	-0.245795	4.28568	6.87996	0.589975	7.0611	5.57422	2.81456	0.24484	1.08705	1.72189	2.54582	3.2912	1.27697	-0.399829	-1.59538	6.34391
MMRF_2525_1_BM_CD138po	7.55728	9.14987	10.4193	9.42756	3.79022	3.201	2.6027	-0.87471	0.0132636	-1.08883	-3.06973	-2.92534	-3.85822	8.37493	3.18717	-3.61721	0.100199	-1.12783	1.18617	7.33334	6.46892	5.85556	5.86086	3.272	5.03522	-0.375139	5.66516	5.01298	8.22849	5.74456	0.166162	0.0486689	-1.9601	1.01774	7.60107	7.96496	2.1315	9.85498	4.04374	0.0310748	4.73729	4.58057	-1.20913	1.44057	-1.29529	6.82182
MMRF_2526_1_BM_CD138po	10.2285	11.4785	11.9463	10.3478	6.38288	3.44386	3.36859	4.09822	4.877	3.77981	-0.626334	2.22661	2.6842	6.52991	4.86408	0.685835	4.01233	2.47347	1.71492	8.69491	6.95347	7.13402	7.30221	3.36859	4.36197	3.23444	3.36656	4.32472	6.70438	-0.159553	1.44868	5.91491	-1.74452	0.49039	7.00163	8.52766	0.298812	5.91108	-0.136283	0.980082	2.05022	4.19771	1.09269	4.64989	5.91178	5.19341
MMRF_2531_1_BM_CD138po	11.2497	12.1614	11.99	10.5564	7.23102	5.344	3.02062	4.00053	3.76241	-0.724027	-1.17739	-0.629905	2.09716	4.49329	1.53833	-3.29287	4.26018	0.0386442	-0.304943	9.16968	6.58314	6.34798	7.17792	3.49981	4.89002	-2.6762	5.78377	5.21202	6.74705	5.25839	1.9009	4.35722	1.26376	1.00481	7.551	7.30562	0.817048	9.60824	-3.74033	-0.211076	-1.22248	3.38989	3.16109	-1.64517	-2.95183	6.04802
MMRF_2532_1_BM_CD138po	8.57387	9.70672	10.7232	9.83188	4.3583	3.55229	1.88111	1.65816	3.80676	2.53015	-0.946376	0.910789	-0.648294	5.46079	2.10873	-1.45085	4.023	1.92702	1.86098	8.34383	7.11237	6.35995	6.44411	3.63957	4.60115	0.685129	5.1594	4.59405	6.53215	8.12952	2.4335	-0.99447	3.22749	0.506591	7.46586	6.40148	-0.854745	7.83762	1.51949	2.03877	3.01315	-0.467722	-0.162868	-4.06976	-4.06976	6.98968
MMRF_2535_1_BM_CD138po	10.158	10.3616	10.264	10.253	6.05891	4.36419	2.34652	2.59457	4.71628	3.65416	0.189159	0.770707	0.10489	5.73501	3.60516	1.0326	3.52635	2.05242	-0.29218	9.78697	6.77529	7.28719	7.1649	2.79612	4.45209	-1.66499	4.3005	4.28383	5.92708	5.5382	-0.683605	4.27542	-1.1175	0.962497	6.91853	7.32435	1.81448	8.169	-0.760567	2.20695	3.90526	4.10963	3.66155	4.92344	6.46548	6.43964
MMRF_2538_1_BM_CD138po	8.74328	10.9105	11.742	10.2504	5.73031	3.81284	2.66005	4.07706	4.64277	3.17339	1.35301	2.74886	2.11932	6.43521	5.05077	0.201495	3.61804	3.14346	0.348648	7.06772	6.41865	5.11	6.18674	3.60529	4.03286	1.05379	4.66137	4.46463	7.16666	7.01944	0.348648	4.21295	0.201495	1.08561	6.02552	6.21909	-0.197495	1.66532	0.907139	2.55028	0.97668	3.156	1.83095	-2.93021	-1.40296	5.82015
MMRF_2539_1_BM_CD138po	9.33668	10.6481	10.2867	10.1613	4.826	4.16749	4.17836	2.33954	4.86015	3.38246	1.81618	2.2184	2.33954	3.7412	1.65953	0.477919	3.81269	2.86408	0.193616	6.07868	5.32045	4.34678	5.63179	2.93842	3.15195	1.70031	4.86015	4.07747	6.92651	2.56054	1.20074	1.8797	2.52125	0.24965	6.86506	6.20274	1.17203	5.17158	3.25479	3.59745	3.57843	1.21488	-1.33531	1.85282	4.34678	7.4269
MMRF_2541_1_BM_CD138po	9.70124	11.0705	10.9462	10.4598	4.09963	4.15319	1.91633	2.42351	9.30088	6.74595	4.04401	3.07935	3.94336	5.09214	7.14196	4.02224	8.1333	6.25512	-0.750577	7.34383	6.53998	5.7184	6.50411	3.57229	5.22492	-3.11047	6.26123	5.03078	8.01593	1.99107	1.92808	4.75701	-0.677513	0.97699	5.63705	7.89192	-0.750577	7.68983	1.26341	2.90001	2.87594	-1.97297	-1.08663	1.17739	1.43796	6.6064
MMRF_2543_1_BM_CD138po	10.3366	11.8517	11.9303	10.0724	6.83588	5.77219	3.48965	-0.491624	6.31594	4.17585	2.87761	2.26919	2.14212	5.11183	4.56933	1.4911	5.76741	3.73444	0.00682961	6.98115	5.29389	4.21146	5.77278	3.20882	4.42212	1.53672	4.36951	4.5707	5.89112	2.637	2.16409	2.75268	1.2522	1.12355	6.24255	6.04161	0.0388908	8.51342	0.711005	2.34167	2.17855	4.25134	0.982307	-0.914315	-0.0938644	6.78834
MMRF_2548_1_BM_CD138po	9.59664	11.3069	9.80207	9.54105	5.99834	4.44832	0.0353723	1.35487	5.01207	4.68117	-0.0392665	5.89607	6.94337	6.36501	5.28808	3.58039	7.891	6.41973	2.79698	8.52396	6.19905	6.37672	6.85104	3.07572	4.89586	0.300426	4.81254	4.3161	6.1112	7.78897	0.915342	4.87738	2.7934	3.50578	7.42227	6.89325	-0.928708	7.5772	-0.837078	2.51777	0.941454	4.74464	0.717983	3.52965	5.09511	6.05101
MMRF_2549_1_BM_CD138po	10.2578	12.3495	12.5586	10.7572	6.15786	5.14795	2.21003	3.48722	2.26626	2.2333	2.05904	-0.140858	0.648337	6.1858	0.485608	-2.34782	1.2448	0.340765	-1.36325	8.32195	6.98066	6.41691	6.47039	4.98042	4.88488	-3.04443	5.21864	5.09882	7.80692	6.18381	1.87073	2.18107	-0.467781	0.933641	6.98914	6.67861	-0.936625	-1.13423	1.7963	-0.589526	-0.702737	-1.52737	-0.222929	0.656011	1.68067	5.73433
MMRF_2550_1_BM_CD138po	10.6137	12.1054	12.3555	10.0495	6.78938	5.53752	0.59813	3.73304	2.94067	2.22402	0.0791022	-0.590073	0.880069	5.54629	2.78069	-0.848385	3.89599	1.82349	1.55065	7.71169	6.43211	5.94501	6.66112	3.68254	4.55266	-0.906101	4.26791	4.70138	7.32713	4.58967	3.23575	3.38156	-3.06138	1.52904	7.28624	5.47743	2.32781	4.0309	-1.16326	2.94067	0.421704	0.108546	4.4629	-2.82037	-0.966222	6.6741
MMRF_2554_1_BM_CD138po	8.94797	11.3293	11.4326	10.5492	6.13925	4.43601	0.851435	3.1001	2.04261	1.50522	0.91577	-0.271108	0.733999	5.84864	1.02813	-2.55268	1.74669	0.254677	4.30316	8.09785	6.95395	5.90095	5.94593	3.6561	4.33459	-1.91881	5.15611	5.05669	7.0361	7.63318	2.73017	-0.444875	-0.191491	1.77669	6.8013	7.13509	-0.312627	5.64072	2.17618	4.13092	0.842006	1.77173	0.50223	0.713462	3.14872	6.99867
MMRF_2557_1_BM_CD138po	9.52182	10.5193	10.3217	10.4249	5.54524	3.21674	2.28216	1.82249	3.57587	-1.40262	-3.77607	-1.45415	-3.77607	5.67757	-0.340688	-4.06558	-0.0358337	-1.6208	2.38104	7.22783	6.16657	5.81213	5.82873	3.49836	4.09597	2.15036	4.24276	4.08134	7.12801	7.61268	0.7924	1.61312	4.44968	1.36068	7.31686	7.04476	-0.577295	8.81696	0.457981	4.93348	4.02835	-2.19111	1.93692	-1.9501	-3.77607	6.8278
MMRF_2559_1_BM_CD138po	10.1461	12.0618	12.5106	9.96521	6.26266	5.28755	2.5813	4.36322	2.35751	1.697	-1.06957	-0.277377	-1.47293	7.90708	5.4711	-1.78327	4.97961	0.53866	0.830264	7.24982	6.32254	5.31729	5.96224	3.17836	3.71371	0.649691	5.24397	4.30843	8.16539	5.10279	0.712427	4.98703	3.69311	1.11977	7.38796	7.0175	1.41208	8.18361	0.921604	0.628158	5.00176	5.43822	1.37378	-2.96769	-1.90356	6.68222
MMRF_2560_1_BM_CD138po	9.44317	11.1765	11.1033	10.4914	6.64106	4.87323	1.41189	3.33236	4.15645	1.92699	0.808452	0.930658	0.203424	5.64204	1.97038	1.01597	3.18972	1.9416	1.73906	6.88213	6.29356	5.7487	6.12018	3.02457	3.98544	-1.26513	4.24008	4.86846	6.23583	6.10647	2.05344	1.644	-0.387613	0.808452	6.61652	6.9546	0.69231	7.66168	1.79645	4.02199	3.76291	0.915936	0.297291	-0.387613	-2.04754	6.58981
MMRF_2562_1_BM_CD138po	9.6736	11.3408	10.7526	10.2512	5.86246	3.98389	1.99255	2.03785	4.89283	1.72536	0.0839289	0.351276	0.262467	6.54855	1.24326	-0.0613706	3.16273	1.95052	1.95052	7.87862	6.78262	6.24096	6.28437	4.21346	4.5547	-1.41713	4.81494	4.97315	7.00165	7.50964	1.59201	4.24181	1.80089	1.77437	7.92102	7.91867	1.01764	7.331	2.63539	1.99714	2.8487	1.95525	3.08069	-2.54489	-4.97785	6.50587
MMRF_2564_1_BM_CD138po	9.52337	10.5557	10.6852	9.37153	5.76834	2.70362	1.63063	-0.728296	1.90276	1.03282	0.20459	-0.226898	-0.552139	5.18265	1.61594	-2.74716	0.964919	0.164789	1.29494	7.15013	6.13049	5.91537	5.53995	3.18855	4.11279	1.56334	5.49602	5.10064	7.69846	-3.29464	1.41006	3.01194	4.89708	0.388622	7.0101	6.22272	4.67778	-0.728296	2.26466	4.86794	1.83464	0.224086	0.520617	2.10031	3.54698	6.08923
MMRF_2567_1_BM_CD138po	10.2677	12.3766	13.1934	11.4739	8.0471	4.64588	2.9721	4.74192	4.27512	3.47584	-1.60866	2.10207	1.72995	7.73693	3.79559	0.572408	4.65026	2.68104	0.496459	8.47123	7.14226	6.74285	7.02738	4.59853	4.94128	-0.926398	4.20408	4.60125	6.46555	3.09307	1.39553	2.36382	0.71327	0.658564	6.50775	8.42621	-1.10419	5.6439	-0.0236953	0.853821	3.89655	3.29935	2.09178	-2.39107	-3.865	7.15313
MMRF_2568_1_BM_CD138po	8.9153	10.8688	10.7444	9.2237	5.21461	3.38021	2.35971	1.76472	3.82434	1.30403	0.339585	0.306795	0.155406	4.11376	1.88437	0.0270823	2.73113	1.64302	1.55269	7.92896	6.03284	6.19225	6.58445	1.2817	4.66825	-0.372382	4.64111	4.73704	7.18517	0.725973	-0.561239	2.47733	7.6408	-1.49229	6.86883	6.29474	3.57981	6.52793	-2.51166	1.71143	1.89911	0.940668	-0.644295	-0.444986	1.40042	5.24594
MMRF_2570_1_BM_CD138po	9.02225	10.3273	10.5859	11.0043	4.847	4.19629	1.79083	0.564659	4.87529	3.46359	1.05386	2.63883	2.82714	5.76262	1.9714	0.715338	3.99	2.54802	2.52099	7.58366	6.58621	5.64236	5.85413	2.21854	3.00349	1.82438	4.54215	4.01927	6.5411	6.52588	1.75648	-0.5311	5.03428	0.0252938	7.90508	7.67902	4.03607	9.01318	1.40381	3.72869	4.63016	2.2518	1.57126	2.82161	4.18126	7.17734
MMRF_2572_1_BM_CD138po	9.71814	11.2945	12.7052	10.6835	5.9942	4.27137	2.43363	4.38001	0.487997	-0.890515	-2.0549	-1.24046	-3.21244	6.72159	2.40227	-3.45345	-0.343027	-1.86849	1.59887	9.18282	6.66914	6.16042	7.00663	3.71008	4.12946	2.25454	5.72668	5.11122	7.64356	4.54911	0.634012	-2.0549	1.5342	-0.254671	6.93818	7.26928	0.0529018	0.586963	1.11502	-1.18496	1.9544	-2.26903	1.81844	4.30689	4.4692	7.08897
MMRF_2573_1_BM_CD138po	8.71585	10.7394	11.2403	9.91973	4.68026	4.16764	2.05476	4.01798	3.80551	2.65429	-0.240388	1.62501	0.371951	5.52032	0.996149	-0.416545	2.71968	1.8363	1.93505	8.2121	7.15971	5.87581	5.72101	3.20997	4.8417	4.2318	6.00819	4.08071	7.64892	6.41091	1.66096	1.29966	2.64982	1.14322	7.56051	7.4733	0.162159	8.97524	2.55268	2.56222	2.43301	4.07739	0.923999	0.282453	-0.454513	7.75994
MMRF_2574_1_BM_CD138po	9.91211	11.4622	11.4006	9.62692	5.70849	1.85851	2.20446	0.265028	2.61992	2.04183	2.38346	0.315432	0.890038	6.59948	1.61866	-1.66611	1.99621	0.768659	2.12544	8.01041	6.73209	6.10823	6.46204	3.33465	4.87462	-3.84831	5.47136	5.00223	7.6065	5.73129	0.42279	5.20007	3.49222	1.74357	6.38595	7.81055	-0.00185921	-0.606239	-1.10581	3.78608	1.31853	-0.291366	0.881699	-2.69077	-2.9049	5.25961
MMRF_2579_1_BM_CD138po	9.74695	10.5876	11.1085	10.5637	6.9564	3.93027	3.0593	2.94578	3.43504	2.69744	-0.22952	0.800475	0.114067	6.34187	2.6488	-0.714947	2.7383	1.61375	-2.60078	7.23205	5.9666	6.28836	5.96395	3.61291	3.61122	0.623855	6.00672	5.04151	7.90594	3.58561	0.22439	4.69145	-0.158553	0.391362	7.12574	6.28412	0.764406	7.50656	-0.585179	3.97698	3.36651	3.39824	0.623855	5.09755	6.19039	6.51399
MMRF_2580_1_BM_CD138po	9.58609	11.7914	12.7742	9.82622	6.94608	5.35009	0.658495	5.01298	4.40817	3.1373	1.27517	1.39546	1.76197	6.78556	1.80939	0.772264	2.93839	2.22359	0.250837	8.7551	6.49734	6.0678	6.56945	4.29493	4.61102	2.92307	4.48214	4.09214	6.168	6.35052	0.270334	4.61102	3.81852	0.364048	6.97384	6.67904	-0.103345	2.63425	-0.0540172	2.04834	4.36235	5.09043	-0.926467	-1.16748	-2.70091	6.86264
MMRF_2581_1_BM_CD138po	9.59488	10.6563	10.8693	10.8251	5.36332	4.13844	2.84912	4.03801	8.28317	7.03237	3.63789	4.48983	3.50216	6.32301	5.55436	4.57606	6.73255	6.12654	3.02215	6.94018	5.80499	6.01637	6.04776	3.30065	3.77322	0.632485	6.55916	5.17371	7.43646	6.77103	1.93069	4.38806	2.0186	0.404923	7.76729	7.4018	1.92058	9.12057	-0.602345	5.09781	2.65856	5.386	2.68865	2.47393	0.433635	7.01095
MMRF_2583_1_BM_CD138po	9.84017	11.419	11.7021	10.9972	5.87575	4.93443	0.235301	-0.87074	6.73031	3.8079	0.0410324	0.808859	3.2759	4.43582	5.35547	0.953976	7.6489	5.49958	-1.08096	8.47465	5.67733	3.96	5.82003	4.75689	5.67838	1.42154	4.96643	4.29986	5.75069	7.8774	-1.02546	1.38104	1.08582	-1.02546	7.17301	5.42435	-0.039138	1.45119	0.967716	1.78189	-5.16842	4.90706	0.595345	1.75044	4.28622	6.88041
MMRF_2587_1_BM_CD138po	10.0861	12.3999	12.726	10.1951	7.58766	5.95694	1.47021	5.87574	2.43397	-0.0341788	-1.22835	-1.04491	-2.46714	8.10957	0.938854	-2.1568	1.1511	0.582493	2.11542	8.12371	6.65481	6.19122	6.54956	3.47115	4.50693	0.323634	4.12801	5.2358	7.30495	6.73734	1.46265	2.54543	5.04161	1.42428	6.84056	7.1652	0.048877	1.89743	-1.55641	0.813818	4.75435	0.650557	0.466434	-3.94107	-1.08863	5.99016
MMRF_2590_1_BM_CD138po	10.2353	12.4196	12.9346	9.61051	7.45687	5.02479	3.11397	2.58911	4.89814	3.96903	0.623111	2.62982	1.22883	5.20246	2.17178	1.33111	4.18777	2.94504	1.88091	8.02749	5.92678	5.81502	5.7838	3.63538	3.61074	1.82747	5.57673	4.68612	7.55627	4.74803	2.35019	2.29501	6.36583	1.55429	6.82565	6.57774	0.257978	2.98044	1.28655	1.81183	0.431745	3.87245	1.48695	1.27519	-0.730526	6.51815
MMRF_2595_1_BM_CD138po	7.38963	9.29086	10.1865	9.15206	3.7807	3.71942	-1.17896	3.69068	5.14261	2.15704	1.15424	0.962392	0.0911258	5.50699	1.7448	-0.0569729	3.59879	2.56857	2.26496	7.60092	6.56607	4.88628	5.31006	4.35012	4.77933	2.46376	5.76263	4.55747	7.5309	6.89397	-0.281533	-0.408445	6.35791	0.479528	6.54989	7.49865	-0.408445	0.583239	-0.476349	0.896804	0.267552	0.532316	-0.874109	-2.32783	-3.15095	6.01028
MMRF_2596_1_BM_CD138po	8.79796	11.5652	12.1377	10.3153	5.26021	4.65651	-0.323267	2.87495	3.48715	2.0547	-1.36677	1.07922	1.35391	7.30226	3.68829	-0.677697	3.97635	2.11392	1.67316	7.52303	6.37594	5.67874	6.10017	4.05401	4.62446	0.990066	5.03985	4.59925	6.9844	7.57951	1.63691	5.45913	-0.187062	0.0738044	7.88778	6.34228	2.51238	8.03023	2.14523	3.57215	2.76167	3.40762	1.71549	0.857726	0.819422	7.20192
MMRF_2597_1_BM_CD138po	9.93314	11.8146	12.6972	10.3399	6.59674	5.03854	0.914002	4.32577	3.65127	2.81062	3.11296	0.368402	0.114301	6.07932	2.05151	-0.553124	2.92166	2.16934	2.49896	8.12109	6.85337	5.81248	6.78242	4.41524	4.72267	-0.658734	5.46454	5.45191	7.59979	3.74225	1.89857	-0.519571	-1.3478	0.644816	7.65329	6.16886	0.42119	2.74657	-1.83323	1.54131	1.54924	2.69748	3.95262	1.89857	-0.276014	5.83373
MMRF_2598_1_BM_CD138po	9.53336	10.8026	11.2009	9.84227	6.74923	4.07635	2.81218	0.5669	5.24704	4.25737	0.623207	2.68899	2.70212	5.19691	2.88307	1.45888	4.51157	3.14106	2.29739	7.62337	6.94884	5.63759	6.40758	4.09389	3.37425	-3.38371	5.05891	4.84326	7.71255	7.32106	2.11306	1.05027	5.16822	1.29523	7.97253	6.07556	-0.0288696	9.31534	3.34106	2.41769	3.93613	1.95751	1.4895	0.47809	-2.4403	6.7581
MMRF_2599_1_BM_CD138po	8.77813	10.374	11.4424	10.1993	4.90589	3.5039	1.76649	2.88231	6.80209	5.03891	3.06811	3.57573	2.83709	5.61431	3.64653	2.45167	5.44997	4.55493	0.920251	6.53914	6.28356	5.23625	5.66164	2.95722	4.09717	-2.20313	3.41438	4.1949	6.74954	4.46862	2.10152	5.1456	4.98056	0.250041	7.7114	7.34716	-1.46617	2.58695	-0.445702	3.09629	3.39749	3.12394	0.935932	0.770873	0.735468	7.21019
MMRF_2601_1_BM_CD138po	10.7299	12.2703	12.2345	10.265	6.93166	4.2866	0.664874	3.92551	0.111482	-1.20111	-3.83338	-1.76299	-1.02602	6.61019	2.26676	-3.83338	2.61618	-1.51145	-0.0892156	7.72877	5.9659	6.04345	6.8056	4.27828	5.01149	-0.178025	5.42637	4.4548	7.63637	6.23621	0.878118	4.464	2.15303	-0.272662	7.11689	6.20417	1.04437	0.558941	-1.63174	-0.540595	3.34653	2.27515	1.24557	3.66328	3.73192	6.87139
MMRF_2602_1_BM_CD138po	10.6098	12.1692	12.2272	10.0285	6.56825	4.98705	-0.333225	3.06224	4.3327	3.39345	1.82637	-0.0461273	1.88443	7.69498	4.65139	0.57807	4.17064	2.00973	0.117759	8.50375	6.19565	6.04341	6.62428	2.91957	3.7589	2.02529	4.55099	3.56126	7.01127	6.13326	0.686493	3.98539	0.520642	0.445485	6.89303	7.208	-1.03532	9.34488	2.11534	2.52612	3.39345	5.48707	1.57455	-3.40097	-2.34652	6.72742
MMRF_2604_1_BM_CD138po	11.0548	12.5871	11.9398	11.4026	8.01579	5.01275	3.76935	5.01969	5.06924	3.83822	-0.301747	1.37261	2.5446	7.07935	4.26748	0.137785	4.26582	2.57182	-1.73668	9.71832	7.00041	5.72305	6.3666	3.98112	4.82074	1.63255	4.45314	4.4706	5.99199	5.05677	-0.0158382	3.78804	0.450943	0.943057	6.7739	6.91636	2.52245	6.06182	0.276613	2.34448	1.32221	3.63384	1.88781	-1.53738	0.302844	6.89496
MMRF_2605_1_BM_CD138po	9.06063	10.332	10.0399	9.95257	6.00797	3.0046	2.22938	1.75973	7.10383	2.91706	1.8427	1.52867	2.6239	5.09168	5.13583	2.05145	4.82422	2.37984	-1.34461	7.99204	6.44139	5.67957	5.33628	2.97338	4.03201	1.16405	5.15161	3.56141	7.12366	3.58053	1.41706	4.31853	-0.137285	0.700578	7.20823	6.65344	2.05642	8.92602	1.93743	2.54469	1.9047	4.43101	0.67493	10.7644	8.68161	5.69879
MMRF_2606_1_BM_CD138po	10.2275	11.3807	11.2796	10.8564	6.97863	2.94265	2.48025	-1.19855	5.84479	4.87723	4.37571	3.34111	3.39608	4.90592	3.04938	2.35108	4.87447	4.00081	0.880678	7.9653	6.38617	6.06006	6.91149	4.22772	4.1011	1.04693	4.61461	4.4592	7.03847	5.92039	2.57857	1.45459	1.08566	0.78977	6.78959	6.33384	1.62204	5.61337	1.88617	4.53813	2.7451	1.961	2.10935	-1.29476	-0.538035	7.40819
MMRF_2608_1_BM_CD138po	8.38784	8.63587	10.4823	8.27468	3.99219	2.91272	2.70627	2.64899	4.8135	3.4942	0.754913	2.12064	0.795698	5.7486	2.008	0.835363	4.07322	3.12164	1.78308	5.99479	5.48546	4.35914	4.55077	1.90459	4.87961	1.15827	3.92484	4.36592	6.88869	-2.23993	1.99054	1.30675	5.82878	0.734079	6.08084	6.20171	0.93913	4.37605	-0.769296	2.58934	3.28453	4.24135	-4.19928	0.957221	0.146491	6.12877
MMRF_2611_1_BM_CD138po	9.00549	10.3138	10.5808	9.25975	5.40275	4.29528	0.185214	3.25902	6.35817	5.49412	4.96168	3.94864	4.8719	6.56851	4.51182	3.20614	4.90877	4.04556	2.77744	7.47944	6.83038	5.79226	6.08428	3.97326	4.0946	-2.11195	5.67762	4.06944	6.7594	5.86692	1.50088	5.63138	3.3186	1.0783	8.1688	4.63753	3.54231	8.80312	0.404928	4.55233	4.78236	5.13457	-0.150835	-0.872119	-1.64417	5.6242
MMRF_2613_1_BM_CD138po	9.37911	10.3811	11.2726	10.6175	5.41763	3.11799	3.37238	3.69041	3.47062	1.60265	-0.9273	0.423775	1.10904	7.13273	4.18676	0.172236	2.09099	0.617862	0.172236	7.99357	6.5621	6.32121	6.71199	3.30505	4.34597	-1.25661	4.16103	4.91896	6.72492	4.29955	1.63292	4.92203	-3.37208	-0.00285056	6.48711	7.14482	-1.41273	6.29857	0.715378	3.24426	3.75605	3.4281	3.17052	-1.68403	-2.63512	6.91934
MMRF_2614_1_BM_CD138po	8.53674	10.425	11.168	10.3874	4.92221	3.28744	2.36602	2.01455	7.3444	6.07107	2.75305	4.09547	3.36752	4.96244	4.6441	3.39718	6.12169	4.78424	2.37201	7.4772	6.23974	5.90657	5.90089	3.41178	4.17979	1.80043	5.41505	4.75247	7.42237	5.81176	1.50598	3.50462	1.58025	-0.477781	6.07978	6.81766	0.955976	5.51986	2.12501	4.87662	2.98165	3.93692	-1.05202	1.79152	1.7088	6.72482
MMRF_2621_1_BM_CD138po	11.0233	12.3039	12.6385	9.6142	6.75643	4.42935	2.22893	4.78185	6.77954	1.66904	-0.497031	0.325088	0.202521	6.56258	2.49863	-0.567997	5.12003	3.41753	0.508729	8.51708	6.50216	6.31228	7.1829	2.7233	4.78837	-3.21489	6.75855	5.17268	7.81313	5.78496	2.55539	3.29624	4.05141	0.890332	6.73954	6.98795	-0.804603	8.63696	-0.694631	0.202521	2.3004	2.8028	0.17381	-2.03655	-2.93925	6.33454
MMRF_2622_1_BM_CD138po	9.22207	10.5492	11.0165	10.6107	6.64824	3.82047	2.46561	4.12793	7.31826	6.33701	5.41454	3.7079	4.87461	6.85475	4.37752	4.44842	6.22962	5.0356	0.841558	6.27809	5.74032	5.32075	5.8535	2.98176	3.25355	-2.69558	5.48671	4.85333	7.69052	3.74159	3.02046	4.89428	4.14335	0.568764	7.04435	4.97408	2.29853	6.00983	0.474349	3.76314	4.05174	4.88841	-1.24186	3.87824	5.38426	6.23734
MMRF_2626_1_BM_CD138po	9.59598	11.6435	11.7308	10.3375	6.48049	4.97979	2.18949	5.26402	6.04093	5.24184	1.94781	3.27761	2.71772	6.62735	3.74951	1.86663	5.74353	4.23602	0.765772	7.53323	5.56135	4.21613	5.86692	3.63435	4.8332	0.32733	5.25519	4.50249	5.82755	6.01501	1.82904	3.21704	0.125022	1.06968	6.35673	7.77066	-0.305612	9.06744	1.23691	2.58304	4.02984	6.01239	0.704804	-0.14735	0.0615966	7.11395
MMRF_2628_1_BM_CD138po	10.7761	12.4981	11.6037	12.2813	6.81814	3.89296	3.55915	2.49819	4.06481	2.05349	-1.74974	-0.0898133	1.55477	6.7177	2.626	0.0493495	2.39104	1.83041	-1.63871	7.36182	5.13046	4.90619	6.85537	4.57435	4.97327	2.21003	5.03738	4.24936	5.63397	5.19933	0.617633	2.59793	4.09123	0.400822	7.64558	7.38274	1.72015	9.28926	2.2394	4.09324	0.347873	-0.839005	2.68055	2.70707	2.26818	7.97403
MMRF_2630_1_BM_CD138po	10.3642	12.4159	11.9662	11.1281	6.95004	4.461	-0.361097	-0.620185	4.86746	3.70529	0.50436	1.87114	1.05641	7.10874	3.07296	1.23698	3.88058	3.15125	0.269257	8.45369	5.2871	4.82031	5.89332	4.53455	4.7047	3.16161	3.15125	3.3055	5.11308	5.06333	0.706466	2.73679	-0.0751885	0.743699	6.91452	6.69329	2.21395	6.83642	0.628987	2.89409	1.9126	3.5563	1.33782	-0.878497	1.27563	7.07033
MMRF_2631_1_BM_CD138po	9.9249	11.24	12.0281	11.2935	6.4956	4.72688	2.45612	0.982722	3.55307	3.11564	-0.289738	1.11105	1.36896	7.3861	3.57549	-1.81127	2.65449	1.36896	-1.48007	8.63284	5.69933	4.94059	5.64525	3.0563	4.85429	4.77514	4.34762	4.84417	5.36349	2.54059	0.35347	1.89631	5.86775	0.871153	6.35849	5.18034	-1.09305	4.15414	1.06108	2.51762	0.68574	4.23945	-1.21088	3.92714	4.84601	7.29801
MMRF_2634_1_BM_CD138po	10.6869	12.2242	11.9995	11.2876	7.95356	4.78581	3.97479	4.43407	4.50451	2.36914	0.595251	0.559182	-0.129889	5.36979	1.70661	-0.0166781	2.85159	1.86273	0.321491	8.32225	5.60247	4.44152	6.07917	3.48662	4.06437	5.36458	6.07199	4.87287	5.32887	6.622	1.17426	3.61515	0.79456	0.232681	7.23857	5.12654	1.62172	8.53378	-0.700204	2.30525	-0.19001	2.89565	0.763196	4.85438	8.5833	7.30065
MMRF_2635_1_BM_CD138po	9.82237	11.2685	10.7522	11.1735	6.00149	3.87056	1.33899	3.33023	7.38874	6.41095	5.71023	4.76258	3.80702	5.28462	4.71721	2.97303	6.30345	5.49358	1.05281	7.80561	5.76746	3.92145	5.94727	3.73866	4.77923	0.440187	5.0013	4.87444	4.78931	5.03173	1.61939	3.2288	-0.392994	-0.727413	6.66801	6.07863	2.07994	8.89158	1.07695	4.18157	2.76954	5.09812	-0.121692	2.74338	3.63472	7.55886
MMRF_2636_1_BM_CD138po	10.1833	11.986	11.2997	11.0653	6.82048	5.11176	2.60875	2.85839	1.28791	4.3403	1.0914	-3.31336	-0.363399	5.12694	4.06089	-1.10036	2.93629	-1.28094	1.58915	8.25956	6.70989	5.10334	6.51391	4.7542	5.62248	-0.543971	5.3987	4.96065	6.19965	4.95556	1.99208	4.24332	-3.31336	1.19875	7.37418	7.00189	2.63022	7.15007	0.146073	3.45	2.73302	5.48607	2.03134	-2.68533	-1.48739	7.43308
MMRF_2637_1_BM_CD138po	10.1244	11.8175	11.7728	11.1817	6.38047	4.25719	2.25515	1.55573	3.4302	1.56453	-2.27385	-0.388022	0.0480766	4.92667	3.56124	-0.110913	1.27405	0.824638	-0.493633	8.41101	5.93029	4.89912	6.32977	4.31698	5.01517	2.61833	4.59007	5.36151	5.90887	-0.688889	0.620439	3.79784	0.702432	0.653798	6.55311	3.67325	-1.93943	7.47252	0.686402	3.64242	-1.24282	4.6008	-1.24282	0.670192	-1.06949	6.38296
MMRF_2638_1_BM_CD138po	10.1896	11.5933	12.1831	11.6482	6.52218	5.34275	1.02625	4.64215	6.40641	5.21138	1.99676	3.4134	2.08748	5.28467	3.35151	1.64147	5.01211	4.18127	-1.88482	7.73397	5.12544	4.10634	5.66342	3.19339	4.02103	2.98609	5.84695	4.44103	6.12179	5.38401	0.359807	4.69031	1.35317	-0.982112	6.68521	5.64724	0.771532	5.48682	0.33309	2.67643	2.68174	4.46737	-0.342288	1.8348	6.06203	7.30962
MMRF_2639_1_BM_CD138po	9.99969	11.0682	11.4603	10.5446	7.11083	4.83221	-0.371586	3.95764	9.36839	7.03891	7.50155	5.2294	7.05066	6.02942	6.82809	6.42208	7.15731	5.74841	-0.330363	6.39852	5.67818	4.40482	5.50253	2.45947	3.4986	4.52341	5.79223	4.37865	7.4614	3.41622	1.79135	2.9649	0.149246	0.485674	6.98456	6.7641	0.485674	5.11375	0.462404	3.59537	0.937742	2.34326	-2.77967	3.92822	6.36086	7.09649
MMRF_2641_1_BM_CD138po	9.57148	10.7489	11.5398	11.448	4.47391	4.45297	2.70343	2.28469	4.31329	2.18028	-0.233697	0.516783	0.978964	6.05018	1.9531	-0.576999	2.71226	1.30528	-1.78511	8.45342	5.88023	4.94703	6.1741	4.10427	5.28876	3.93528	4.34773	4.30893	5.86148	5.74789	1.96054	2.86669	0.227277	1.03639	7.78599	6.2808	0.322696	9.89902	0.824518	1.75352	0.454944	1.28172	3.01691	3.2623	5.36849	8.10232
MMRF_2642_1_BM_CD138po	10.1455	11.2457	11.2371	9.89314	6.57111	5.06365	0.276975	4.23082	6.79877	4.65058	1.81788	2.70752	3.31577	4.57318	3.5582	-0.895664	6.52818	4.13683	-0.712218	6.53017	5.34161	4.75551	5.40874	4.89721	5.39005	0.340634	5.89124	4.99442	6.48599	5.4876	2.29047	2.88169	4.00223	1.35612	6.60499	6.32711	0.255116	8.52565	0.705509	2.72353	2.54587	2.08897	-0.208452	-1.82411	-1.10588	7.26258
MMRF_2643_1_BM_CD138po	9.52327	10.5052	10.9617	10.3256	6.40602	3.81482	0.621336	3.07172	3.08562	1.51442	-3.03402	-1.05826	1.50618	5.71842	1.26366	-1.98671	1.85026	0.114376	-1.44905	7.25992	5.13089	3.96523	5.36885	3.63935	4.99315	3.75171	4.252	2.67564	5.47721	3.72354	1.26366	2.37424	3.16892	0.724429	6.17527	5.80917	-1.10802	0.923279	0.442797	3.16631	-1.6555	0.157125	-0.751082	0.198644	3.72886	6.93186
MMRF_2644_1_BM_CD138po	10.7487	12.354	11.6098	11.1658	8.40677	5.61358	2.47531	2.11161	4.26699	3.58329	3.28125	0.846019	2.39786	5.57799	2.37677	1.48914	3.0423	2.38524	-1.35807	8.377	5.79148	5.87169	6.24373	3.28804	4.40152	3.39891	4.2624	4.34617	6.18124	3.49991	0.129373	6.03576	-0.840674	-4.22314	7.48107	6.62872	-3.86057	10.0974	-7.0305	4.07345	0.0884429	2.16179	2.6295	3.91275	6.70305	6.68214
MMRF_2646_1_BM_CD138po	10.098	11.6483	11.2609	11.0408	5.18103	4.30758	3.54843	3.82241	6.11295	5.72369	4.81639	3.82426	5.08953	5.58239	3.68075	1.93867	4.97113	4.29031	0.374031	7.49804	6.13507	5.04269	6.27029	4.37592	5.23965	3.20142	4.57446	4.41322	5.17814	5.64592	1.49493	2.17126	0.0596497	0.761054	6.89858	5.72022	-0.48206	5.37119	2.1943	2.67564	4.40707	2.57829	-0.596016	0.00857556	1.71799	6.83518
MMRF_2651_1_BM_CD138po	10.3562	11.8392	11.7502	11.6189	5.73348	4.95623	1.57409	4.13638	2.74502	1.42242	-2.12635	-0.92641	-1.50291	6.29572	2.32062	-2.3816	5.11978	0.211093	2.07147	9.32691	7.12152	6.31828	6.46176	5.69573	6.35365	3.90916	4.64398	4.48398	4.24304	4.39933	2.16205	3.00294	3.97311	1.12772	7.8656	6.92534	1.67263	7.72915	-0.440983	5.02751	2.61111	4.70757	1.13587	-1.31343	-1.60788	7.35916
MMRF_2652_1_BM_CD138po	10.565	12.1995	12.3153	11.347	7.28284	5.60788	2.64499	4.27763	2.60817	1.19856	-1.30807	-0.599532	-0.126463	6.26456	1.93057	-2.75873	0.926836	0.229196	-0.436803	9.46396	7.19012	6.16588	6.52374	4.4225	5.80732	0.553547	6.79829	5.23109	7.30996	6.61442	0.154558	3.66642	4.51491	0.818194	7.5583	6.77564	-2.75873	4.96237	-2.41769	4.45007	2.28566	1.65179	-0.993196	-0.643254	-1.80764	6.23506
MMRF_2654_1_BM_CD138po	10.0908	11.6396	12.1684	11.1141	5.74552	4.16915	3.85043	2.97222	2.93242	0.270795	-0.0102251	-3.08995	-0.994795	7.1134	6.1543	-1.59519	0.83432	1.33936	-0.399637	7.89064	4.24909	3.46324	5.88081	3.31635	4.69319	3.53143	5.49603	3.12481	5.95021	0.0204717	-2.46192	4.19797	3.66129	-0.440859	7.15138	5.21756	-3.08995	2.43646	-0.282597	3.40627	0.0505289	5.56468	-0.934674	-0.245603	0.885244	6.5276
MMRF_2664_1_BM_CD138po	9.66868	11.0192	10.5328	10.421	5.07682	3.41424	2.00023	0.258679	4.5429	3.0207	2.41321	1.73555	2.77624	6.32147	2.63825	0.381911	3.40596	1.59705	0.751961	7.75436	6.39569	5.66515	6.75715	2.98226	3.96053	-0.528147	2.84823	3.10744	6.04504	4.84937	1.30835	5.92315	4.10935	-0.241526	7.85883	7.07283	-1.30802	9.72318	3.12267	4.09141	4.80602	1.36066	3.70468	-0.406585	-0.241526	7.67793
MMRF_2667_1_BM_CD138po	9.27229	10.3686	10.761	10.144	6.38031	3.75833	3.45285	2.6474	3.59006	2.13582	-0.2025	0.0719394	0.947441	5.73453	1.75921	0.484134	2.17337	1.24816	-0.2025	6.38718	5.93481	4.55137	5.63952	3.29149	3.82893	4.25005	4.98676	3.9311	7.25935	4.42366	0.583101	3.57811	1.84813	0.817964	7.5067	5.97864	-0.0965663	2.04036	1.1654	3.08748	1.29757	2.71079	-2.39318	1.58708	4.10076	6.687
MMRF_2670_1_BM_CD138po	10.5824	12.2358	11.9769	11.2408	6.99966	5.56857	-0.485797	0.0745033	3.75439	2.55934	0.139354	0.620245	0.107293	6.96374	2.73747	1.08277	3.24811	1.92158	-0.218693	7.85201	7.03177	5.22355	6.60149	2.95123	3.34409	-1.15899	4.79709	3.68277	6.7539	5.79175	-0.178616	4.26001	1.2969	0.0745033	6.93491	5.84132	0.107293	4.11033	0.139354	1.45811	1.75568	1.77622	1.82632	-2.90901	-2.46155	7.27801
MMRF_2675_1_BM_CD138po	9.17789	10.6629	10.9523	9.34538	5.92545	3.86964	2.64632	3.2981	1.65438	0.494856	-1.79864	-0.617037	-2.02691	6.07668	1.66717	-1.37484	0.998623	-0.44195	0.780442	6.79117	6.52625	5.53707	6.05402	3.03486	4.17304	3.25426	4.23559	3.34066	6.65548	5.78614	2.59367	3.85433	6.35593	1.37128	7.21402	6.37993	0.375186	10.0343	3.13957	2.86478	4.29759	0.375186	-1.42828	3.11877	-0.746805	7.3587
MMRF_2676_1_BM_CD138po	9.66836	11.0316	11.4338	9.43081	5.74972	4.81031	0.62758	3.72166	2.87144	0.936388	0.137396	-1.18871	-1.62481	6.23622	1.46099	-1.46434	1.77155	0.77423	2.5309	7.10877	6.08715	4.79849	5.5917	2.19662	4.48945	-1.31995	4.89167	3.99566	6.3981	4.39233	0.503668	1.96721	3.18356	0.837194	6.6634	8.08502	3.05039	2.17241	3.41271	2.27452	1.4476	0.295225	-1.41459	-1.93968	-3.39034	5.85204
MMRF_2677_1_BM_CD138po	9.42949	11.2557	11.4902	11.1186	5.45292	3.87408	1.67692	2.76521	6.23854	4.63608	1.82752	1.08494	0.460738	6.06389	3.58163	0.997913	4.22324	2.75639	1.60021	7.10903	6.64012	5.17323	5.91152	2.71152	4.74029	3.67341	3.67107	4.6216	6.61537	5.80873	1.73189	3.7924	-0.528455	1.2572	7.69814	6.61567	-0.979835	8.85721	1.12655	4.32953	2.76081	2.08141	0.605128	1.53988	0.905302	7.60658
MMRF_2678_1_BM_CD138po	9.9944	11.8455	11.9106	11.153	7.01342	5.08473	-4.05226	4.84679	6.57253	5.67736	5.48728	3.76919	5.01651	6.98761	3.90077	2.6892	5.19424	4.67498	1.36052	7.59276	6.54635	6.07005	6.60827	3.49463	4.19281	0.883195	5.54057	5.37274	7.0348	3.63564	1.97895	3.32798	-1.01664	-0.592833	6.9549	6.6924	0.445986	9.61647	1.33317	3.03308	2.48689	2.30176	0.0351982	2.85703	1.82056	7.31679
MMRF_2680_1_BM_CD138po	10.3636	11.7403	12.4462	11.0723	6.99799	5.08194	2.19052	4.90545	4.659	3.28545	0.718115	1.49652	2.24458	5.71782	2.04576	0.274126	3.13613	2.54849	2.64713	7.92776	6.58152	6.21928	6.91811	3.86233	4.10268	-1.66231	5.86098	4.71513	7.73274	6.54966	2.63199	2.03046	3.62819	0.639581	7.59597	6.46253	-1.4759	8.97241	3.03622	5.04529	2.89967	1.77892	1.9185	1.73238	0.979556	7.62731
MMRF_2681_1_BM_CD138po	10.151	11.1025	11.4689	10.1723	6.27423	4.10069	3.06505	3.583	6.18477	2.05312	-0.548521	-0.30236	2.11797	6.29969	3.71696	-0.845503	2.0931	0.500948	0.468158	7.92215	6.39636	6.18582	6.65313	3.72044	4.06642	-1.41	5.68922	4.5647	7.15186	6.43275	1.32595	4.55106	-0.21102	0.533009	7.12659	6.65798	-0.959835	8.12897	0.845393	2.13548	3.41395	4.81665	2.69882	3.56243	5.78469	6.48899
MMRF_2682_1_BM_CD138po	10.2626	12.5247	12.8739	10.4396	8.05471	5.58645	2.66906	5.93059	5.1533	3.29571	1.12262	0.97883	0.819107	7.06564	2.19219	-0.260461	3.19897	2.03747	0.319536	8.15264	7.10748	5.24913	5.89389	3.65631	5.32914	-0.977731	5.75503	4.38458	7.27397	5.39081	0.833113	2.8418	2.16477	1.24291	6.27357	5.65557	-0.838006	4.48669	-1.18795	4.13892	0.397014	3.68169	2.13681	-0.0401946	4.83181	6.24373
MMRF_2689_1_BM_CD138po	9.54809	11.4793	11.767	10.5496	6.08507	4.84338	-4.86111	4.35887	3.93656	3.36932	-0.613178	1.36771	2.08141	6.52924	2.90928	0.630748	3.00308	2.00926	-0.0366766	8.17593	6.59781	5.19914	5.9325	3.85885	6.0223	-2.19814	4.59079	4.08434	7.52862	5.38801	-0.51533	3.69986	3.87699	1.21927	7.18795	6.85099	1.13136	9.1435	0.971785	2.12758	1.61463	2.48171	2.85999	-1.69118	-1.92251	6.87007
MMRF_2690_1_BM_CD138po	9.3225	10.441	10.595	9.85885	5.1071	3.43785	2.46428	0.429986	5.34373	4.6907	4.70988	2.72987	3.83328	5.73105	2.31512	1.6171	4.13237	3.2505	1.30484	7.48527	6.2258	5.80993	5.97325	2.8273	3.90766	-0.540868	4.50103	5.08256	7.23828	3.58865	0.611548	2.72303	6.26243	1.03306	6.30835	6.45675	1.17534	5.60236	0.519674	4.80741	4.75128	4.35582	-1.09726	-1.92599	-1.80225	5.65864
MMRF_2691_1_BM_CD138po	8.83878	9.48235	9.34813	9.60956	5.56544	3.66627	1.49379	3.00629	6.32676	4.95406	4.90204	3.63109	4.37432	5.28226	4.01835	3.0414	4.95573	4.49552	1.73125	5.87995	5.41536	4.85258	5.7212	1.97526	2.86733	0.825824	5.62189	4.76554	6.96978	4.95908	1.65086	2.78309	5.26885	0.534689	7.42604	5.60064	1.36868	8.66234	3.98103	3.59502	4.10388	3.64775	1.43739	3.51097	4.23926	6.7919
MMRF_2692_1_BM_CD138po	9.27732	10.3267	10.1406	9.67688	6.3898	3.28987	1.1874	-0.656775	4.49355	2.78	-0.428506	0.872154	-0.132616	4.75536	5.71462	1.0925	2.50396	1.48385	-1.03117	6.05642	5.39985	5.24851	6.23342	2.59332	3.74987	-0.0581373	6.37076	4.44956	7.11701	4.54075	1.9259	4.38011	5.39032	0.468184	6.98797	5.72454	-0.382336	7.19271	0.265604	2.90394	1.51468	3.18644	2.92245	2.14665	3.72635	6.34912
MMRF_2694_1_BM_CD138po	10.22	12.0922	11.279	10.4842	6.90192	4.50934	2.0723	-0.919836	8.65236	6.62011	3.32147	-0.314114	2.24544	7.64014	5.00747	1.25241	7.15303	5.16116	0.439246	7.63214	6.27128	6.26583	6.33208	3.36931	4.04377	-3.56893	4.18048	4.08863	7.08839	5.94874	2.4494	4.36771	5.20376	0.785421	7.4569	7.4982	0.406268	7.99881	1.10607	2.84046	3.1378	3.63253	1.59003	-2.27347	-1.81891	5.94588
MMRF_2695_1_BM_CD138po	9.25672	10.7726	10.7279	9.49166	4.64987	4.56732	-0.737822	-0.203998	0.832713	-0.234056	-3.34448	-1.67463	-2.55598	4.61236	0.930798	-2.41159	-0.537125	-1.07599	0.114952	7.97914	6.20399	3.89566	5.74033	3.05251	5.31211	2.64936	3.14592	3.18335	5.75666	4.95972	2.31243	3.18903	4.61447	1.16763	7.35351	3.41162	-1.07599	0.375998	0.508972	3.51914	-2.04902	0.33564	0.31503	-1.1892	-5.21895	5.86918
MMRF_2696_1_BM_CD138po	8.98338	10.2981	10.7771	9.90706	6.39307	3.36303	0.728039	1.18362	2.71506	1.27007	-1.70117	-1.05832	-0.203139	6.08651	0.879572	-1.91935	1.27652	-0.00267483	2.68874	8.12997	6.77592	6.28841	6.1848	3.09621	3.90941	2.83336	5.46401	4.72951	7.32475	5.70867	2.12594	0.610602	2.73156	0.620762	7.54996	6.52622	-0.0183565	8.46742	1.23743	4.51953	4.35202	3.31065	0.515792	2.92024	-2.0422	6.98662
MMRF_2697_1_BM_CD138po	9.91462	11.4875	11.8221	10.7508	5.93701	4.01461	2.59635	4.23711	8.15339	6.3168	2.27789	4.31996	4.8878	5.69115	4.9151	3.39546	6.26967	5.08171	1.20428	7.21474	5.65016	4.89991	6.1231	3.03452	3.58939	5.11395	4.50046	3.8496	7.02432	4.40058	2.4237	3.47963	-0.141275	0.270449	6.64381	6.82874	1.7665	9.03578	2.15932	3.98763	1.92026	3.59734	0.0563246	3.17668	3.64992	7.62588
MMRF_2698_1_BM_CD138po	8.48127	9.32265	9.55257	9.07115	3.77297	2.06224	0.280987	-0.748517	5.14058	4.07451	1.18124	1.43853	1.67024	3.29768	3.27146	1.88913	3.89247	2.4267	0.146401	6.89754	5.78628	5.32077	6.26677	2.87275	5.17517	-2.24112	4.95901	4.84363	5.44327	5.16492	1.2722	4.20337	4.72789	0.133519	6.96374	5.0035	2.08584	7.38294	-0.656153	2.56024	1.53963	4.21259	1.29552	-1.55886	-1.47756	5.6086
MMRF_2699_1_BM_CD138po	9.06763	10.5846	10.6986	9.84353	6.60701	4.10408	2.3535	3.15121	5.37352	3.55238	0.859481	1.96208	1.24108	6.53933	3.69449	2.20761	3.55948	2.79633	-0.425562	7.14304	6.72822	4.68438	5.73284	4.02813	4.63487	-1.43964	4.83228	5.33062	5.97788	5.41223	2.34121	4.49017	3.47759	1.17796	6.64564	7.18965	0.434832	9.83019	1.0326	2.3657	2.37779	3.57881	-1.6858	1.1594	1.28454	6.56994
MMRF_2700_1_BM_CD138po	10.1917	12.1226	11.9901	10.8975	6.59039	3.9361	2.6664	4.75672	1.93153	1.9051	0.626517	-0.799343	1.15205	6.4503	3.78489	-1.1971	3.2403	0.61352	1.13396	8.61038	6.99906	6.18138	7.0503	3.46134	4.46722	-1.68253	4.13225	4.82103	6.97433	5.40517	1.1963	4.90277	-2.0451	0.560327	7.47347	8.20686	-0.545026	3.12597	1.61678	1.8944	0.101742	0.726484	1.45133	-0.255519	0.505097	6.41585
MMRF_2702_1_BM_CD138po	7.81507	10.4407	10.9803	9.29433	3.75337	3.46202	1.57544	4.23728	5.47266	4.13747	4.23728	2.88392	3.76398	6.29683	4.08297	1.81191	4.55963	3.51462	2.18605	6.78518	6.00847	4.19696	5.19935	3.05108	3.47786	2.36393	5.59719	4.47104	7.10057	5.35947	1.60721	2.67747	1.12701	0.353046	6.7122	5.40311	2.7265	6.44829	0.956624	2.11417	4.35344	4.37666	-0.730519	2.18955	2.6059	6.12644
MMRF_2705_1_BM_CD138po	10.6811	11.636	11.3441	11.18	6.45133	5.38202	2.22568	4.60378	3.57527	2.20404	-2.52206	1.3326	2.39865	5.83206	1.99871	1.03321	1.85799	1.31476	1.10243	8.7031	7.7195	6.04213	6.99368	3.28472	4.3373	1.47191	4.88752	4.44167	7.22423	7.29659	0.647863	2.04543	6.20593	0.391226	7.91671	7.85676	0.582274	9.02874	0.45776	6.22963	4.63601	-0.377291	0.717404	-0.0655483	-0.701033	7.1644
MMRF_2706_1_BM_CD138po	10.0261	11.4171	11.1611	9.79821	6.81467	4.75965	-4.49538	0.319319	3.53883	1.75526	-0.763574	0.274696	-0.163182	6.11367	1.38026	-0.893342	3.6004	2.21494	1.07665	8.44769	7.0451	6.5685	6.73816	3.09066	4.30228	1.53962	5.33819	4.81459	7.15804	6.79604	2.23836	4.30136	0.779416	1.64855	7.42821	6.98144	-1.11291	6.57924	-0.432368	1.80318	0.148478	0.212967	5.01891	-2.25834	-0.432368	6.56348
MMRF_2709_1_BM_CD138po	8.43342	9.90145	9.85833	10.0078	4.123	3.61258	2.16423	3.77638	1.09898	-0.468862	-1.45615	-0.846098	-0.300356	5.6441	-0.300356	-1.73445	-0.323257	-1.09922	0.782421	6.72175	5.99361	4.93103	5.4958	3.6246	4.82242	2.16011	4.57476	3.71869	6.59961	5.14167	1.51509	0.973054	1.26171	0.459152	6.92216	6.9041	-0.914002	6.41237	3.06521	0.925278	2.0619	2.13932	0.347584	0.194775	-3.38215	7.12848
MMRF_2711_1_BM_CD138po	10.018	12.3129	12.9061	11.4493	6.72494	5.6238	2.94895	6.07279	3.78371	1.82326	0.893834	0.658088	0.514597	7.3301	2.24873	-0.552966	2.71048	1.2402	1.30706	11.3087	9.10096	7.87025	7.76085	4.73142	5.67743	-3.57287	4.38327	5.60345	9.04748	1.54723	3.09484	1.29613	-0.476005	1.20558	7.01679	6.5215	0.290632	0.312491	-0.765511	2.98002	4.90602	1.19385	-1.9879	-2.8359	-4.42086	6.37404
MMRF_2716_1_BM_CD138po	9.67193	12.2175	11.1608	10.1857	6.11684	4.93761	2.17284	4.54231	1.68077	0.453927	-2.4336	-1.14672	-0.634511	4.65937	1.89696	-1.7199	1.5985	0.406361	-0.0221725	6.92791	5.91884	3.56369	5.31513	2.84884	4.00136	2.45976	4.91654	3.84364	7.16132	3.75623	2.81888	-1.19481	-1.24456	0.657255	7.47443	7.93399	0.573597	2.37582	-0.0440319	-0.668064	-1.19481	-2.03306	1.15616	3.2229	4.27955	6.6563
MMRF_2717_1_BM_CD138po	8.71592	10.714	10.9945	10.0017	6.30277	4.56046	1.39339	4.00511	6.36097	4.29737	2.57555	2.26856	1.48795	5.27643	4.01015	2.75839	4.65144	3.83187	0.733212	6.00942	5.72723	4.74308	5.43662	2.42267	3.2984	0.842738	5.39773	4.61386	7.4137	4.14838	1.78706	2.54115	1.93219	0.125723	6.78626	6.29642	-0.407546	5.21045	0.749377	3.38889	2.13344	3.03879	-1.58872	2.36351	4.48463	6.22993
MMRF_2718_1_BM_CD138po	9.24715	9.85777	10.2992	10.1466	5.45592	4.21406	3.83551	2.46912	5.71609	4.72096	0.575839	3.66972	4.04659	7.68583	2.73239	4.61153	4.75873	3.72007	1.74981	5.94377	6.24786	4.41593	5.68444	2.46069	3.51534	2.83605	4.9223	5.14619	6.73931	1.74981	-1.38816	3.55683	0.069427	0.35084	7.20372	3.76531	-0.0866922	7.80455	1.14509	3.96144	2.78965	3.88048	-3.01434	0.362963	2.16427	6.22479
MMRF_2719_1_BM_CD138po	10.2038	12.1899	12.2981	10.5973	7.38448	5.90866	-0.524273	5.5498	4.50456	1.91058	-0.355768	0.106759	-0.498962	6.31899	2.1494	-0.657952	3.24333	1.02624	1.05215	8.22656	6.96382	6.01955	6.78973	3.1484	4.22683	-1.9869	5.50983	4.54923	7.57306	7.13451	-0.0135354	1.98422	1.81289	1.52283	6.44722	7.68979	-0.0870644	2.58481	-0.576268	0.320884	0.737697	0.889167	1.31733	-2.82089	-2.39026	5.72684
MMRF_2720_1_BM_CD138po	8.76564	9.34513	9.51061	8.5717	4.8546	3.88735	2.71732	3.19574	0.443486	-1.23932	-3.28562	-3.90229	-1.74309	2.23931	3.81424	-0.29348	2.03474	1.93733	-0.0609868	7.82917	6.80121	5.17042	5.76222	3.43221	4.74085	-0.989001	5.82506	5.07365	6.73536	4.749	-0.890316	3.04491	-1.97629	2.80829	7.30712	5.05481	-1.65943	6.2632	1.66046	3.38619	-3.72172	-3.56125	1.15949	1.58956	1.54176	5.45717
MMRF_2721_1_BM_CD138po	8.67544	10.6367	10.8937	10.8414	5.0731	3.9899	2.51026	3.3817	2.61729	1.77752	-1.64545	-0.0417499	-1.70316	5.04215	0.9253	-0.717961	2.13127	0.665119	0.944221	7.54268	6.80487	5.67063	6.194	3.61508	4.76061	1.08727	5.48039	4.80074	7.14188	6.62912	3.1178	-1.43523	1.53699	1.65654	7.43152	5.98119	-0.219842	7.69497	-0.81008	3.33587	5.1961	2.55403	-1.08906	-0.778716	-1.25179	7.25038
MMRF_2722_1_BM_CD138po	9.59687	9.8884	9.96007	8.81146	5.34119	4.46993	-2.99949	3.39728	2.33441	0.970139	-2.54492	-0.959958	0.25125	2.3941	1.51475	-1.60463	-0.103323	-0.934195	-0.336522	8.02501	5.8087	5.76342	6.99502	0.317088	3.99508	2.01876	4.00593	3.79397	5.87828	2.11136	2.07376	0.0204127	1.53334	7.6089	6.60873	8.12346	-1.73201	8.46201	1.45264	-0.959958	0.526396	0.741481	-0.147044	2.21285	5.54096	6.11974
MMRF_2723_1_BM_CD138po	8.2478	9.85149	10.4806	9.73842	2.87684	3.23941	2.95852	3.17251	4.0756	3.52125	3.27628	2.00869	3.08169	5.54064	1.96418	0.677601	3.51097	2.40257	0.348765	7.56235	6.22081	5.23199	5.56258	2.68448	4.01507	-1.25947	4.32035	4.46313	6.37149	4.02774	2.06598	0.151165	-1.66282	0.89868	6.86868	6.91375	-0.63974	0.277798	1.9717	1.22218	2.58999	0.975438	1.39979	-1.66282	-1.97316	7.04019
MMRF_2727_1_BM_CD138po	8.32403	9.75029	11.3657	9.53672	5.26768	3.38819	2.36807	3.58333	3.84524	3.11869	2.59269	1.36496	2.18916	4.6276	1.55213	0.307622	2.5328	1.92683	-0.758873	7.19543	5.61617	4.12146	5.1781	2.89907	3.90874	3.45132	5.40992	4.25552	6.78277	4.28056	1.89258	1.02891	1.4261	-0.653904	6.96377	6.28573	-0.705434	5.0977	-0.464426	1.27476	1.53001	0.227452	3.27974	4.25383	6.6005	6.78773
MMRF_2728_1_BM_CD138po	10.3537	12.3166	12.3737	10.9181	6.50488	5.16762	1.90716	1.9019	5.87545	4.23434	1.7636	2.47006	3.80156	5.53803	3.7802	2.99261	4.43904	3.8933	1.0305	7.87213	6.8267	6.01854	6.87721	3.61627	4.0455	0.54121	4.64137	4.87494	7.48251	5.24191	2.29635	2.03772	-0.717766	0.224353	7.48361	6.88357	0.658249	4.26337	0.0638883	2.95243	2.73576	2.25977	4.91861	0.766502	4.53994	6.90889
MMRF_2729_1_BM_CD138po	8.87077	9.79716	10.726	10.319	5.59947	4.15328	3.43563	3.7249	4.18418	3.52091	-1.24935	1.74848	0.0691015	8.00517	2.18458	1.41179	3.11286	2.37702	0.447077	6.40205	6.33842	4.41282	5.67697	1.40628	3.62887	3.06299	5.12653	4.2479	6.64438	0.789243	1.40628	3.53989	3.55366	0.347158	7.20459	5.078	0.0122392	7.95931	2.26284	3.20137	1.62117	2.63653	-3.23207	1.39521	6.26616	6.48079
MMRF_2731_1_BM_CD138po	9.29915	11.8444	12.7971	10.5468	5.72996	4.41623	-1.0427	4.30834	4.72243	2.88767	2.15652	1.04867	2.2546	5.56224	1.34856	-0.219578	2.7439	1.65945	1.65261	8.19059	7.09724	5.80549	6.01791	4.1787	5.24412	3.69897	5.80895	4.26529	7.17371	5.43453	2.99428	2.47603	0.154101	0.0117476	7.38285	7.41503	0.229553	1.30562	0.786681	0.0538731	0.265849	3.94686	0.722835	-3.36463	-2.02067	6.58766
MMRF_2732_1_BM_CD138po	10.3726	12.1153	12.3241	10.7101	6.99705	4.87391	2.22092	2.8973	1.16795	0.0899468	-1.21938	-2.0425	0.308719	6.64301	-0.482416	-1.49502	3.06119	-0.188354	1.97816	8.19471	5.95098	5.91154	6.44059	3.0175	4.6962	2.17393	6.2232	5.01778	7.52067	5.57579	2.37773	4.69273	0.264551	0.915268	7.64072	8.28712	0.187794	1.45017	-0.507727	1.59987	2.70964	3.77078	0.7	0.0729737	-1.30554	4.88246
MMRF_2733_1_BM_CD138po	8.75997	10.5736	10.6353	9.42478	4.637	3.89322	1.68828	3.2837	2.67177	1.74995	-1.87454	0.0416282	0.855428	5.54204	0.514079	-0.777074	1.63751	0.465884	0.331135	6.6743	6.27264	5.01139	5.72449	2.22383	3.64733	0.297107	3.16891	4.27695	6.47147	5.68458	-0.477061	-0.0872696	0.554968	0.713005	6.88862	6.37792	2.78413	6.4418	1.18807	3.97835	3.78444	3.31465	-2.03866	-0.625796	1.34286	6.98287
MMRF_2734_1_BM_CD138po	7.8232	10.565	11.0652	9.97711	3.53393	3.75315	0.586848	3.85141	4.30721	1.36242	0.812729	-0.0352677	2.00494	6.24643	2.38368	0.395367	3.57765	1.48993	-0.576977	5.78124	6.12083	4.71776	5.02951	2.60104	3.86995	3.69005	4.61759	4.48611	6.51705	5.87016	2.56426	0.933023	1.12487	1.57457	7.47108	6.75689	-0.222546	7.90311	1.314	1.44567	2.96316	1.02011	-1.15284	1.36242	-0.405024	7.05946
MMRF_2737_1_BM_CD138po	9.19484	10.5836	10.5541	10.2424	4.72777	4.40411	2.21352	3.31657	0.3178	-1.39002	-5.29691	-3.71195	-3.18143	5.84456	2.14327	-2.48955	-1.45561	-3.71195	0.277999	6.67953	6.17324	5.02389	5.66478	2.9044	3.90685	2.14879	4.72961	3.73926	6.74555	5.69815	2.64756	-0.312017	1.54858	1.42647	7.57018	6.60333	1.46242	5.91315	2.10397	-0.374078	2.96831	-2.02389	-0.506833	1.06649	-1.20945	6.75396
MMRF_2739_1_BM_CD138po	9.1497	10.3198	9.76962	9.06375	5.30165	3.91603	0.795716	1.90481	4.93432	1.77579	-2.23703	-1.00625	0.131251	3.99571	0.644113	-1.16524	1.66199	0.0611472	-0.076955	7.57233	6.02832	6.22532	6.64017	0.788503	4.88867	2.19129	6.29729	5.1435	5.51089	3.65357	-0.909228	4.42874	6.29443	-0.818319	6.85567	5.64449	2.22908	7.19738	3.86551	3.12625	1.06414	3.82554	-1.74322	-0.117032	4.88064	6.20752
MMRF_2740_1_BM_CD138po	8.48603	10.3493	11.266	9.56354	6.35217	3.92415	1.67496	1.6361	4.87961	1.92918	-0.943951	0.336157	1.36615	6.16947	3.62745	0.807662	2.47751	0.754222	1.54463	8.08085	6.36708	5.21654	5.69725	2.53145	3.00167	2.90691	5.45501	3.92213	6.70798	4.39481	2.56804	-0.183621	1.94517	0.790068	6.98811	6.66609	0.641012	0.957039	1.7128	1.42433	1.60625	4.91555	1.00358	3.47889	4.55313	6.33975
MMRF_2742_1_BM_CD138po	9.81089	11.4774	11.6722	10.6345	5.3955	5.23727	1.18399	3.5988	3.40664	1.39962	0.725918	-1.07397	0.475805	7.49401	3.4144	-0.172883	1.15462	-0.0826852	-0.309456	7.81136	6.79781	5.48634	6.53461	2.9572	3.13689	-2.31972	4.65788	4.35955	7.03814	5.31234	1.03883	4.58751	-2.59103	0.272092	7.45473	6.76341	-0.849095	5.8725	1.37436	1.01452	3.62313	-0.048128	3.5988	0.230473	-1.14523	6.55846
MMRF_2743_1_BM_CD138po	11.0395	12.4204	12.9467	10.5678	6.49501	5.33047	4.24111	3.62509	3.9254	3.18084	0.79138	2.3585	2.82262	6.73276	4.01211	-0.099807	3.08647	2.0605	2.72157	7.57714	6.90529	5.29749	6.76697	4.07627	4.89363	1.32904	5.79863	5.07661	6.60312	-0.527228	2.05497	0.79138	0.16938	-0.595132	7.03501	5.93352	3.21098	8.29247	0.229501	0.906345	3.54454	1.64085	0.869032	2.23684	4.20662	6.51175
MMRF_2745_1_BM_CD138po	9.77981	11.1803	11.1822	9.40843	5.10549	5.22224	-0.72275	3.62606	3.10991	1.91633	2.18679	0.335614	1.58855	7.3259	3.26479	-0.160017	1.77819	1.24038	2.67272	6.47223	6.07999	4.80052	5.47647	3.63383	3.92534	1.43091	5.51487	4.63286	6.88499	4.09168	2.09215	3.73488	6.34265	0.457433	7.0942	4.8228	3.25642	8.59223	0.101523	0.703823	4.09262	1.92058	1.35142	2.23528	-0.596116	6.64437
MMRF_2746_1_BM_CD138po	8.42266	9.9499	9.73905	9.40431	5.14667	4.11165	3.21822	2.46714	4.76968	3.13616	-0.506506	-0.235204	-1.11656	6.92455	1.9484	-0.285536	5.09146	1.09822	1.05168	6.53147	5.71646	4.33074	5.00511	2.18549	3.51264	-0.21881	5.6721	4.2186	6.29702	4.98932	2.31217	3.8571	2.29229	1.38773	6.89896	6.60223	0.648975	7.97934	1.05168	2.38906	4.07306	4.19661	0.735649	-2.64202	-1.62033	5.57817
MMRF_2749_1_BM_CD138po	8.9912	9.81034	10.0518	8.8519	4.91448	3.34769	3.31573	2.78179	6.61086	5.49681	2.40161	3.78235	3.09858	5.35013	4.45323	3.99812	5.57956	4.50138	0.0355113	6.36907	5.32398	5.08353	5.42302	0.686228	2.87872	-0.190624	6.26094	4.9998	7.86732	0.993801	3.20044	3.17861	2.96171	0.391421	6.23249	5.93828	2.72266	6.04355	2.02237	2.52919	3.10216	4.65342	-1.4072	1.68861	3.30801	6.2697
MMRF_2750_1_BM_CD138po	10.1555	11.7203	12.382	10.0164	5.6689	5.0444	2.78241	5.77479	3.90119	3.72262	2.70317	2.9316	4.26604	6.87406	4.6894	1.08974	3.53295	2.36589	1.32779	6.54338	6.043	5.03634	6.10122	3.55221	3.3728	-0.429638	4.87536	4.40638	7.38719	3.27291	0.905965	4.55612	6.2283	0.290744	6.52445	5.10018	0.732633	4.57679	0.990542	3.15188	4.02416	3.58148	-0.994137	2.8291	3.38262	6.8308
MMRF_2751_1_BM_CD138po	9.6371	11.6093	11.4632	10.4708	6.56379	4.2294	1.66811	3.94665	6.11178	2.93155	0.442476	0.299282	-1.50181	7.34605	3.69816	-1.05436	3.87901	1.42534	1.01603	7.24912	6.36425	5.9145	6.88725	3.7992	4.31255	-1.26081	4.06574	4.58372	7.28401	5.24047	-1.59201	4.12002	-0.356384	0.653464	7.28856	5.63028	-0.279422	5.23064	0.613663	4.73166	3.63494	1.74381	1.49271	1.1885	0.530607	6.26777
MMRF_2754_1_BM_CD138po	9.51068	10.666	10.4521	9.36627	4.97849	4.37089	2.92471	1.76212	4.51981	3.18355	0.826572	0.329896	0.739984	5.27129	2.41464	1.465	2.73626	2.32825	0.406858	6.19003	5.18469	4.42894	5.56336	2.71372	3.58232	4.48917	5.39805	4.22266	7.37853	3.69146	1.45295	2.40842	4.70072	0.491747	6.48353	4.99104	-0.168767	5.41716	-0.730646	3.89663	2.60087	3.09524	-0.0270386	3.44157	3.49542	6.6064
MMRF_2757_1_BM_CD138po	8.98487	10.4163	10.6345	10.0814	4.80698	4.01441	2.65999	4.49	5.17934	4.16157	0.254676	3.03452	3.10895	6.59394	2.67789	1.62583	5.61165	3.40056	3.52687	7.82535	6.95477	5.34599	5.71492	3.37336	4.21769	1.37473	5.3785	4.04748	6.29708	4.48873	1.00115	1.4391	1.72383	1.1106	7.31479	7.16979	-0.936267	8.02499	2.69116	3.19535	4.42394	5.85274	-0.514441	1.44955	-0.188454	6.27998
MMRF_2760_1_BM_CD138po	8.87749	10.2528	12.7775	9.45644	3.14587	4.56413	0.616693	4.48049	4.50892	3.65232	3.42405	2.31023	2.37636	6.69196	4.8091	0.904389	3.52292	2.49478	-0.680573	7.30782	6.12525	5.13766	4.80802	3.80201	4.32933	0.968165	5.94977	5.00996	8.24881	-1.80833	-0.087483	-0.0554218	6.38497	-0.454692	6.81657	6.28599	-0.120273	2.69653	1.78993	0.749667	-0.948507	0.307148	0.256963	-4.24129	-2.47575	6.4146
MMRF_2761_1_BM_CD138po	11.1935	11.6351	12.0656	11.001	7.78362	5.86207	3.43311	3.94671	3.84572	2.28086	0.397489	0.943037	-0.0278166	6.74309	2.29411	-2.95547	1.57896	-0.319156	0.269165	7.47248	5.93605	5.90778	6.21195	3.90306	3.40895	1.3507	6.13649	4.80493	8.19932	2.98552	1.64251	5.3772	1.53499	-0.0443995	6.71057	5.8877	2.42636	6.4978	1.52379	4.55267	2.75339	2.94619	3.43012	5.73119	6.79207	7.13148
MMRF_2762_1_BM_CD138po	9.83386	11.0419	11.0932	10.5954	4.64194	4.08687	2.87713	0.579318	4.99634	4.13343	3.39731	2.351	2.10839	3.27803	3.50551	0.992486	3.71393	3.19997	0.281482	6.72252	5.13629	2.79583	4.90684	3.07034	4.02235	1.59049	4.69982	4.6773	5.80883	0.851047	2.93669	4.6981	2.89225	1.01477	6.80354	3.27803	0.637913	4.11679	-0.823314	3.57464	3.71052	5.81797	-1.65559	-1.34071	-0.00191155	5.59304
MMRF_2763_1_BM_CD138po	9.80894	11.852	11.9114	11.0673	5.89732	5.0614	2.64073	5.01528	5.00805	3.14561	-0.236862	0.472358	2.99775	5.42384	2.88125	-0.0643951	3.20582	1.37831	0.261591	8.18534	6.40447	4.76099	5.97352	2.46885	4.32599	0.444069	4.10666	3.62664	5.99012	3.45651	1.97073	3.29167	-1.45925	-0.541717	7.13001	7.97313	3.24324	6.75074	1.37831	4.64927	2.28171	3.33853	1.09874	0.751642	0.195249	7.727
MMRF_2764_1_BM_CD138po	10.2296	12.4072	12.3598	10.5739	5.9787	4.65101	2.00386	1.25495	4.55003	2.50387	-0.0391413	1.37704	-0.214821	6.61543	4.01883	0.302863	4.50741	1.4574	1.39756	8.46519	6.75924	6.36049	6.4076	4.31863	5.0097	-1.84191	3.58286	4.41401	6.87257	0.790359	1.7079	5.09643	3.80002	-0.214821	7.38493	5.94773	0.373597	9.25212	0.59105	5.76608	5.32868	3.57087	0.758995	-1.9075	-2.68991	7.27962
MMRF_2767_1_BM_CD138po	9.53421	11.3547	11.5155	10.3798	5.58411	4.26955	0.124932	2.8514	7.94574	5.42718	2.79021	0.271418	2.29363	4.92479	4.39586	1.65756	5.72337	4.80447	-0.799967	7.69624	6.10919	5.6163	6.46342	3.82028	4.36938	-3.73857	5.92855	4.35066	6.99454	6.03567	-2.26464	4.10623	4.87819	2.57331	6.20866	6.81421	0.930712	7.65905	0.943258	2.82791	2.18691	2.80404	3.11803	0.683966	-1.55094	5.94423
MMRF_2769_1_BM_CD138po	9.47217	11.0491	11.3884	10.4414	5.84783	4.87145	3.22813	4.50016	3.76214	3.68669	3.49464	1.17587	3.16201	6.03058	4.08958	0.0695599	2.80228	1.87449	0.289526	6.29883	4.89917	2.73431	5.33921	3.5835	3.90928	6.72912	5.70285	4.36839	5.91903	2.94326	2.01332	2.79203	4.38041	-1.05443	6.67017	5.21236	-0.611911	5.80769	-0.558471	2.88176	0.79972	5.08905	-1.94751	3.10932	6.62505	6.51523
MMRF_2770_1_BM_CD138po	10.8107	12.0463	12.1599	9.51336	6.92811	4.10268	1.32156	4.0076	3.48811	2.49485	1.32156	0.343061	0.95899	4.63784	3.40673	0.141854	3.64175	1.82176	1.46182	8.29405	6.51097	5.92607	6.6312	2.89492	5.39777	1.89928	4.46133	4.80288	7.28363	3.65385	3.21481	1.91085	0.141854	0.806368	6.95542	6.86597	1.75275	2.62693	-0.754038	2.73172	1.7719	-0.0691338	2.10457	-3.35738	-2.10362	5.95428
MMRF_2772_1_BM_CD138po	9.82648	11.5	11.4249	10.8269	6.37504	4.08182	3.5576	1.25731	6.834	6.00722	5.35265	3.75348	5.30961	6.68825	5.02826	3.02284	5.79827	4.99645	0.474902	6.65775	5.67873	3.94895	5.58359	2.67151	3.72222	4.59193	5.04488	3.31163	6.80158	1.72344	0.0482761	3.44428	0.379482	-0.382358	7.29528	5.98864	0.10903	6.73297	-1.28143	3.83442	1.53702	3.24213	-2.24296	4.4914	6.67826	7.02961
MMRF_2774_1_BM_CD138po	10.5653	12.2504	11.5694	10.221	6.86539	5.54085	3.40529	-0.708339	4.09558	3.53959	-0.990739	1.37724	2.74525	6.75927	5.00987	0.45802	6.43121	2.34284	1.75981	8.29947	6.5871	5.19159	6.40459	3.38665	4.14299	1.07593	6.15598	3.87529	6.73331	3.99825	1.68855	4.27858	4.0226	0.89784	7.36026	6.65837	3.26537	8.79615	2.44727	1.23444	3.45623	3.73202	2.47577	0.429165	-0.708339	6.75854
MMRF_2776_1_BM_CD138po	9.72154	11.2015	10.9984	10.5274	6.27909	4.74712	1.72029	3.50308	3.14624	2.08491	-0.687081	-0.194685	0.569827	4.81883	2.0413	-0.0305654	1.69237	0.649444	-1.01514	6.62365	5.62472	4.32434	5.38047	3.30218	3.86595	6.46731	3.9704	3.61639	6.54418	1.28202	0.629948	6.09938	3.96068	-1.92587	7.20125	4.02367	5.62226	10.4578	3.06145	4.41113	5.61979	6.96519	-1.44044	3.04682	1.28202	6.11918
MMRF_2778_1_BM_CD138po	11.3343	12.7767	12.9696	11.7726	7.27435	5.66846	2.8662	4.10426	9.43721	5.27511	1.72228	1.69048	5.32255	6.99858	6.67875	3.57877	5.05009	3.75627	0.0974576	8.43839	6.92875	5.41726	7.65288	3.34857	3.89526	-0.139149	5.65359	4.15611	6.43611	4.33514	-0.774992	4.6523	2.15392	-1.43981	7.75789	8.15233	0.749534	10.2185	1.2741	5.74929	3.08069	2.28745	1.11553	2.93226	3.58742	7.73737
MMRF_2779_1_BM_CD138po	9.91462	11.6536	11.589	11.1996	6.89535	5.25263	2.65811	3.74195	2.60145	0.207582	-1.8935	-2.94081	-3.67778	5.78552	1.86311	-5.26274	2.98993	-0.580914	0.409688	9.55779	7.74259	5.76448	7.24332	4.15441	5.35962	-0.218344	5.27351	4.30901	6.19481	6.284	0.887009	1.79254	4.78666	1.46971	8.50982	6.11429	0.940202	10.1387	1.46971	6.62156	1.45151	-0.247787	1.31721	-2.59977	-2.94081	7.527
MMRF_2781_1_BM_CD138po	10.4581	11.3952	11.2688	10.2003	3.33486	4.68266	1.72786	4.20815	3.98594	1.16459	-2.85087	-0.610822	0.404888	4.1331	1.38126	0.0659334	0.319052	-0.177472	-2.42345	7.6633	6.67289	5.36646	5.9854	2.37196	3.28054	4.77269	5.30395	5.22391	7.06917	3.87846	1.44849	3.47292	2.58232	0.351842	6.68782	5.93083	2.48713	5.24698	1.13977	1.45354	1.23659	3.00109	-2.09414	-1.02235	-0.325149	6.1426
MMRF_2782_1_BM_CD138po	10.4952	11.7687	12.0608	11.4586	6.21262	4.98138	3.63086	3.15714	5.09689	4.49354	-0.0670307	2.03306	3.58937	4.46659	2.42961	1.29093	4.05513	3.16775	2.17302	8.20636	6.39108	6.35788	6.62493	3.53579	4.01457	2.68232	4.34256	4.40067	5.92335	3.06178	0.588058	1.41484	0.523449	-0.487606	7.78572	6.62493	-0.677084	6.71779	2.11573	5.56984	4.2188	2.32608	-0.100583	0.76615	-0.40145	7.91623
MMRF_2787_1_BM_CD138po	7.34516	7.27708	9.10082	8.90426	3.38261	1.63443	2.27839	1.0083	2.99918	2.28841	-0.813265	0.683341	-0.158594	7.57142	4.15103	2.75132	1.38339	1.53134	1.01636	4.55677	6.56066	4.23459	5.00198	3.16061	3.82945	2.82429	4.48961	4.56847	6.28623	0.105952	-3.77104	3.35587	1.35825	-1.09644	7.79696	2.8628	4.43954	5.08623	-0.311605	4.5345	4.05258	6.99224	-2.94791	0.441413	0.044223	5.99192
MMRF_2788_1_BM_CD138po	9.3145	10.735	11.2478	11.1456	5.40238	4.2599	1.51136	3.92173	3.89509	2.65125	-0.00509281	0.533121	0.444038	6.45134	5.33336	3.15364	2.20199	1.53743	0.975966	6.42714	5.52092	2.33181	5.68979	2.94546	4.90222	2.65919	6.18129	3.79417	7.09915	0.268358	2.97438	2.0772	5.67665	-0.374849	7.43561	3.38184	-0.784494	3.48369	1.84638	1.15504	2.1007	6.90127	-1.80619	5.4403	6.87829	6.46527
MMRF_2789_1_BM_CD138po	9.37327	11.7217	12.3869	10.4963	6.96241	4.47862	2.14231	3.1558	7.49486	5.79756	1.02633	0.315242	3.15281	7.36263	5.65338	-0.386534	7.52679	4.22356	1.63503	8.71001	6.93159	5.27357	6.18625	3.38944	5.10377	-0.653049	5.93126	3.27597	6.93572	5.21105	1.30989	5.30148	-1.63229	1.60037	7.40937	7.28564	0.945785	8.60273	1.07763	0.639306	1.27735	4.41522	1.62644	-2.67411	-2.51365	6.24738
MMRF_2793_1_BM_CD138po	9.42731	10.2866	10.631	10.3534	4.17855	3.66086	2.58463	3.27298	3.88656	2.6854	1.69635	0.69323	1.8159	5.21571	2.03377	-0.288154	2.01391	2.12457	-0.891732	7.34338	5.62223	2.88724	5.65024	3.71262	5.04146	0.680685	6.24702	4.17072	6.51181	4.31468	1.1315	1.67753	3.37967	0.41891	7.24376	6.62765	-0.891732	8.88909	2.05337	1.76926	0.8804	3.50059	2.16566	1.36112	4.78656	6.54744
MMRF_2794_1_BM_CD138po	10.9127	11.1657	10.5975	10.4584	6.60218	4.58915	3.92037	3.3322	1.36887	1.39016	-1.27633	-1.08788	-0.102682	3.9935	0.592026	-2.61513	1.26895	0.0116509	1.03211	8.74704	7.09638	5.066	6.4419	1.67678	5.41926	4.6029	2.2073	3.49339	4.85343	-1.08788	-2.31028	2.58049	6.25686	-0.398814	6.97546	6.43295	-2.05874	8.85675	0.216269	7.65103	1.76093	3.35404	1.71103	-1.14801	-2.31028	8.16251
MMRF_2795_1_BM_CD138po	8.96257	10.465	11.5404	9.95166	4.06221	4.64673	2.89801	3.03634	4.66461	4.18628	0.266954	1.72127	2.91605	4.84173	3.19246	1.11911	4.52079	2.94561	-1.04564	7.08978	5.61718	2.85504	5.23319	2.5198	4.48096	3.95291	4.12816	3.24572	6.38144	2.7848	0.741634	0.894985	1.01139	-0.327407	6.55452	6.18287	-0.642281	8.10173	-0.0690952	1.41802	0.658379	3.61304	-0.0690952	1.77495	2.81074	7.30009
MMRF_2799_1_BM_CD138po	10.5208	12.6175	12.1697	10.0113	6.55673	5.22204	1.60488	4.23177	2.75559	0.925771	-1.2994	-1.15131	-1.75397	6.02666	5.15958	-1.2994	4.28312	0.857465	1.14219	7.32966	6.60862	4.88721	6.36708	3.91216	5.15603	-1.55466	3.71152	4.27659	6.18746	3.80289	0.546425	2.07986	-1.55466	0.690815	6.78792	4.66294	2.26922	6.31312	-0.0994666	3.68959	2.02642	1.9216	-0.442768	-1.865	-1.55466	6.9399
MMRF_2801_1_BM_CD138po	8.71282	10.2646	10.0694	9.59952	5.55011	4.52017	1.86426	1.1584	4.26869	3.56742	0.442654	1.37253	0.876003	6.11467	1.94825	1.84845	3.70766	2.87405	-0.927458	6.06465	4.39923	4.04766	5.30281	2.73908	3.4281	4.47969	2.89729	3.93427	5.39209	5.9457	0.675539	2.69556	0.164801	-0.0260218	5.44561	5.88983	-0.280339	3.61258	0.891516	3.07424	0.728326	2.39175	-2.40745	4.84497	5.8297	6.8029
MMRF_2807_1_BM_CD138po	10.1971	11.3185	11.4362	11.2398	6.57088	4.78163	2.5566	4.17958	4.3596	3.24128	1.29517	1.47575	1.04364	6.30607	2.62248	0.919353	2.87757	2.72028	-1.97017	7.76727	5.93039	5.59676	6.50525	3.17593	4.20027	1.81857	5.88893	5.36717	6.13876	4.86628	-0.178757	3.25123	4.10692	-0.244345	6.21292	5.47214	0.519215	7.03337	0.519215	5.37538	2.68548	4.1102	-1.42268	1.95144	4.22067	6.36934
MMRF_2808_1_BM_CD138po	9.63709	11.3092	12.0813	10.1167	6.12625	4.02048	0.933357	3.36376	1.67262	0.801017	-1.9089	-1.25683	0.0170954	5.38309	0.91018	-0.698337	0.328135	-0.143369	-0.0956725	5.9407	5.93246	3.4426	5.54607	2.40268	4.16332	1.32376	5.9567	3.88291	7.6774	1.27015	0.91018	2.53735	1.02251	-1.06091	7.25478	5.47874	-0.734406	3.18702	-0.351687	3.81122	2.98557	2.73825	1.05457	4.41663	6.49453	6.89541
MMRF_2813_1_BM_CD138po	9.34662	11.6577	10.8609	9.94515	5.7187	4.34695	2.42199	0.0194202	2.11752	1.28317	0.356815	-1.34192	0.272341	6.46772	3.0797	-1.58292	-0.0696634	-0.954893	2.14944	7.00742	6.16429	6.02198	6.30847	3.17196	3.08796	2.86814	3.75531	3.81997	6.06395	5.59915	0.749458	6.35371	5.61532	0.151416	7.49209	6.31399	-0.145116	9.80491	4.1079	4.2746	5.56516	1.38726	2.12155	2.76886	-2.31989	6.57373
MMRF_2814_1_BM_CD138po	8.34178	8.71762	9.35903	9.14666	3.62541	3.47668	2.19339	1.70917	1.29902	-0.616969	-1.56525	-2.58572	-1.73772	6.06626	2.42327	-2.7608	-0.894822	-2.16041	3.16535	7.35441	5.80672	5.86867	6.10468	3.30945	4.29378	2.87652	5.01823	4.15189	7.03618	5.6096	1.77885	3.84962	3.28288	1.04322	7.30966	6.21989	2.68267	8.1937	2.61255	0.812476	2.3198	0.584207	2.52936	4.85841	6.18954	5.5601
MMRF_2815_1_BM_CD138po	10.3676	12.7549	12.5489	11.0777	6.8625	5.02245	-0.678492	4.63357	4.56043	2.96431	0.73982	-0.351327	2.1138	6.77721	4.06665	-0.310105	3.42432	1.71507	-0.967999	7.29305	6.64294	4.24492	5.76746	3.43345	4.35793	1.94529	4.89605	3.6395	6.54805	4.17768	-0.731931	3.61027	-2.06753	0.816272	7.51966	6.59153	-0.678492	8.75207	0.759317	3.25268	2.55417	3.29002	1.3017	3.11569	4.40046	6.28897
MMRF_2816_1_BM_CD138po	9.59381	11.8061	12.3367	10.8496	6.1688	4.33453	1.90819	3.38059	4.73812	3.63268	2.38632	1.95827	3.48677	4.88532	4.12031	0.764305	4.27403	2.05349	1.43797	8.14885	6.11359	5.40647	5.60323	3.86536	4.77526	4.32024	5.81551	3.95288	7.09299	2.50057	1.69585	2.91296	4.13127	1.41125	6.35993	7.51874	-0.686357	5.39003	1.34692	1.82292	3.85549	1.20895	-0.984438	2.71964	6.07404	7.05466
MMRF_2817_1_BM_CD138po	10.2613	12.1414	12.148	10.4071	5.92808	4.70935	0.873509	4.49284	9.72324	6.96838	4.5683	6.25796	6.20001	5.84695	7.56228	5.3485	7.78582	6.12471	-2.84165	6.76012	5.71421	4.3993	5.61587	1.6134	3.64055	3.98532	4.44806	3.94407	6.15176	5.17812	1.27936	3.52874	-0.240749	0.508845	6.90352	7.21517	-0.640019	8.14433	-1.89056	3.47184	-0.00707618	5.37655	-0.817806	2.73729	5.50855	6.7934
MMRF_2818_1_BM_CD138po	9.79399	11.1278	11.2496	10.0592	5.98138	4.66823	2.68721	4.40827	5.22895	1.55747	-0.642037	-0.257894	-0.593943	5.97741	4.24763	-0.0489468	1.75609	0.713725	-2.00112	6.56096	5.94674	3.8471	5.14907	2.76303	3.33485	3.39865	6.60637	4.53128	6.75797	3.17749	-1.31523	4.27703	0.0752326	-0.149641	7.94312	6.72784	2.83945	8.7817	0.674992	2.61743	0.216787	4.73565	0.552135	2.95712	6.50891	6.69555
MMRF_2820_1_BM_CD138po	8.76148	10.5156	10.226	9.25911	2.78391	4.1358	2.42082	3.5325	3.34496	2.19255	2.19804	-0.185413	1.9146	4.81146	1.92125	-2.75616	2.32379	0.970157	-0.0234452	6.19649	4.92	2.15919	4.55886	4.51007	5.72979	4.75861	4.33068	5.07412	5.79685	4.86589	3.24781	1.40904	-2.08874	1.84637	7.56822	5.02095	-0.468585	7.20971	1.80383	2.34373	-1.71434	2.08415	2.20894	0.0511936	-0.614805	6.63527
MMRF_2822_1_BM_CD138po	9.41849	11.669	11.3096	10.715	5.30128	5.20625	1.50917	4.52608	7.89401	6.04874	4.36996	3.91568	4.67546	5.56359	5.80943	3.33123	7.22782	5.33084	1.34806	6.52086	5.16884	2.81907	5.29813	3.14407	4.92029	0.678489	2.75624	3.78012	4.8075	4.19149	1.47613	4.51528	-1.33123	0.619192	7.22492	6.37501	1.19403	9.58148	-1.58648	3.96811	2.76082	5.21879	-0.16564	0.0886774	0.578262	7.03427
MMRF_2826_1_BM_CD138po	11.4414	12.2041	11.7755	12.0272	7.07979	3.67304	2.52942	3.53324	0.865684	1.25499	-1.67621	-1.92237	-0.809476	6.29556	2.23068	-5.76367	0.0692173	-1.99108	0.91346	7.74927	6.47881	5.11259	6.36872	4.64678	5.75875	-1.37136	5.9221	5.88992	6.05398	5.45449	1.02205	2.96311	0.552232	1.7729	7.62214	4.12862	-0.554219	1.64289	-0.337408	3.28345	-3.8892	1.13115	-0.293353	-3.10071	-3.26117	6.19597
MMRF_2827_1_BM_CD138po	9.5681	11.1869	11.1597	10.1921	5.08685	5.15788	2.79927	4.4232	5.43587	3.9747	1.23655	1.6096	1.22706	5.51014	3.36218	1.29223	4.09176	2.9853	2.39116	7.70664	6.71765	4.50402	6.02366	3.31369	5.0577	0.0607043	4.12791	4.00417	6.10526	6.50266	0.920527	3.33814	5.45937	0.418517	7.47003	6.81727	0.591219	6.91693	2.72704	3.4258	0.649225	2.41643	0.0819208	-4.20876	-2.76818	6.98398
MMRF_2828_1_BM_CD138po	9.88214	11.7921	12.2867	10.4758	7.24076	5.38445	1.07797	3.32216	4.39279	2.73969	-1.01146	0.980125	-0.883138	5.98513	4.05112	0.132129	2.76929	1.24175	-2.1898	6.88659	6.35852	4.16868	6.26942	4.48634	5.52191	1.1989	5.59742	4.60598	6.56842	3.97696	0.101432	3.01554	1.91542	-1.79387	6.30058	5.60291	3.00314	9.99877	-0.371638	-0.371638	0.980125	3.26445	0.761945	-1.68284	0.382452	6.08265
MMRF_2829_1_BM_CD138po	10.2817	12.6135	11.1891	10.9006	7.45859	4.71508	1.21139	3.15015	1.32488	-0.219724	-3.31217	-1.78492	-1.05978	6.9902	1.53995	-2.64475	6.19644	-1.20981	3.5035	7.95988	7.05022	6.25288	6.5017	4.73576	5.69098	0.899575	5.76606	5.50218	6.46271	6.31536	2.70234	1.00551	3.87241	0.251418	7.2172	5.70742	1.75265	3.59966	1.86011	1.21875	3.23063	4.47573	-1.02459	-4.59228	-4.22971	5.56633
MMRF_2830_1_BM_CD138po	7.94365	9.0301	9.87092	10.4694	2.46588	2.97284	2.39997	1.78458	1.1451	0.0439218	-3.36701	-1.87225	0.0439218	5.38636	1.19037	-2.18259	-0.318648	-0.9438	-0.9438	6.7673	5.72166	2.35098	4.47105	2.88608	4.4904	-0.417052	6.35952	5.00763	6.42341	5.68654	0.162242	-0.717918	-3.126	0.504474	7.78545	7.17699	-1.27185	8.95433	1.37813	3.30927	0.313108	-0.197086	-0.287284	-2.43413	-2.30288	7.22994
MMRF_2831_1_BM_CD138po	10.1001	11.9369	11.5987	10.3125	6.47738	4.68881	2.8344	4.86306	6.24757	4.9907	2.49753	3.5191	2.5968	6.64063	5.29126	2.54419	5.46302	4.50835	1.45338	8.0084	6.32312	4.45846	6.69335	2.45745	4.75147	0.753957	4.10082	3.63862	6.17961	2.21939	0.585685	3.55753	-1.15625	0.214591	6.83537	5.44776	2.55183	6.05085	-0.0834902	3.14816	2.10989	3.77531	-1.06003	5.45185	5.9833	6.86133
MMRF_2832_1_BM_CD138po	9.95241	10.9753	11.5861	11.3347	6.3139	4.51971	3.8021	2.68457	2.34741	1.20253	1.43937	-1.4029	0.0971785	5.17561	1.97165	-0.859753	1.26872	-0.0243835	-1.24678	7.90953	6.36888	4.82042	5.97933	4.11977	5.27477	-1.88832	6.5498	5.13981	6.9643	4.97314	1.34434	0.0376775	-2.62529	-0.342354	7.36614	7.30042	-3.36225	4.54397	0.81655	1.40446	1.1473	0.236006	0.544637	1.10445	1.17518	7.47371
MMRF_2834_1_BM_CD138po	10.4411	11.5986	11.2801	10.6522	6.16778	4.32478	4.0065	3.87844	8.34115	5.14991	4.64932	2.59114	4.03681	5.68833	5.24629	2.67062	4.99352	3.61017	-3.09153	7.34943	5.61614	3.38125	5.69844	2.69933	3.97749	5.17141	6.09312	4.34309	5.26161	5.90153	0.725158	4.12939	1.8711	-0.175927	8.02534	4.95633	1.26282	8.55735	1.01128	4.21473	-0.718076	4.80494	0.980415	6.17972	7.72232	7.79659
MMRF_2836_1_BM_CD138po	8.51731	10.2879	10.277	9.39816	5.27269	3.80338	0.489538	1.92349	4.55255	2.80788	-0.651554	0.358294	3.45439	5.99052	3.96678	0.893331	2.93176	2.27497	-1.79698	4.94121	4.19136	1.6939	4.36625	1.64646	4.1048	4.46183	4.28984	4.60725	3.58384	4.65897	4.05116	2.41365	2.35091	-1.55598	5.87007	4.85602	-0.732854	4.30009	-1.06002	2.9708	0.838102	6.30726	-2.93449	-0.466339	-0.365645	7.24716
MMRF_2843_1_BM_CD138po	9.68956	10.463	11.1899	10.8733	5.28825	3.29758	2.34092	3.61431	1.9512	0.0535966	0.0748131	-2.37936	-0.365008	5.9546	3.73083	-1.97882	0.901593	-0.255035	-2.6309	7.88315	6.0531	5.29674	6.39924	4.17338	5.71297	0.215186	5.15451	5.48532	5.6556	6.22723	-0.0807045	3.75896	-1.59695	-0.393862	7.31517	6.843	-1.46863	8.53768	-0.423306	3.43314	-1.35079	0.948325	0.0957221	-1.14058	0.492481	7.69932
MMRF_2847_1_BM_CD138po	9.99489	11.2621	10.8778	10.5427	7.64893	4.81188	1.27159	0.84139	5.90292	4.8827	0.00149811	2.13735	0.246232	5.44067	3.41388	0.90758	4.16805	3.51501	0.653575	8.00759	5.63928	4.46148	6.52466	4.49416	5.05176	0.401301	5.04883	5.35668	5.12662	7.44046	1.52031	4.61991	2.3039	0.0255436	7.45021	5.96796	1.28161	10.4214	1.08967	4.03372	2.99085	3.19016	0.958429	2.399	0.772016	7.20265
MMRF_2848_1_BM_CD138po	10.0839	11.9123	12.0311	10.9303	7.10612	4.7708	2.49396	2.65252	4.91901	4.61292	2.2422	0.927002	3.88012	6.27173	3.59982	0.491692	4.7764	2.52975	-0.378247	7.61598	5.8812	5.56332	6.39904	4.88574	5.4965	2.4619	6.62628	5.15645	6.77021	6.08062	1.22866	3.57862	2.95524	-2.17733	7.47852	6.12918	1.00536	7.68357	0.741052	0.29775	5.43649	5.17705	3.72474	4.10733	6.35202	7.37963
MMRF_2851_1_BM_CD138po	10.2698	10.7591	11.413	11.3851	7.20064	3.83742	0.760102	2.50972	5.98643	4.15704	2.25776	2.8169	2.9926	5.33913	2.97339	0.480528	4.25577	3.2134	-4.51043	7.69188	5.17572	4.65699	6.02465	4.22089	4.60696	4.57651	7.00083	5.41587	6.13	5.2778	1.19555	4.20862	7.48936	-0.422964	7.69872	4.40665	-0.232443	5.94757	1.57279	3.20244	0.915837	4.32941	0.347554	3.89131	6.68174	6.99905
MMRF_2853_1_BM_CD138po	10.8748	11.8211	10.9856	12.1965	8.05157	5.30737	3.65622	3.75711	8.26076	2.4695	-0.545999	-1.15793	2.80938	5.23406	5.40331	0.902053	5.65016	3.81025	1.00289	8.57182	6.41522	5.07524	7.26826	4.55554	5.16706	3.23956	5.91727	5.54643	5.89817	6.4877	3.3175	2.16672	-1.33126	2.04193	6.96228	7.10895	0.033014	8.97225	-1.75657	4.96473	-0.863481	1.14206	2.50001	0.29406	0.352556	9.59581
