# Supplementary material for: The prognostic significance of ubiquitination-related genes in multiple myeloma by bioinformatics analysis
Source: BMC Med Genomics. 2024 Jun 19;17:164. doi: 10.1186/s12920-024-01937-0 (PMC11186196; doi:10.1186/s12920-024-01937-0)
Supplement: Supplementary file 4 — Supplementary Material 4. [file 12920_2024_1937_MOESM4_ESM.xlsx]

## Sheet: Sheet1
time	state1	SOCS3	UBE2T	TOP2A	HERC6	USP3	TNIP1	KLHL24	SDE2	VCPIP1	YOD1	CISH	riskscore	hrmean	hrmedian
GSM102606	1.37	0	1.16213e-05	2.01144e-05	8.19969e-06	1.06136e-05	9.29095e-05	0.00010932	1.51758e-05	5.57562e-05	1.55578e-05	1.41017e-05	7.25903e-05	-3.08071e-06	1	1
GSM102607	9.03	0	4.80542e-06	3.42166e-05	3.6463e-05	1.06598e-05	0.000134171	0.000123217	3.50396e-05	7.78305e-05	1.71207e-05	3.91427e-05	4.22369e-05	-3.51148e-06	0	0
GSM102609	7.23	0	1.01169e-05	4.77365e-05	0.000100087	1.40854e-05	0.000111592	9.92082e-05	2.08617e-05	0.000141087	1.42841e-05	8.38902e-05	2.88734e-05	1.78214e-06	1	1
GSM102610	6.93	0	1.84602e-05	1.44196e-05	7.4905e-06	2.21323e-05	0.000165165	0.000141144	4.41594e-05	8.53777e-05	1.30104e-05	2.69623e-05	8.22201e-05	-7.17589e-06	0	0
GSM102611	6.97	0	4.13709e-06	2.38643e-05	1.60836e-05	1.81349e-05	0.000164247	0.000139852	5.40634e-05	7.64329e-05	1.16166e-05	4.24898e-05	6.14826e-05	-6.92773e-06	0	0
GSM102612	6.93	0	6.69383e-06	5.6233e-06	8.35977e-07	3.17341e-05	0.000136914	0.000115136	3.66146e-05	7.09288e-05	1.03385e-05	3.17611e-05	9.68892e-05	-6.49978e-06	0	0
GSM102613	6.6	0	4.46613e-06	1.71306e-05	2.66357e-05	2.41267e-05	0.000142388	7.12344e-05	5.2263e-05	7.29707e-05	1.29509e-05	5.34952e-05	4.97868e-05	-5.0869e-06	0	0
GSM102614	6.37	0	5.80176e-05	4.87169e-05	1.67225e-05	7.63878e-06	0.000166608	7.88094e-05	5.02246e-05	6.46998e-05	1.17252e-05	2.91359e-05	7.00084e-05	-5.32994e-06	0	0
GSM102615	6.3	0	5.37591e-06	0.000175344	0.000188145	1.57126e-05	0.000116538	7.41787e-05	3.1909e-05	8.1908e-05	1.14776e-05	4.32612e-05	1.6749e-05	4.78879e-06	1	1
GSM102616	6.3	0	1.45877e-05	2.26375e-05	1.10711e-05	2.31128e-05	0.000164177	0.000138832	3.78156e-05	6.70515e-05	1.08148e-05	1.97805e-05	7.16164e-05	-6.84016e-06	0	0
GSM102617	5.6	0	4.36909e-05	4.23645e-05	2.42157e-05	3.89244e-05	5.42906e-05	9.42186e-05	3.73702e-05	8.25807e-05	1.14043e-05	5.0395e-05	3.92849e-05	-1.42239e-06	1	1
GSM102618	5.4	0	1.06271e-05	1.70663e-05	2.13533e-05	1.90085e-05	0.000110803	7.61771e-05	5.01023e-05	7.47773e-05	1.05075e-05	2.17732e-05	3.86529e-05	-5.00684e-06	0	0
GSM102620	5.37	0	8.5866e-06	4.64095e-05	5.96546e-05	1.49818e-05	0.000108201	0.000146345	5.62903e-05	0.000183095	1.92463e-05	6.65924e-05	4.28693e-05	-1.77532e-06	1	1
GSM102621	4.7	0	4.21261e-05	2.51318e-05	7.85761e-06	8.32872e-06	0.000142793	5.59055e-05	3.11792e-05	8.03577e-05	9.53077e-06	4.42533e-05	4.71456e-05	-3.42661e-06	0	0
GSM102622	4.47	0	1.59792e-05	3.29053e-05	7.78289e-05	1.00053e-05	0.000148228	9.58264e-05	3.92959e-05	0.000104352	1.66312e-05	8.47389e-05	4.43445e-05	-1.53207e-06	1	1
GSM102623	4.2	0	7.39571e-06	4.00843e-05	6.50188e-05	2.0433e-05	0.000100945	8.8246e-05	5.44056e-05	8.04096e-05	9.62882e-06	3.74986e-05	2.74908e-05	-3.19676e-06	1	1
GSM102624	4.37	0	3.14028e-05	2.49533e-05	2.7826e-05	3.27547e-06	8.74801e-05	7.61047e-05	3.53514e-05	5.88683e-05	1.02038e-05	2.29874e-05	4.49441e-05	-2.87279e-06	1	1
GSM102625	4.67	0	8.61638e-06	1.1693e-05	6.49484e-06	0.000104789	0.000131228	0.000104137	4.47461e-05	6.55649e-05	1.10852e-05	2.69721e-05	7.99873e-05	-7.87303e-06	0	0
GSM102626	4.37	0	3.53259e-06	2.04013e-05	2.42421e-05	1.98026e-05	0.000149329	0.000101947	2.94817e-05	6.30531e-05	8.87592e-06	1.97463e-05	4.45841e-05	-5.16314e-06	0	0
GSM102627	4.03	0	4.61964e-06	2.91654e-05	7.15564e-06	1.46293e-05	0.000121295	0.000109783	2.87377e-05	6.60759e-05	9.58198e-06	1.90461e-05	9.73057e-05	-4.80307e-06	0	0
GSM102628	2.83	0	3.59882e-06	2.23985e-05	1.24249e-05	1.97414e-05	0.000104435	9.08167e-05	2.50932e-05	7.29384e-05	1.678e-05	3.05726e-05	7.9232e-05	-3.23605e-06	1	1
GSM102629	2.73	0	6.07849e-06	1.75672e-05	2.10755e-06	3.04085e-05	0.00013879	0.000101448	5.56895e-05	8.42893e-05	1.17972e-05	2.49308e-05	8.20725e-05	-7.10174e-06	0	0
GSM102630	3.2	0	5.88765e-06	5.73645e-06	3.30376e-06	5.44173e-05	0.000138325	0.000112944	2.7238e-05	3.33581e-05	1.03536e-05	1.75794e-05	3.02123e-05	-6.55048e-06	0	0
GSM102631	3.2	0	1.74942e-06	5.65308e-05	7.07709e-05	1.59329e-05	0.000179032	9.32746e-05	3.1e-05	6.30359e-05	1.24639e-05	2.89132e-05	0.000114829	-4.08896e-06	0	0
GSM102632	2.77	0	2.36414e-05	5.35303e-05	1.46892e-05	1.3074e-05	0.000114294	7.51451e-05	1.55273e-05	4.88066e-05	6.35161e-06	7.09573e-06	7.18664e-05	-2.78461e-06	1	1
GSM102633	2.33	0	8.53693e-06	1.45269e-05	1.52509e-06	1.19183e-05	0.000158456	0.00014093	2.39753e-05	2.78163e-05	7.8129e-06	1.56925e-05	0.000106074	-6.99186e-06	0	0
GSM102634	0.1	0	7.00992e-06	3.22012e-05	1.84616e-05	2.42651e-05	0.000143897	8.7586e-05	2.92644e-05	5.22865e-05	1.3505e-05	1.5866e-05	5.8346e-05	-4.78686e-06	0	0
GSM50986	69.24	0	7.28307e-06	3.46374e-05	3.26291e-05	3.79068e-05	0.00012025	9.00461e-05	1.58479e-05	8.06809e-05	1.62053e-05	4.43895e-05	4.28183e-05	-1.88579e-06	1	1
GSM50987	66.67	0	6.03318e-06	1.76271e-05	6.34576e-07	1.36763e-05	7.98744e-05	9.06387e-05	1.3406e-05	5.57558e-05	8.04737e-06	2.66076e-05	0.000137971	-3.19936e-06	1	1
GSM50988	66.43	0	1.53678e-06	1.15145e-05	7.68388e-07	3.05095e-05	0.000132084	0.000145723	2.86225e-05	9.44948e-05	1.53141e-05	1.93001e-05	0.000182543	-6.57821e-06	0	0
GSM50989	66.5	0	8.71713e-06	3.66804e-06	2.8118e-06	2.07874e-05	0.000129531	5.71005e-05	3.67964e-05	6.57928e-05	1.16394e-05	3.12336e-05	7.25323e-05	-5.22155e-06	0	0
GSM50990	42.67	1	5.68424e-06	2.30997e-05	5.93764e-06	1.20591e-05	6.4452e-05	6.37539e-05	2.9728e-05	0.00010138	1.07772e-05	3.24484e-05	4.4033e-05	-1.71226e-06	1	1
GSM50991	65	0	4.06719e-06	8.2452e-06	4.86511e-06	1.87041e-05	0.000155484	0.000332576	3.78403e-05	8.90126e-05	1.04589e-05	1.39581e-05	9.0941e-05	-9.61171e-06	0	0
GSM50992	65.2	0	2.27628e-06	1.67612e-05	1.59772e-05	1.61043e-05	0.000141492	0.000124022	3.91672e-05	7.08648e-05	8.13189e-06	2.04892e-05	0.00010566	-6.48644e-06	0	0
GSM50993	38.27	1	3.32817e-06	2.09777e-05	9.83091e-06	1.61084e-05	0.000162328	0.000137441	4.34147e-05	7.18322e-05	7.74952e-06	3.58649e-05	5.0578e-05	-6.61793e-06	0	0
GSM50994	64.73	0	9.35531e-06	5.4891e-05	2.15842e-05	1.47051e-05	7.78004e-05	7.25649e-05	2.1791e-05	0.000103368	1.55895e-05	5.06324e-05	7.55337e-05	3.45582e-08	1	1
GSM50995	64.33	0	4.32522e-05	1.02285e-05	9.44373e-06	3.09577e-05	0.000120155	7.97245e-05	3.89013e-05	8.40273e-05	1.10079e-05	2.11696e-05	0.000479559	-8.4452e-06	0	0
GSM50996	64.33	0	1.14433e-05	4.34782e-05	2.49435e-05	1.25482e-05	0.000121672	9.68415e-05	4.40449e-05	6.14265e-05	1.57922e-05	2.48925e-05	6.55488e-05	-4.21762e-06	0	0
GSM50997	7.8	1	9.20111e-06	0.000119566	0.000222265	1.09551e-05	0.000143467	5.99408e-05	5.61413e-05	0.000162112	1.59836e-05	4.17236e-05	2.84348e-05	2.70851e-06	1	1
GSM50998	62.97	0	5.56468e-06	4.10727e-06	1.00925e-05	1.02826e-05	0.000156448	0.000101625	2.38717e-05	7.50454e-05	9.5625e-06	1.8091e-05	8.64888e-05	-5.73726e-06	0	0
GSM50999	63.32	0	2.31103e-05	6.66797e-05	8.91587e-05	1.56584e-05	0.000133174	7.41492e-05	2.52684e-05	9.63493e-05	9.58942e-06	2.45226e-05	8.13721e-05	-1.11692e-06	1	1
GSM51000	8.84	1	1.39509e-06	1.51839e-05	1.44863e-05	1.36758e-05	0.000109099	7.49983e-05	6.78927e-05	8.59699e-05	1.22144e-05	9.96408e-05	3.87628e-05	-3.95264e-06	0	0
GSM51001	36.1	1	6.51959e-06	3.49314e-05	8.92038e-05	1.58082e-05	6.31622e-05	4.48367e-05	2.14454e-05	0.00014144	1.20011e-05	3.21397e-05	4.32471e-05	1.44707e-06	1	1
GSM51002	20.13	1	2.66745e-05	0.000107606	6.98508e-05	1.06053e-05	0.000103575	5.35021e-05	4.39692e-05	0.000185783	1.1253e-05	4.6337e-05	6.9609e-05	1.4178e-06	1	1
GSM51003	61.71	0	2.20514e-05	1.18051e-05	7.59755e-06	7.07706e-06	0.000121632	0.000107115	2.86352e-05	0.000121561	1.16361e-05	2.1828e-05	0.000112824	-4.37641e-06	0	0
GSM51004	29.18	1	5.20921e-06	2.69921e-05	1.4448e-05	5.06204e-05	0.000167588	0.00016786	3.98341e-05	8.81886e-05	1.24303e-05	2.73425e-05	5.59698e-05	-7.15784e-06	0	0
GSM51005	57.85	1	1.23061e-05	4.36847e-05	1.48766e-05	2.4421e-06	0.000118256	7.79124e-05	4.48429e-05	6.0998e-05	1.1503e-05	2.29268e-05	5.84248e-05	-4.12002e-06	0	0
GSM51006	45.61	1	8.82225e-06	3.35423e-05	5.09568e-05	1.77517e-05	0.000137114	0.000118763	7.66809e-05	5.40631e-05	1.13324e-05	3.24781e-05	6.92968e-05	-7.10496e-06	0	0
GSM51007	61.33	0	2.27796e-05	3.35624e-05	4.29747e-05	1.79352e-05	8.81162e-05	9.22033e-05	2.87179e-05	7.72704e-05	1.34183e-05	3.84008e-05	4.07749e-05	-1.62712e-06	1	1
GSM51008	27.3	1	4.70787e-06	6.52188e-05	7.54356e-05	1.1007e-05	8.22944e-05	0.000105636	2.75119e-05	0.000133321	1.4044e-05	2.88398e-05	2.91251e-05	5.30148e-07	1	1
GSM51009	60.78	0	1.82953e-05	2.27679e-05	6.50148e-06	1.05286e-05	0.000163873	0.000101183	2.48909e-05	4.62206e-05	1.02206e-05	2.47967e-05	5.98675e-05	-5.3597e-06	0	0
GSM51010	52.03	1	9.8398e-06	3.73497e-05	3.3375e-05	1.81324e-05	7.61609e-05	7.45583e-05	3.14099e-05	9.33826e-05	1.35432e-05	2.144e-05	6.0157e-05	-1.82668e-06	1	1
GSM51011	60.1	0	7.43007e-05	2.40572e-05	1.30777e-05	2.2607e-05	8.51054e-05	5.80397e-05	2.28641e-05	0.000105524	1.0581e-05	1.8552e-05	4.20256e-05	-1.76252e-06	1	1
GSM51012	39.25	1	3.6426e-05	2.44531e-05	5.97299e-06	1.18362e-05	0.00018841	7.9574e-05	2.45751e-05	8.17455e-05	1.70381e-05	1.84143e-05	9.52165e-05	-5.35884e-06	0	0
GSM51013	1.6	1	1.31827e-05	3.45502e-05	4.25492e-05	1.47717e-05	0.000136135	0.000107599	4.448e-05	0.000102787	9.92974e-06	3.08805e-05	7.9324e-05	-4.46432e-06	0	0
GSM51014	59.38	0	2.14198e-05	2.26586e-05	1.10753e-05	2.81677e-05	7.59969e-05	8.77058e-05	1.42266e-05	9.078e-05	1.57765e-05	2.12742e-05	4.88453e-05	-1.66956e-06	1	1
GSM51015	29.83	1	1.69994e-06	3.4216e-05	3.30613e-06	8.94135e-06	6.87971e-05	6.9261e-05	1.54006e-05	0.000102204	1.68637e-05	1.81319e-05	4.54716e-05	-7.37245e-07	1	1
GSM51016	58.23	0	4.45307e-05	2.22052e-05	1.98318e-06	1.78059e-05	8.45257e-05	8.6287e-05	3.86854e-05	4.37048e-05	1.17975e-05	3.55716e-05	0.000108487	-4.18878e-06	0	0
GSM51017	44.93	1	1.41353e-05	2.09207e-05	1.76836e-06	1.69347e-06	8.02125e-05	0.000114171	4.30569e-05	0.000115807	1.47747e-05	2.15371e-05	7.06881e-05	-3.71557e-06	0	0
GSM51018	57.73	0	2.12789e-05	1.27689e-05	1.51288e-06	8.9015e-06	6.94488e-05	8.01775e-05	3.02896e-05	8.13201e-05	8.37413e-06	2.09486e-05	8.96809e-05	-3.35107e-06	0	1
GSM51019	29.93	1	1.66859e-05	3.40859e-05	1.83638e-05	1.43723e-05	8.3145e-05	9.61326e-05	3.27564e-05	0.000136056	1.62998e-05	2.55252e-05	3.54909e-05	-1.7227e-06	1	1
GSM51020	57.78	0	6.71217e-06	2.86557e-05	3.34472e-05	2.26605e-05	0.000149644	0.00010511	2.8848e-05	8.6343e-05	1.05331e-05	2.4791e-05	0.000125342	-4.95937e-06	0	0
GSM51021	50.97	0	3.28088e-05	2.22278e-05	1.63967e-06	1.14854e-05	8.55421e-05	9.96151e-05	1.5336e-05	6.05423e-05	7.16844e-06	9.82521e-06	0.000150112	-3.80081e-06	0	0
GSM51022	58.67	0	2.54776e-05	2.13252e-05	1.56481e-06	1.14771e-05	8.03502e-05	0.000131041	9.25002e-06	9.20569e-05	6.39811e-06	2.21717e-05	0.000105291	-2.69413e-06	1	1
GSM51023	26.23	1	3.27579e-06	8.27401e-05	8.39765e-05	1.97699e-05	9.32675e-05	8.11553e-05	1.71456e-05	7.31188e-05	1.30607e-05	2.50305e-05	4.67156e-05	7.69638e-07	1	1
GSM51024	30.3	1	3.4777e-05	2.36088e-05	1.41784e-05	1.2408e-05	9.52349e-05	7.4415e-05	2.02138e-05	6.11219e-05	7.7732e-06	1.30065e-05	5.33336e-05	-2.91149e-06	1	1
GSM51025	49.4	1	9.19022e-06	5.92387e-05	2.84358e-05	9.17518e-06	7.90761e-05	6.90859e-05	2.07576e-05	6.25637e-05	1.26757e-05	2.88044e-05	8.17817e-05	-7.62113e-07	1	1
GSM51026	59.13	0	3.60463e-05	2.54549e-05	6.19985e-06	1.21858e-05	0.000149294	9.00478e-05	4.01546e-05	8.61535e-05	2.16078e-05	3.54797e-05	6.94761e-05	-4.5623e-06	0	0
GSM51027	57.33	0	1.32088e-05	2.77541e-05	5.04471e-06	1.85603e-05	8.68693e-05	5.10031e-05	1.86671e-05	4.57256e-05	1.20175e-05	2.36159e-05	5.67517e-05	-2.29119e-06	1	1
GSM51028	24.84	1	3.80259e-05	3.18511e-05	5.86227e-06	2.30324e-05	9.1496e-05	6.85762e-05	4.17511e-05	0.00010018	1.38448e-05	4.0332e-05	8.03092e-05	-3.03662e-06	1	1
GSM51029	57.83	0	1.30396e-05	1.60552e-05	1.30711e-05	6.16778e-06	0.000160192	0.000113038	4.93475e-05	0.000150084	1.04548e-05	3.30481e-05	3.666e-05	-5.45611e-06	0	0
GSM51030	57.15	0	2.15663e-05	2.02402e-05	6.37029e-06	1.05081e-05	0.000137818	0.000102976	2.91354e-05	0.000101977	1.33516e-05	3.228e-05	9.72396e-05	-4.36389e-06	0	0
GSM51031	58.18	0	9.5429e-06	3.75166e-05	2.0152e-05	2.89232e-05	8.40633e-05	7.4792e-05	2.8946e-05	6.98975e-05	9.13417e-06	2.06471e-05	5.70898e-05	-2.77797e-06	1	1
GSM51032	57.31	0	9.79618e-06	2.03723e-05	6.8386e-06	1.29784e-05	8.59349e-05	8.53702e-05	2.48336e-05	8.48742e-05	1.08413e-05	3.35691e-05	5.42284e-05	-2.51684e-06	1	1
GSM51033	43.07	0	3.67402e-05	1.20845e-05	1.25845e-05	9.79737e-06	6.67306e-05	0.000115156	3.311e-05	5.00187e-05	1.72465e-05	1.30605e-05	7.7746e-05	-3.75083e-06	0	0
GSM51034	56.05	1	5.772e-05	2.48931e-05	2.85562e-05	1.91047e-05	0.000159187	8.13921e-05	3.31293e-05	0.000100664	1.13177e-05	3.42006e-05	5.33456e-05	-4.06913e-06	0	0
GSM51035	21.05	1	1.15155e-05	1.85075e-05	1.94661e-05	1.5945e-05	0.000147499	6.19412e-05	2.34194e-05	7.85472e-05	2.37296e-05	6.86952e-05	4.43641e-05	-2.08939e-06	1	1
GSM51036	61.51	0	9.30931e-06	1.62126e-05	8.33932e-06	5.70967e-05	0.000156025	0.000129222	2.3563e-05	7.05126e-05	1.50757e-05	2.83814e-05	5.81107e-05	-5.89857e-06	0	0
GSM51037	52.22	1	6.9951e-06	8.85342e-06	6.7153e-06	1.69625e-05	0.000161914	0.000112523	2.69457e-05	6.72137e-05	1.02287e-05	2.13733e-05	6.34627e-05	-6.05153e-06	0	0
GSM51038	59.7	0	2.00435e-05	1.50032e-05	7.4595e-06	1.70491e-05	7.86278e-05	0.000101511	4.01488e-05	0.000128857	1.84916e-05	5.34345e-05	4.27364e-05	-2.25779e-06	1	1
GSM51039	59.63	0	5.24528e-05	3.15948e-05	1.20555e-05	3.21339e-06	8.64814e-05	3.77362e-05	3.68218e-05	0.000155905	9.65867e-06	3.28765e-05	4.78837e-05	-1.12999e-06	1	1
GSM51040	58.98	0	8.94658e-06	1.81756e-05	2.58735e-06	0.000179731	0.000154618	0.000108704	3.16517e-05	9.0416e-05	1.55113e-05	5.40101e-05	6.87156e-05	-7.66779e-06	0	0
GSM51041	26.5	1	1.106e-05	2.20728e-05	1.29352e-05	1.78131e-05	0.000128949	7.02545e-05	2.65769e-05	8.90567e-05	1.38684e-05	4.47197e-05	6.78729e-05	-3.11978e-06	1	1
GSM51042	56.61	0	9.67639e-06	2.01198e-05	1.12728e-05	6.24045e-05	0.000108254	0.000126911	3.92288e-05	6.82906e-05	1.04107e-05	2.94156e-05	6.93133e-05	-5.88598e-06	0	0
GSM51043	59.43	0	4.81191e-06	2.91137e-05	1.18629e-05	1.82357e-05	6.85025e-05	7.60271e-05	4.49704e-05	6.43741e-05	8.38048e-06	2.67346e-05	0.000193957	-4.70059e-06	0	0
GSM51044	54.71	0	4.22408e-05	1.00058e-05	1.46535e-06	1.24415e-05	0.000121342	0.000114348	2.13036e-05	0.000113109	1.47207e-05	1.6695e-05	0.000143471	-4.48748e-06	0	0
GSM51045	23.97	1	1.08604e-05	6.00905e-05	8.41826e-05	2.47727e-05	0.000119726	5.15652e-05	2.63071e-05	8.07875e-05	1.4699e-05	1.63533e-05	5.036e-05	-9.98384e-07	1	1
GSM51046	56.33	0	5.39184e-06	1.57862e-05	1.62801e-05	3.00938e-05	0.000177053	0.000114306	2.96609e-05	9.39359e-05	1.11468e-05	4.31609e-05	4.87531e-05	-5.47237e-06	0	0
GSM51047	56.22	0	2.53875e-05	2.42291e-06	1.65654e-06	7.74328e-06	0.000169474	0.000120544	4.98199e-05	9.41043e-05	1.28897e-05	3.67445e-05	4.23331e-05	-6.89191e-06	0	0
GSM51048	43.85	1	5.69793e-06	2.9306e-05	3.05825e-05	8.55949e-05	0.000116591	9.68647e-05	5.57027e-05	9.32597e-05	1.02563e-05	3.55929e-05	3.05935e-05	-5.90416e-06	0	0
GSM51049	55.73	0	1.56318e-05	2.59119e-05	1.46824e-05	7.21029e-05	0.000160681	9.83807e-05	5.13885e-05	8.83787e-05	1.14926e-05	3.68572e-05	2.75205e-05	-6.82482e-06	0	0
GSM51050	52.33	1	0.000101346	1.29491e-05	1.01675e-06	1.0049e-05	9.04014e-05	0.00011989	2.62354e-05	7.5964e-05	6.20324e-06	2.02639e-05	0.00017868	-4.65857e-06	0	0
GSM51051	55.03	0	6.70736e-06	2.86395e-05	1.85058e-05	1.90082e-05	9.44086e-05	0.000114292	1.7852e-05	6.01302e-05	1.30091e-05	3.84372e-05	5.84049e-05	-2.38988e-06	1	1
GSM51052	9.08	1	7.99976e-06	5.40669e-05	1.97001e-05	5.61629e-06	9.57697e-05	5.7501e-05	3.45132e-05	0.000106069	1.08275e-05	2.45402e-05	5.62204e-05	-1.72174e-06	1	1
GSM51053	19	1	4.82538e-05	4.39916e-05	1.97041e-06	1.29895e-05	0.000145883	7.37236e-05	2.09833e-05	6.49538e-05	1.75609e-05	2.2978e-05	0.000199872	-4.27242e-06	0	0
GSM51055	55.48	0	6.17418e-06	2.59065e-05	1.93779e-05	1.14237e-05	6.52912e-05	6.98399e-05	1.34569e-05	7.36345e-05	8.40989e-06	1.85199e-05	3.59738e-05	-1.11103e-06	1	1
GSM51056	23.85	1	1.09881e-05	5.69764e-05	6.45368e-06	3.09229e-05	8.61112e-05	9.44025e-05	3.66019e-05	0.000140935	1.17949e-05	5.83394e-05	4.94976e-05	-1.28367e-06	1	1
GSM51057	39.78	1	8.72035e-06	0.000119638	9.39546e-05	9.14344e-06	8.39041e-05	5.83183e-05	1.85182e-05	0.000111304	8.47077e-06	3.88322e-05	3.38709e-05	3.42633e-06	1	1
GSM51058	65.47	0	9.96917e-06	4.65408e-05	4.37605e-06	1.12674e-05	0.000111568	0.000107619	3.0919e-05	0.000144074	1.3331e-05	1.68226e-05	6.96111e-05	-2.89492e-06	1	1
GSM51059	54.57	0	5.55911e-06	3.10391e-05	3.80498e-06	9.80625e-06	0.000150794	0.000122911	6.61798e-05	0.000215057	1.41523e-05	9.52175e-05	7.47614e-05	-4.00334e-06	0	0
GSM51060	47.43	1	2.6261e-05	2.02661e-05	1.69449e-05	2.48618e-05	0.000117919	6.36383e-05	3.143e-05	9.94708e-05	1.34216e-05	2.91485e-05	0.000138084	-3.9954e-06	0	0
GSM51061	52.93	0	8.57521e-06	1.9207e-05	2.22282e-05	1.64254e-05	8.77996e-05	0.000103809	3.97547e-05	9.8398e-05	1.08593e-05	3.41856e-05	8.24336e-05	-3.66528e-06	0	0
GSM51062	54.35	0	8.57352e-06	2.09601e-05	1.59562e-06	1.59591e-05	9.33085e-05	0.000114826	3.85178e-05	8.85451e-05	1.25156e-05	1.26682e-05	0.000185854	-5.63105e-06	0	0
GSM51063	54	0	9.59194e-06	4.22738e-05	1.67115e-05	8.75059e-06	0.000134457	9.87745e-05	6.36749e-05	0.000118751	1.67176e-05	3.93762e-05	8.69714e-05	-5.09412e-06	0	0
GSM51064	53.8	0	6.24743e-06	3.44548e-05	2.62097e-05	2.02109e-05	0.000160314	0.000117828	3.72822e-05	9.26967e-05	7.83747e-06	2.89879e-05	4.79846e-05	-5.19433e-06	0	0
GSM51065	54.03	0	3.70001e-06	2.50344e-05	1.13829e-05	1.20629e-05	9.5246e-05	0.000172592	3.9223e-05	0.000125338	1.54886e-05	7.02488e-05	1.55772e-05	-2.62958e-06	1	1
GSM51066	53.85	0	7.6301e-06	2.36197e-05	4.27239e-06	2.39613e-05	0.000123074	0.000120681	7.09692e-05	0.000129422	1.48955e-05	3.01036e-05	0.00017346	-7.53587e-06	0	0
GSM51067	53.63	0	5.21911e-06	3.04722e-05	1.29055e-05	1.35319e-05	0.000117233	0.000109782	2.27857e-05	7.40714e-05	1.20576e-05	2.84042e-05	2.60244e-05	-3.10886e-06	1	1
GSM51068	53.43	0	9.80656e-06	2.14534e-05	9.30883e-07	3.32374e-05	0.000182321	8.55579e-05	2.54997e-05	7.1635e-05	1.84051e-05	5.82932e-05	8.73954e-05	-4.96381e-06	0	0
GSM51069	53.57	0	6.49962e-06	2.61701e-05	3.39857e-06	3.80222e-05	0.000160869	0.000248519	3.56392e-05	8.73587e-05	1.5325e-05	3.31532e-05	6.03103e-05	-7.45023e-06	0	0
GSM51070	15.08	1	8.41645e-06	2.62199e-05	1.96755e-06	1.0156e-05	6.66607e-05	5.36091e-05	1.81587e-05	0.000118101	9.22787e-06	2.54323e-05	7.13569e-05	-1.08669e-06	1	1
GSM51071	53.15	0	4.36475e-05	2.52045e-05	7.16911e-06	1.16542e-05	8.79029e-05	7.45803e-05	2.68804e-05	6.67008e-05	1.26823e-05	1.60792e-05	7.90153e-05	-3.03512e-06	1	1
GSM51072	53.3	0	4.45586e-06	1.94375e-05	3.32809e-06	4.12725e-06	0.000127495	8.4167e-05	2.52104e-05	0.00012927	1.31862e-05	3.68666e-05	3.33387e-05	-2.69776e-06	1	1
GSM51073	53.2	0	1.32692e-05	3.97583e-05	1.55384e-05	1.80371e-05	7.88541e-05	6.91934e-05	1.52188e-05	5.92684e-05	1.50561e-05	1.40595e-05	7.91504e-05	-1.66479e-06	1	1
GSM51074	53.1	0	7.6879e-05	4.40018e-05	1.62238e-05	3.54157e-05	0.000109413	6.58883e-05	2.26787e-05	7.34563e-05	1.82239e-05	1.18666e-05	5.48809e-05	-2.37954e-06	1	1
GSM51075	52.93	0	8.7169e-06	2.93907e-05	1.92192e-06	1.39523e-05	0.000148437	4.46242e-05	4.14893e-05	0.000155964	1.13635e-05	4.37342e-05	3.44738e-05	-3.33554e-06	0	1
GSM51076	21.6	1	3.64354e-06	5.97585e-05	2.65513e-05	8.17028e-06	6.13034e-05	7.15806e-05	8.31148e-06	0.000218834	1.39484e-05	4.73162e-05	3.27365e-05	3.21495e-06	1	1
GSM51077	7.48	1	1.60903e-06	2.62058e-05	5.50806e-06	1.22353e-05	7.83292e-05	7.20414e-05	1.765e-05	0.000132199	1.10738e-05	3.30072e-05	4.96384e-05	-9.73582e-07	1	1
GSM51078	3.2	1	1.45236e-06	1.00661e-05	1.37906e-06	2.02326e-05	0.000123404	0.000100696	2.06262e-05	6.43354e-05	1.29518e-05	2.94924e-05	0.000112567	-4.70913e-06	0	0
GSM51079	23.78	1	3.92091e-06	3.61947e-05	8.84485e-06	1.54557e-05	0.000162388	9.38847e-05	2.65882e-05	7.00642e-05	9.33563e-06	2.66391e-05	5.54023e-05	-4.7424e-06	0	0
GSM51080	52.4	0	1.97762e-05	3.39013e-05	2.62264e-06	3.36885e-05	7.97528e-05	9.81459e-05	2.0704e-05	6.57787e-05	1.61391e-05	2.91632e-05	3.50542e-05	-2.21321e-06	1	1
GSM51081	52.13	0	2.28411e-05	2.3892e-05	2.60424e-06	2.50131e-05	0.000138741	5.62802e-05	2.90573e-05	8.50539e-05	1.38749e-05	3.00568e-05	9.23263e-05	-4.22342e-06	0	0
GSM51082	52.2	0	2.50023e-06	2.48738e-05	4.57662e-06	9.85807e-06	9.93688e-05	6.22749e-05	2.72264e-05	8.77749e-05	7.97218e-06	3.41294e-05	3.16982e-05	-2.5222e-06	1	1
GSM51083	41.81	1	2.17081e-05	2.52296e-05	5.6827e-06	9.13766e-06	0.000138743	4.31451e-05	2.32483e-05	9.98168e-05	1.34724e-05	4.16444e-05	4.90841e-05	-2.46978e-06	1	1
GSM51084	53.33	0	3.6466e-05	1.81806e-05	7.13334e-06	7.61845e-06	9.38855e-05	8.92935e-05	2.62897e-05	6.50324e-05	1.37237e-05	2.89137e-05	7.19894e-05	-3.07212e-06	1	1
GSM51085	2.77	1	5.5148e-06	3.50165e-05	1.86397e-05	8.15486e-06	0.000102538	0.000101144	1.94666e-05	0.000123572	1.00881e-05	5.23124e-05	4.53867e-05	-1.07723e-06	1	1
GSM51086	1.6	1	2.28347e-05	2.00809e-05	1.13676e-05	1.41953e-05	9.77499e-05	7.12777e-05	2.74641e-05	0.000112494	1.03445e-05	4.13581e-05	6.44429e-05	-2.28927e-06	1	1
GSM51087	51.57	0	6.64227e-06	1.45214e-05	4.85732e-06	2.66478e-05	8.89047e-05	8.64704e-05	3.38326e-05	0.000112846	1.21658e-05	6.68022e-05	4.76624e-05	-2.36423e-06	1	1
GSM51088	17.79	1	5.37404e-06	2.54549e-05	1.12261e-06	2.63384e-05	6.99216e-05	8.46606e-05	2.81943e-05	0.000108101	1.42072e-05	3.17743e-05	5.05445e-05	-2.14746e-06	1	1
GSM51089	37.83	1	7.76082e-06	1.69457e-05	4.31826e-06	1.6917e-05	7.0657e-05	7.1148e-05	4.32516e-05	0.000116114	1.35577e-05	7.76512e-05	7.13145e-05	-1.86911e-06	1	1
GSM51090	36.13	1	7.27072e-06	1.46659e-05	7.36269e-06	3.82524e-05	0.000166588	0.000161308	1.69055e-05	6.776e-05	1.38057e-05	3.56044e-05	3.87664e-05	-5.58412e-06	0	0
GSM51091	11.28	1	6.33649e-06	9.14528e-05	1.90973e-05	1.11661e-05	0.000108938	5.92067e-05	2.17089e-05	0.000132327	1.78934e-05	3.74298e-05	3.03313e-05	9.19667e-07	1	1
GSM51092	51.65	0	6.70078e-06	2.85325e-05	1.66182e-06	2.35274e-05	0.000131917	0.000133647	3.43292e-05	9.73627e-05	1.08553e-05	3.65036e-05	0.000110542	-5.25057e-06	0	0
GSM51093	33.78	0	2.29648e-06	2.00561e-05	1.56128e-06	2.36759e-05	0.000125443	9.17656e-05	2.86004e-05	5.68773e-05	1.62277e-05	1.28218e-05	1.65111e-05	-4.57257e-06	0	0
GSM51094	51.28	0	3.26081e-05	2.76885e-05	3.41573e-06	9.28241e-06	0.000103824	4.17721e-05	1.84489e-05	8.34938e-05	1.49451e-05	2.99808e-05	4.07872e-05	-1.50999e-06	1	1
GSM51095	46.37	0	1.01465e-05	2.71831e-05	3.6966e-06	7.46156e-06	0.000108599	0.000106285	2.11898e-05	6.29871e-05	1.13249e-05	2.66336e-05	4.09634e-05	-3.18855e-06	1	1
GSM51096	50.94	0	1.39794e-05	5.53279e-05	2.4359e-05	1.19208e-05	5.3592e-05	8.31477e-05	1.71982e-05	7.81401e-05	1.62551e-05	2.22781e-05	5.62237e-05	1.09402e-07	1	1
GSM51097	50.75	0	4.55617e-06	2.10019e-05	1.5196e-06	5.29291e-05	0.000126721	9.07959e-05	2.25686e-05	7.82461e-05	8.99706e-06	3.23386e-05	5.8494e-05	-4.58796e-06	0	0
GSM51098	50.63	0	8.66755e-06	3.68134e-05	1.05484e-06	5.90487e-06	0.000144681	0.00013668	3.92914e-05	0.000121619	1.50496e-05	4.98649e-05	8.45379e-05	-4.34497e-06	0	0
GSM51099	14.77	1	9.87972e-06	9.04768e-05	9.31981e-05	8.35953e-06	7.04133e-05	4.65629e-05	3.99644e-05	8.03954e-05	1.47534e-05	5.41488e-05	3.21076e-05	1.98434e-06	1	1
GSM51100	50.01	0	4.0067e-06	1.10951e-05	3.86835e-06	1.85659e-05	0.000151126	0.000102509	1.9765e-05	6.79213e-05	1.45267e-05	2.59907e-05	4.20148e-05	-4.70228e-06	0	0
GSM51101	49.23	0	2.21113e-05	2.14025e-05	8.52163e-06	1.23006e-05	4.31303e-05	7.88036e-05	1.7679e-05	9.7807e-05	2.09332e-05	4.3032e-05	3.4253e-05	3.03118e-07	1	1
GSM51102	49.61	0	7.31274e-06	8.21713e-06	4.71483e-06	3.28735e-05	9.97905e-05	0.000164177	1.76668e-05	8.393e-05	1.05169e-05	2.71842e-05	0.000136495	-5.02531e-06	0	0
GSM51103	49.55	0	2.67417e-06	3.99755e-06	2.33772e-06	2.43915e-05	0.0001101	0.000122957	2.73349e-05	9.1849e-05	8.30913e-06	2.55604e-05	5.61252e-05	-4.8677e-06	0	0
GSM51104	49.38	0	6.95012e-06	4.51881e-05	8.67191e-06	2.40914e-05	7.36236e-05	6.55457e-05	1.66102e-05	0.000131631	2.09078e-05	3.10908e-05	3.61549e-05	2.03734e-07	1	1
GSM51105	48.21	0	1.24075e-05	2.44721e-05	1.24554e-06	9.26089e-06	6.04391e-05	0.000119194	2.73061e-05	9.29215e-05	8.82974e-06	3.53341e-05	5.68764e-05	-2.30456e-06	1	1
GSM51106	49	0	3.78589e-06	3.17132e-05	2.02213e-05	1.27897e-05	7.85014e-05	8.7902e-05	2.18383e-05	0.000104845	6.81998e-06	5.42078e-05	4.04187e-05	-8.73549e-07	1	1
GSM51107	48.87	0	2.29122e-06	1.40399e-05	5.66854e-06	3.60644e-05	0.00015069	0.000193836	3.99823e-05	7.48863e-05	9.30375e-06	4.01534e-05	2.7207e-05	-7.04781e-06	0	0
GSM51108	48.21	0	2.01163e-05	3.04559e-05	3.04031e-05	2.95821e-05	7.53392e-05	7.04099e-05	4.75753e-05	0.000116885	1.52631e-05	7.63802e-05	4.52528e-05	-1.31272e-06	1	1
GSM51109	47.8	0	2.95454e-06	2.37121e-05	2.44047e-06	2.60254e-05	0.000116301	9.8777e-05	3.31331e-05	6.43722e-05	7.08062e-06	3.65692e-05	4.91287e-05	-4.57395e-06	0	0
GSM51110	47.27	0	1.09253e-05	2.41702e-05	6.87358e-06	2.24563e-05	8.99927e-05	0.000122893	3.89097e-05	9.25589e-05	1.75371e-05	3.17347e-05	6.15761e-05	-3.81785e-06	0	0
GSM51111	47.21	0	2.37774e-05	3.85608e-05	5.60824e-06	1.37929e-05	0.000102219	0.000115833	3.04118e-05	0.000122116	1.17268e-05	4.4715e-05	3.26123e-05	-2.189e-06	1	1
GSM51112	46.98	0	4.76523e-05	9.23836e-05	8.67163e-05	5.78673e-06	7.89939e-05	7.3178e-05	1.88907e-05	9.2369e-05	1.90977e-05	2.5071e-05	0.000173374	1.41479e-06	1	1
GSM51113	1.93	1	7.35767e-06	2.93278e-05	4.19296e-06	2.41523e-05	9.12596e-05	7.05833e-05	3.41777e-05	0.000117031	1.59349e-05	2.95563e-05	4.36547e-05	-2.53472e-06	1	1
GSM51114	46.67	0	1.93806e-06	8.11626e-06	8.14702e-06	2.71251e-05	6.55581e-05	6.6781e-05	5.34914e-05	8.66717e-05	8.81098e-06	2.68944e-05	6.48788e-05	-4.64512e-06	0	0
GSM51115	31.9	1	1.19209e-05	2.93821e-05	2.16794e-06	2.4184e-05	0.000118911	7.09616e-05	2.87197e-05	6.7425e-05	1.34839e-05	2.78465e-05	8.61809e-05	-3.97505e-06	0	0
GSM51116	33.04	1	1.40366e-05	2.71172e-05	3.23057e-06	4.11336e-05	7.60969e-05	5.08455e-05	3.34517e-05	8.73608e-05	1.84937e-05	2.87901e-05	0.000148399	-3.30005e-06	0	1
GSM51117	15.63	1	1.7483e-05	0.000173261	9.13705e-05	1.30278e-05	7.85269e-05	5.84116e-05	1.9691e-05	0.000126275	1.11268e-05	9.31207e-05	3.02707e-05	6.78448e-06	1	1
GSM51118	46.32	0	1.58153e-05	4.11906e-05	1.66745e-05	1.59032e-05	0.000137223	6.15338e-05	4.3654e-05	9.91731e-05	2.1437e-05	3.8264e-05	3.81936e-05	-3.16274e-06	1	1
GSM51119	46.38	0	2.04814e-05	2.35123e-05	6.40464e-06	1.36802e-05	9.01714e-05	6.59892e-05	2.06878e-05	6.43787e-05	6.53327e-06	1.81929e-05	8.251e-05	-3.05279e-06	1	1
GSM51120	39.4	1	4.51189e-05	5.39081e-06	3.65056e-06	2.19203e-05	0.000131763	8.73554e-05	3.15116e-05	0.00012949	1.8831e-05	6.6121e-05	0.000116999	-3.45284e-06	0	0
GSM51121	45.95	0	2.32227e-05	2.82024e-05	2.27218e-06	3.44554e-05	0.000135734	0.000111456	2.17557e-05	0.00010678	1.29532e-05	8.2198e-05	6.48078e-05	-2.56223e-06	1	1
GSM51122	3.5	1	8.78158e-06	2.24133e-05	5.35226e-06	2.10838e-05	0.000112674	6.05752e-05	2.63733e-05	0.000114497	1.61994e-05	3.37854e-05	3.4841e-05	-2.40111e-06	1	1
GSM51123	10.73	1	4.10915e-05	9.54748e-05	3.01913e-05	1.54263e-05	0.000103553	5.32318e-05	3.80151e-05	0.000161107	1.92998e-05	3.82336e-05	0.000114287	1.97175e-07	1	1
GSM51124	45.43	0	6.88157e-06	3.17188e-05	4.75931e-05	1.04937e-05	7.61475e-05	6.36676e-05	4.17297e-05	0.000125247	1.04011e-05	4.49691e-05	3.90031e-05	-1.1211e-06	1	1
GSM51125	45.43	0	4.77492e-06	2.22443e-05	3.32375e-06	2.67348e-05	0.000135536	0.000149208	3.18785e-05	0.000114448	8.77554e-06	2.53416e-05	5.08834e-05	-5.32379e-06	0	0
GSM51126	45.43	0	9.89025e-06	2.13933e-05	8.37825e-06	2.52593e-05	0.000135354	9.27596e-05	4.63383e-05	0.000102653	1.57396e-05	4.28044e-05	0.000130494	-5.45196e-06	0	0
GSM51127	45.17	0	1.14231e-05	1.83963e-05	5.36602e-06	1.74723e-05	0.000159481	9.362e-05	2.7296e-05	8.527e-05	7.7768e-06	2.89713e-05	6.74653e-05	-5.23359e-06	0	0
GSM51128	45.23	0	2.45868e-05	3.00171e-05	9.9107e-06	4.32208e-05	7.85764e-05	9.31828e-05	2.33677e-05	0.000104018	2.36844e-05	3.48363e-05	6.39351e-05	-1.74392e-06	1	1
GSM51129	20.73	1	1.8026e-05	2.25305e-05	2.25639e-06	1.25689e-05	9.43115e-05	0.000200727	1.40899e-05	0.000118563	1.59451e-05	2.63914e-05	0.000135935	-3.66485e-06	0	0
GSM51130	44.97	0	1.05694e-05	3.94747e-05	8.69895e-06	1.87268e-05	7.97897e-05	0.000138173	1.84253e-05	7.35726e-05	1.46648e-05	3.73698e-05	0.00010331	-2.33913e-06	1	1
GSM51131	44.97	0	4.36238e-06	6.50159e-06	3.33698e-06	1.68882e-05	9.76564e-05	9.1062e-05	1.42098e-05	4.13079e-05	1.14651e-05	3.2035e-05	0.000136927	-3.93314e-06	0	0
GSM51132	14.33	1	7.77069e-06	2.61456e-05	5.31565e-06	2.15789e-05	0.000107765	0.00011914	4.60942e-05	0.000101925	1.18183e-05	2.87007e-05	5.23129e-05	-4.83721e-06	0	0
GSM51133	44.8	0	2.61279e-06	1.08536e-05	8.80067e-06	9.4947e-06	0.000134136	0.000117261	4.98472e-05	0.000102418	1.00546e-05	4.405e-05	0.000191317	-6.70325e-06	0	0
GSM51134	44.55	0	6.30542e-06	2.22483e-05	6.75226e-06	1.94762e-05	0.000103013	0.000174866	5.21866e-05	0.000100159	1.43403e-05	3.98985e-05	5.10502e-05	-5.46669e-06	0	0
GSM51135	19.63	1	5.16235e-06	1.8144e-05	8.55721e-06	3.16033e-05	0.000114893	7.91055e-05	4.27002e-05	9.91572e-05	1.60419e-05	3.42774e-05	4.5423e-05	-4.31851e-06	0	0
GSM51136	46.57	0	1.19302e-05	3.65178e-05	2.87464e-05	1.92326e-05	0.000132859	4.78929e-05	3.73015e-05	6.29904e-05	1.3637e-05	2.99546e-05	9.93124e-05	-3.91978e-06	0	0
GSM51137	44.2	0	3.2119e-06	2.3096e-05	5.92924e-06	6.58123e-05	0.000128039	0.000134554	3.6026e-05	0.000173929	1.04215e-05	3.65371e-05	2.41621e-05	-4.62787e-06	0	0
GSM51138	44.02	0	2.37128e-05	2.3242e-05	6.71038e-06	3.99106e-05	0.000117923	8.51819e-05	3.33671e-05	5.9416e-05	2.11174e-05	3.00268e-05	4.77533e-05	-4.16932e-06	0	0
GSM51139	44.2	0	3.44101e-05	2.18123e-05	2.2261e-06	2.87592e-05	9.73905e-05	6.95082e-05	2.29283e-05	9.93303e-05	1.57422e-05	2.52577e-05	0.000105052	-2.96717e-06	1	1
GSM51140	43.97	0	8.30394e-07	2.62914e-05	7.13131e-06	2.42778e-05	8.76477e-05	0.00010503	1.22463e-05	0.000104715	1.36816e-05	2.05423e-05	0.000129075	-2.63729e-06	1	1
GSM51141	43.8	0	1.84524e-05	2.09845e-05	6.34964e-06	1.46067e-05	0.000114803	0.000118341	1.47629e-05	9.00625e-05	8.7794e-06	2.95565e-05	9.16396e-05	-3.42981e-06	0	0
GSM51142	43.49	0	2.78272e-05	8.39404e-05	1.56118e-05	2.33221e-05	0.000119458	5.29531e-05	1.98159e-05	0.000193029	1.39488e-05	4.217e-05	6.04607e-05	8.41187e-07	1	1
GSM51143	43.54	0	4.67871e-06	6.11997e-06	6.13073e-07	5.61203e-05	0.000156726	9.45127e-05	1.72843e-05	0.00010646	1.22937e-05	3.0573e-05	8.34908e-05	-5.36418e-06	0	0
GSM51144	43.37	0	1.35335e-05	1.29712e-05	8.6025e-07	2.15878e-05	8.08944e-05	0.000125298	2.04773e-05	0.000104849	1.47311e-05	4.43113e-05	0.00013398	-3.01244e-06	1	1
GSM51145	28.67	1	3.77796e-06	1.6932e-05	7.93321e-06	2.80212e-05	0.000106596	8.64903e-05	2.90357e-05	6.49952e-05	1.07017e-05	2.98642e-05	9.39341e-05	-4.39843e-06	0	0
GSM51146	30.57	1	4.49385e-06	4.9085e-05	5.64261e-05	3.66236e-06	0.000103186	7.84523e-05	2.24446e-05	0.000108758	1.03142e-05	6.4596e-05	6.48777e-05	2.04637e-07	1	1
GSM51147	30.5	0	1.23457e-05	2.59035e-05	8.47879e-06	1.88349e-05	7.48251e-05	9.18625e-05	1.7336e-05	7.76336e-05	1.42318e-05	2.04815e-05	8.05781e-05	-2.20825e-06	1	1
GSM51148	43.17	0	1.65636e-06	8.31136e-06	1.61495e-06	3.00895e-05	9.95647e-05	8.86653e-05	2.73062e-05	9.22354e-05	1.22422e-05	1.45996e-05	0.00013659	-4.92076e-06	0	0
GSM51149	9.84	1	3.87858e-06	1.18163e-05	3.09821e-06	1.89445e-05	0.000105324	0.000105438	2.18447e-05	6.52836e-05	1.19706e-05	3.67126e-05	8.36632e-05	-3.86338e-06	0	0
GSM51150	42.9	0	4.89016e-06	1.27352e-05	1.70903e-06	1.34619e-05	0.000154803	8.52011e-05	2.52467e-05	8.506e-05	1.6092e-05	2.51775e-05	0.000124418	-5.2525e-06	0	0
GSM51151	12.27	1	1.66754e-05	3.55004e-05	3.05248e-05	1.55232e-05	0.000124489	6.19495e-05	4.47295e-05	9.83614e-05	1.45086e-05	5.82751e-05	5.123e-05	-2.68418e-06	1	1
GSM51152	41.51	0	9.73279e-06	8.41557e-06	3.62758e-06	2.17603e-05	8.65027e-05	0.000113273	1.99987e-05	4.81386e-05	1.74192e-05	1.89847e-05	8.03557e-05	-3.87198e-06	0	0
GSM51153	42.47	0	4.94584e-05	1.61717e-05	6.15327e-06	1.64384e-05	0.000106518	7.40256e-05	3.3519e-05	0.000104958	9.06934e-06	2.21873e-05	0.000125176	-4.23274e-06	0	0
GSM51154	42.47	0	1.07514e-05	0.000100197	7.83415e-05	3.15943e-05	0.000105286	0.000110431	2.84039e-05	0.000142174	1.65127e-05	2.2974e-05	4.33461e-05	4.76738e-07	1	1
GSM51155	42.17	0	4.66241e-06	9.25877e-06	2.2569e-06	3.45828e-05	0.000111796	0.000117857	2.98185e-05	9.74428e-05	1.37395e-05	3.64378e-05	0.000114166	-4.90905e-06	0	0
GSM51156	41.92	0	1.15673e-05	3.07589e-05	2.61407e-06	1.62944e-05	9.52829e-05	0.000102948	2.94021e-05	7.46971e-05	2.27767e-05	3.03295e-05	6.34908e-05	-2.86345e-06	1	1
GSM51157	42.12	0	3.16411e-06	1.91973e-05	2.78266e-06	2.34025e-05	7.44128e-05	9.29785e-05	1.7684e-05	8.46399e-05	1.64959e-05	3.38391e-05	0.000157499	-2.74041e-06	1	1
GSM51158	42.18	0	9.1964e-06	2.00822e-05	9.37514e-06	2.66753e-05	0.000110585	8.03315e-05	2.29247e-05	7.60043e-05	1.11654e-05	3.88065e-05	5.80094e-05	-3.17221e-06	1	1
GSM51159	41.73	0	4.99161e-06	1.10542e-05	1.32945e-06	2.24622e-05	0.000126824	0.000152026	2.77708e-05	6.84515e-05	1.00448e-05	2.78816e-05	0.000209161	-6.80653e-06	0	0
GSM51160	41.47	0	4.81391e-06	3.43229e-05	2.52608e-05	1.06042e-05	0.000161897	6.40141e-05	4.49897e-05	7.56899e-05	1.37292e-05	3.13829e-05	9.06593e-05	-5.13685e-06	0	0
GSM51161	41.25	0	3.76621e-06	9.04687e-06	2.96059e-06	2.53472e-05	0.000107153	9.23418e-05	2.17888e-05	6.08827e-05	1.25028e-05	2.82167e-05	9.48811e-05	-4.2973e-06	0	0
GSM51162	41.27	0	5.02916e-05	2.98247e-05	4.42032e-06	1.53743e-05	7.80638e-05	4.47592e-05	1.55458e-05	0.000122712	1.97227e-05	1.23813e-05	5.96384e-05	-5.96206e-07	1	1
GSM51163	17.27	1	3.00299e-06	8.33158e-06	9.92769e-07	2.67197e-05	0.000100865	0.000181147	2.57078e-05	9.65317e-05	1.7996e-05	4.02291e-05	2.71887e-05	-4.07431e-06	0	0
GSM51164	41.03	0	8.82937e-06	3.58745e-05	3.44398e-05	1.41927e-05	9.73858e-05	5.80215e-05	2.98359e-05	0.000119903	1.15123e-05	2.89635e-05	3.68731e-05	-1.42183e-06	1	1
GSM51165	40.83	0	2.038e-05	2.12261e-05	9.34675e-06	6.81132e-06	8.79509e-05	6.34767e-05	5.58023e-05	0.000178414	1.39775e-05	5.62935e-05	7.96348e-05	-2.50543e-06	1	1
GSM51166	40.77	0	3.41738e-05	9.71381e-05	7.77744e-05	1.07916e-05	8.28157e-05	5.22036e-05	2.73166e-05	0.000134504	1.24337e-05	3.92767e-05	4.4758e-05	2.42895e-06	1	1
GSM51167	40.57	0	2.7643e-06	8.1603e-06	8.40546e-07	2.69675e-05	0.000166661	0.00013423	1.95377e-05	8.72042e-05	1.22655e-05	3.21309e-05	0.00010011	-5.97278e-06	0	0
GSM51168	40.54	0	8.85927e-06	1.75524e-05	1.78793e-05	1.63653e-05	5.19819e-05	7.87205e-05	1.7531e-05	8.32573e-05	9.89902e-06	2.21509e-05	4.73191e-05	-1.31876e-06	1	1
GSM51169	40.33	0	1.24549e-05	3.17105e-05	1.4703e-05	1.66912e-05	0.00010235	8.88675e-05	1.29124e-05	4.97122e-05	1.25848e-05	3.42269e-05	5.84052e-05	-2.11127e-06	1	1
GSM51170	40.03	0	2.15615e-05	2.28523e-05	1.7609e-05	1.00608e-05	7.27303e-05	0.000149176	2.48166e-05	0.000160153	1.3795e-05	4.26758e-05	0.000192459	-2.44382e-06	1	1
GSM51171	40.08	0	3.27596e-06	2.97845e-05	7.07695e-06	1.13592e-05	9.45381e-05	6.71819e-05	2.5721e-05	6.83987e-05	1.05443e-05	3.26284e-05	0.000114227	-2.99583e-06	1	1
GSM51172	40.1	0	1.62109e-05	4.64688e-05	8.53377e-06	1.86841e-05	0.000110002	8.29225e-05	3.94872e-05	9.19265e-05	2.18561e-05	4.04275e-05	8.83584e-05	-2.88868e-06	1	1
GSM51173	39.67	0	5.37543e-06	3.52363e-05	2.75923e-05	4.3827e-05	0.000125285	8.91342e-05	2.1619e-05	6.75534e-05	1.12462e-05	2.49398e-05	5.9458e-05	-3.61563e-06	0	0
GSM51174	39.58	0	1.82872e-06	1.43834e-05	1.23959e-05	2.66806e-05	7.98284e-05	8.5153e-05	2.71625e-05	6.46457e-05	1.42821e-05	2.55774e-05	0.000146128	-3.91063e-06	0	0
GSM51175	39.67	0	1.22173e-05	7.3505e-06	1.9278e-06	6.02705e-05	9.76321e-05	8.35224e-05	2.90827e-05	9.49533e-05	1.33557e-05	4.61727e-05	9.24164e-05	-4.1849e-06	0	0
GSM51176	39.43	0	2.3657e-05	1.7401e-05	1.63829e-06	1.50392e-05	0.000100874	7.09916e-05	3.4833e-05	0.000111951	7.52217e-06	2.36053e-05	4.96603e-05	-3.62441e-06	0	0
GSM51177	39.53	0	3.64804e-05	2.52004e-05	2.28775e-05	1.27227e-05	9.37244e-05	7.91467e-05	1.40596e-05	7.21559e-05	1.16087e-05	7.09945e-06	0.000147866	-2.92703e-06	1	1
GSM51178	36.93	1	1.50314e-06	1.96996e-05	1.35971e-05	1.61376e-05	9.77254e-05	9.02546e-05	1.81118e-05	8.4774e-05	1.5087e-05	3.72319e-05	0.000127005	-2.72603e-06	1	1
GSM51179	38.34	0	4.89434e-06	7.84442e-06	1.14632e-06	2.61518e-05	8.83003e-05	9.2776e-05	2.19318e-05	8.26924e-05	1.27472e-05	1.86839e-05	9.92353e-05	-3.92976e-06	0	0
GSM51180	39.18	0	7.84007e-06	2.15811e-05	3.58925e-06	1.77739e-05	9.47576e-05	8.53561e-05	1.83518e-05	9.09149e-05	1.39869e-05	2.72413e-05	0.00022887	-3.79369e-06	0	0
GSM51181	39.3	0	1.35126e-06	3.23317e-06	6.23658e-07	9.5819e-06	0.000118823	0.00014845	3.5357e-05	0.000149325	1.02548e-05	3.36912e-05	5.39738e-05	-4.74818e-06	0	0
GSM51182	7.03	1	1.08722e-05	5.93804e-06	7.8103e-06	1.72293e-05	0.000141705	0.00011986	2.99361e-05	7.88032e-05	4.99689e-06	2.38425e-05	4.78456e-05	-5.77286e-06	0	0
GSM51183	37.33	0	9.03702e-05	4.42336e-06	3.38578e-06	1.02884e-05	9.10337e-05	6.30301e-05	2.83914e-05	9.81903e-05	1.41629e-05	2.92952e-05	0.000197751	-3.67878e-06	0	0
GSM51184	10.67	1	2.30924e-06	2.38604e-05	5.83796e-06	1.2322e-05	8.70141e-05	5.10341e-05	1.91796e-05	6.81925e-05	1.48102e-05	1.92549e-05	0.000137791	-2.74637e-06	1	1
GSM51185	32.43	1	3.4375e-05	9.13666e-06	6.72093e-06	1.12797e-05	0.000101667	0.000110169	2.06066e-05	0.000163823	1.80894e-05	4.47544e-05	4.26779e-05	-1.52606e-06	1	1
GSM51186	38.13	0	1.55029e-05	3.74146e-05	2.88553e-06	8.85097e-06	0.000160703	8.59583e-05	3.13763e-05	0.000116174	1.90019e-05	3.94618e-05	5.28628e-05	-3.49349e-06	0	0
GSM51187	37.98	0	1.55537e-05	4.29248e-05	2.549e-05	1.41957e-05	8.10155e-05	6.80566e-05	1.46312e-05	0.000100994	7.90829e-06	2.94093e-05	7.52382e-05	-6.96063e-07	1	1
GSM51188	5.83	1	2.13275e-05	5.45341e-05	2.86593e-05	1.48574e-05	6.09059e-05	4.64836e-05	2.37583e-05	0.000126867	6.39711e-06	6.62616e-05	5.04752e-05	1.33138e-06	1	1
GSM51189	37.7	0	3.15232e-06	9.58028e-06	4.8934e-06	6.75095e-05	0.000102816	0.000179501	2.27517e-05	0.00011453	9.06398e-06	3.43944e-05	0.000141914	-5.82968e-06	0	0
GSM51190	11.41	1	9.9704e-06	4.24397e-05	3.39452e-05	2.66003e-05	7.75965e-05	5.39238e-05	2.2229e-05	0.000103347	1.23665e-05	3.40505e-05	4.38914e-05	-4.59192e-07	1	1
GSM51191	37.23	0	3.13556e-06	9.64733e-05	4.18325e-05	6.04838e-06	9.33782e-05	4.00738e-05	1.82001e-05	0.000115807	5.64342e-06	8.39716e-06	2.32448e-05	9.95312e-07	1	1
GSM51192	37.03	0	1.05854e-05	1.73808e-05	3.13334e-06	2.02776e-05	0.000106297	0.000102298	2.94578e-05	6.30202e-05	1.49627e-05	3.82763e-05	9.93652e-05	-4.16347e-06	0	0
GSM51193	4.87	1	1.13502e-05	2.92783e-05	1.01728e-05	1.20959e-05	0.000110524	0.000115682	3.58289e-05	8.61303e-05	1.73736e-05	1.38442e-05	7.75856e-05	-4.34068e-06	0	0
GSM51194	36.03	0	1.94387e-05	2.92e-05	2.18913e-06	2.90986e-05	0.000115091	9.23459e-05	6.02995e-05	0.000116229	1.28423e-05	0.000109257	5.97319e-05	-3.37084e-06	0	1
GSM51195	32.14	1	2.25023e-06	1.11023e-05	8.44389e-06	2.57177e-05	0.000113524	0.000140402	2.90765e-05	4.85427e-05	1.45879e-05	3.08993e-05	0.000113455	-5.5265e-06	0	0
GSM51196	35.11	0	1.92132e-05	1.05169e-05	3.27099e-06	1.0969e-05	8.402e-05	0.00011812	2.56885e-05	6.64483e-05	1.96957e-05	2.48055e-05	0.000155533	-4.07393e-06	0	0
GSM51197	34.03	0	1.11894e-05	5.08857e-05	3.72451e-05	5.41685e-06	7.12626e-05	4.50748e-05	1.36647e-05	9.36438e-05	5.6019e-06	2.32343e-05	3.56349e-05	4.7323e-07	1	1
GSM51198	35.15	0	5.14884e-06	2.40725e-05	8.57397e-06	1.91044e-05	7.79558e-05	0.000105297	1.07633e-05	3.7986e-05	1.07534e-05	1.49289e-05	8.99301e-05	-2.94185e-06	1	1
GSM51199	5.37	1	1.21222e-05	8.61385e-05	0.000108648	1.60556e-05	7.40756e-05	9.294e-05	1.83614e-05	6.45022e-05	1.80195e-05	1.9486e-05	3.05853e-05	1.81161e-06	1	1
GSM51200	34.53	0	1.88993e-05	2.73921e-05	3.57438e-06	1.90173e-05	0.000104532	9.56563e-05	3.90246e-05	9.47843e-05	1.86202e-05	1.47839e-05	0.000252037	-5.63196e-06	0	0
GSM51201	34.5	0	8.48587e-06	8.74651e-05	3.34281e-05	7.59137e-06	9.39902e-05	8.80723e-05	2.39796e-05	0.00011956	1.21527e-05	5.01955e-05	2.03661e-05	1.05047e-06	1	1
GSM51202	35.67	0	6.58074e-05	6.22248e-05	7.03299e-05	1.68282e-05	6.16533e-05	4.57417e-05	3.29545e-05	0.000140425	1.7626e-05	3.9586e-05	5.31623e-05	1.78376e-06	1	1
GSM51203	34.28	0	2.67213e-05	4.58192e-05	2.94528e-05	1.79784e-05	8.00996e-05	8.10512e-05	1.99934e-05	7.56806e-05	1.8832e-05	2.56746e-05	0.000100784	-1.16651e-06	1	1
GSM51204	34.14	0	1.44426e-05	2.44645e-05	3.02833e-06	2.78554e-05	0.000111277	7.35763e-05	3.62878e-05	4.56193e-05	1.79466e-05	3.43704e-05	9.73011e-05	-4.46695e-06	0	0
GSM51205	35.13	0	7.8442e-06	1.9775e-05	1.98578e-05	1.67346e-05	7.91982e-05	7.55001e-05	2.6156e-05	6.46907e-05	1.01076e-05	1.80865e-05	3.60383e-05	-2.70027e-06	1	1
GSM51206	35.59	0	2.50245e-06	1.40941e-05	8.39088e-06	1.76732e-05	0.000117359	0.000106426	4.01768e-05	7.84225e-05	1.00415e-05	3.96213e-05	5.96462e-05	-4.89653e-06	0	0
GSM51207	35.58	0	1.41811e-05	1.78475e-05	1.84958e-06	2.6358e-05	7.77506e-05	9.42303e-05	2.29859e-05	6.3064e-05	1.56471e-05	2.53856e-05	6.1488e-05	-3.00791e-06	1	1
GSM51208	35.65	0	8.06281e-06	2.01379e-05	2.44864e-06	1.84769e-05	8.64931e-05	0.000157701	5.46666e-05	6.94588e-05	1.65859e-05	2.18047e-05	0.000209291	-7.10372e-06	0	0
GSM51209	35.37	0	8.27654e-06	2.76121e-05	2.23953e-05	1.60338e-05	0.000177493	6.19634e-05	3.1324e-05	0.000100711	9.91415e-06	3.41271e-05	5.40203e-05	-4.46092e-06	0	0
GSM51210	33.7	0	6.31387e-06	3.54834e-05	2.37631e-05	1.81872e-05	8.21841e-05	0.000123268	1.81216e-05	0.000135538	1.38003e-05	6.2674e-06	4.56621e-05	-1.75524e-06	1	1
GSM51211	34.23	0	9.47801e-06	2.61369e-05	2.19539e-05	9.10733e-06	8.41819e-05	7.36893e-05	2.83231e-05	0.000130089	1.25463e-05	2.64102e-05	3.47031e-05	-1.48061e-06	1	1
GSM51212	34.3	0	1.41073e-05	3.57102e-05	2.31381e-05	1.7384e-05	9.11177e-05	7.45145e-05	1.70875e-05	6.90384e-05	7.60682e-06	1.4282e-05	5.15379e-05	-2.12994e-06	1	1
GSM51213	33.77	0	5.6819e-06	2.01426e-05	5.47887e-06	5.00591e-05	0.000142305	0.000193159	3.91757e-05	9.00182e-05	1.67712e-05	4.29445e-05	6.07137e-05	-6.52756e-06	0	0
GSM51214	33.77	0	2.40031e-05	8.5217e-05	3.39161e-05	2.10024e-06	9.21397e-05	2.97703e-05	2.10909e-05	7.36384e-05	9.00473e-06	3.22791e-05	6.64164e-05	6.21673e-07	1	1
GSM51215	33.57	0	1.24917e-05	2.75083e-05	1.6531e-06	1.08131e-05	9.83088e-05	0.00010213	1.85861e-05	8.61285e-05	1.87135e-05	2.98833e-05	4.75777e-05	-2.14892e-06	1	1
GSM51216	21.37	1	1.63874e-05	1.45696e-05	1.25671e-05	6.043e-05	0.000112033	0.000179072	2.44832e-05	9.12243e-05	1.3447e-05	5.14654e-05	0.000118063	-5.11739e-06	0	0
GSM51217	33.95	0	2.1331e-05	2.70596e-05	1.2059e-05	1.871e-05	0.000102802	0.000131651	2.83251e-05	5.52638e-05	1.43454e-05	8.90644e-06	7.56499e-05	-4.55084e-06	0	0
GSM51218	34.48	0	8.53507e-06	4.33574e-05	2.33327e-05	1.68271e-05	0.000111928	6.18634e-05	3.30303e-05	8.99593e-05	9.9516e-06	2.25071e-05	4.43459e-05	-2.74461e-06	1	1
GSM51219	34.17	0	1.01838e-05	7.72087e-05	3.5958e-05	2.27425e-05	8.13931e-05	6.0413e-05	3.21283e-05	5.67579e-05	1.16193e-05	3.45585e-05	2.65417e-05	-5.71735e-07	1	1
GSM51220	33.93	0	3.57182e-05	2.45304e-05	1.89531e-05	3.38912e-05	0.000105636	9.86727e-05	3.9069e-05	7.36849e-05	1.98128e-05	9.80169e-06	5.36847e-05	-4.44937e-06	0	0
GSM51221	33.07	0	3.40358e-06	1.55538e-05	3.18899e-06	2.53381e-05	9.98175e-05	6.71861e-05	3.26722e-05	9.39122e-05	1.08844e-05	5.45822e-05	4.16361e-05	-2.87849e-06	1	1
GSM51222	32.9	0	8.88987e-06	7.5195e-06	1.1136e-06	1.05035e-05	0.000100256	0.000127012	1.01035e-05	0.000100446	1.1163e-05	2.22936e-05	0.000113138	-3.4532e-06	0	0
GSM51223	32.8	0	1.08503e-05	5.10314e-05	2.86283e-05	7.45164e-06	8.88957e-05	7.05088e-05	2.06244e-05	0.000216474	1.48466e-05	3.43806e-05	4.89865e-05	1.04314e-06	1	1
GSM51224	32.61	0	1.31307e-05	3.04446e-05	9.24905e-06	5.98556e-05	6.83618e-05	5.32327e-05	3.86245e-05	9.59609e-05	2.05047e-05	6.2967e-05	7.42281e-05	-1.92006e-06	1	1
GSM51225	6.53	1	2.08899e-05	2.90133e-05	2.38726e-05	1.58089e-06	0.00011087	0.00031771	2.43502e-05	0.0001159	1.10094e-05	3.19874e-05	6.83479e-05	-4.98489e-06	0	0
GSM51226	33.27	0	2.12508e-05	4.09564e-05	2.26904e-05	4.17852e-05	9.51037e-05	9.76363e-05	3.40885e-05	9.97363e-05	2.22777e-05	4.67809e-05	0.000138929	-2.76053e-06	1	1
GSM51227	31.5	0	9.74617e-06	3.71696e-05	1.87663e-05	1.65051e-05	0.000112349	0.000135176	2.90109e-05	9.23148e-05	1.78987e-05	2.31225e-05	4.56113e-05	-3.2741e-06	0	1
GSM51228	5.05	1	4.75072e-05	0.000134108	6.03543e-05	7.79577e-06	8.15686e-05	7.67495e-05	1.39952e-05	0.000146067	1.1106e-05	2.58529e-05	9.59437e-05	3.2434e-06	1	1
GSM51229	30.48	0	1.13018e-05	1.21778e-05	4.85171e-06	1.10161e-05	7.37433e-05	8.23443e-05	4.65009e-05	7.21988e-05	1.4512e-05	1.1849e-05	0.000137584	-5.07834e-06	0	0
GSM51230	31.9	0	4.17867e-05	1.78269e-05	1.76993e-05	1.8122e-05	5.22473e-05	6.83197e-05	2.03205e-05	9.90157e-05	1.21513e-05	1.37995e-05	8.40146e-05	-1.49533e-06	1	1
GSM51231	32.13	0	1.04401e-05	2.86265e-06	5.85698e-06	1.80891e-05	0.000130606	0.000110896	3.20789e-05	7.34184e-05	8.21867e-06	2.97888e-05	8.88911e-05	-5.74558e-06	0	0
GSM51232	29.08	0	3.19215e-05	1.71446e-05	4.23886e-06	2.2152e-05	0.000124505	7.43071e-05	1.04759e-05	7.97076e-05	1.65416e-05	4.7594e-05	0.000126474	-2.64883e-06	1	1
GSM51233	31.73	0	1.49026e-05	4.58348e-05	5.97279e-05	2.07046e-05	7.86129e-05	0.000127685	2.90305e-05	5.94285e-05	1.07617e-05	3.27224e-05	8.37986e-05	-2.07367e-06	1	1
GSM51234	31.73	0	8.54509e-06	1.41212e-05	8.26944e-07	2.30252e-05	0.000108884	0.000113596	4.06064e-05	0.000194475	1.60335e-05	4.78278e-05	5.05355e-05	-3.11754e-06	1	1
GSM51235	30.97	0	1.35588e-05	2.7107e-05	7.20799e-06	1.99174e-05	0.000137644	0.000107814	2.68196e-05	8.77399e-05	6.41871e-06	1.61069e-05	2.22042e-05	-4.56938e-06	0	0
GSM51236	31.2	0	7.2622e-06	2.64802e-05	1.2081e-06	1.3972e-05	7.30546e-05	8.96795e-05	1.68372e-05	9.37528e-05	1.07178e-05	3.1865e-05	3.41533e-05	-1.4426e-06	1	1
GSM51237	30.89	0	4.48237e-06	2.94926e-05	4.24287e-05	1.47819e-05	8.92761e-05	0.000129078	2.44687e-05	7.24831e-05	7.75197e-06	3.21113e-05	1.34395e-05	-2.24634e-06	1	1
GSM51238	30.31	0	7.51759e-06	2.73696e-05	3.46756e-05	1.60514e-05	9.12246e-05	0.0001458	2.28368e-05	0.000106822	1.07334e-05	3.45057e-05	0.000163705	-3.2207e-06	1	1
GSM51239	31.25	0	4.90153e-06	3.76996e-05	1.26147e-05	1.20027e-05	0.000107978	4.2682e-05	1.84284e-05	7.26685e-05	1.19363e-05	2.98364e-05	9.92603e-05	-2.06851e-06	1	1
GSM51240	31.13	0	1.62812e-05	1.0548e-05	7.18419e-06	7.06874e-06	9.02957e-05	0.000107151	3.31186e-05	6.15038e-05	9.32003e-06	3.92139e-05	3.57583e-05	-3.63357e-06	0	0
GSM51241	29.81	0	0.000104505	2.64475e-05	8.97044e-06	1.21546e-05	6.67124e-05	7.07895e-05	1.34325e-05	4.93374e-05	9.8262e-06	2.24609e-05	3.83029e-05	-1.01649e-06	1	1
GSM51242	30.28	0	7.8893e-06	3.08742e-05	1.31159e-05	2.02128e-05	0.000153018	0.000108972	2.04636e-05	7.73749e-05	8.8151e-06	2.90226e-05	3.7144e-05	-4.15572e-06	0	0
GSM51243	30.48	0	8.76666e-06	1.5805e-05	1.3239e-06	3.41182e-05	9.2476e-05	8.77292e-05	3.8865e-05	8.28139e-05	1.32703e-05	6.1511e-05	3.64868e-05	-3.31836e-06	0	1
GSM51244	30.5	0	1.43139e-05	7.8178e-05	3.48592e-05	6.80117e-06	0.000106457	8.24106e-05	4.23209e-05	0.000138209	1.7234e-05	6.42921e-05	2.22944e-05	1.65346e-07	1	1
GSM51245	30.95	0	5.29256e-05	3.7878e-05	2.07169e-05	3.62737e-05	9.36088e-05	7.19028e-05	1.98221e-05	0.000100514	1.28958e-05	5.29609e-05	3.07015e-05	-6.97155e-07	1	1
GSM51246	11.85	1	3.09312e-05	0.000100046	3.69286e-05	4.18428e-06	7.80485e-05	5.34775e-05	2.33204e-05	0.000107671	1.09977e-05	3.19377e-05	4.13872e-05	1.70291e-06	1	1
GSM51247	29.58	0	4.56241e-05	9.66498e-06	8.06777e-06	3.09663e-05	0.000110547	7.30187e-05	5.31794e-05	4.54889e-05	1.38749e-05	2.41813e-05	5.15444e-05	-5.92013e-06	0	0
GSM51248	29.57	0	3.73736e-06	3.27081e-05	1.89154e-05	7.64548e-06	0.00013352	0.000121725	5.02464e-05	9.4745e-05	1.31896e-05	2.17411e-05	1.40846e-05	-5.03475e-06	0	0
GSM51249	30.05	0	3.59657e-05	4.15867e-05	6.73001e-05	1.81837e-05	7.39266e-05	6.39999e-05	2.33505e-05	5.82791e-05	1.51776e-05	2.06568e-05	2.73884e-05	-3.13361e-07	1	1
GSM51250	29.32	0	2.20788e-05	3.03226e-05	4.73825e-06	1.68755e-05	6.61208e-05	4.77484e-05	3.16709e-05	4.58636e-05	1.53704e-05	2.35454e-05	7.37262e-05	-2.42003e-06	1	1
GSM51251	28.34	0	5.92809e-06	4.14029e-05	2.90377e-05	3.8108e-05	5.6337e-05	8.57899e-05	2.09479e-05	9.9856e-05	1.21455e-05	3.65195e-05	2.57536e-05	-4.11453e-07	1	1
GSM51252	26.82	0	8.96549e-06	2.67064e-05	3.43411e-06	4.93811e-05	0.000122529	0.000146882	2.74246e-05	7.48321e-05	1.59152e-05	3.14169e-05	5.74141e-05	-4.9599e-06	0	0
GSM51253	29.72	0	3.88278e-06	1.98481e-05	1.4004e-05	3.06205e-05	8.53562e-05	0.000127658	1.72829e-05	7.78427e-05	7.40373e-06	1.83808e-05	2.7968e-05	-3.20297e-06	1	1
GSM51254	30	0	5.84682e-06	3.48736e-05	2.86627e-05	7.34168e-06	0.000112599	0.00011231	3.43914e-05	5.82392e-05	1.16382e-05	2.3667e-05	4.54196e-05	-3.73392e-06	0	0
GSM51255	7.32	1	1.3645e-05	2.70934e-05	4.09754e-06	2.34178e-05	8.15231e-05	7.0944e-05	2.5926e-05	5.44412e-05	1.91498e-05	2.73217e-05	5.12105e-05	-2.45405e-06	1	1
GSM51256	30.31	0	6.99929e-06	1.91443e-05	1.88372e-05	2.41848e-05	0.000107869	7.47804e-05	4.65842e-05	7.34129e-05	1.44591e-05	1.94257e-05	0.000237629	-6.26785e-06	0	0
GSM51257	7.13	1	3.10693e-06	1.41461e-05	9.36427e-06	3.92317e-05	9.70309e-05	7.65686e-05	4.62281e-05	7.93047e-05	1.17987e-05	2.93074e-05	3.90323e-05	-4.81058e-06	0	0
GSM51258	27.91	0	8.68412e-06	3.04342e-05	6.79027e-06	3.04607e-05	8.28068e-05	6.0757e-05	6.43484e-06	4.64205e-05	1.09281e-05	1.95406e-05	2.81796e-05	-1.54692e-06	1	1
GSM51259	14.73	1	6.56736e-06	4.27771e-05	1.17792e-05	9.5936e-06	0.000111545	6.60571e-05	4.98699e-05	0.000105482	1.30795e-05	4.56116e-05	3.4786e-05	-2.99847e-06	1	1
GSM51260	27.62	0	2.98609e-05	1.33869e-05	5.30658e-06	1.23829e-05	6.45438e-05	0.000118897	4.44875e-05	8.2327e-05	1.11433e-05	2.87364e-05	8.66777e-05	-4.22304e-06	0	0
GSM51261	27.52	0	2.02144e-05	1.23465e-05	4.26601e-06	4.22272e-05	0.000114967	0.000167588	3.42662e-05	4.95001e-05	1.36507e-05	2.05837e-05	0.000138749	-7.03009e-06	0	0
GSM51262	27.41	0	7.49175e-06	1.42232e-05	1.56949e-06	1.46305e-05	8.03971e-05	9.86635e-05	3.04395e-05	6.45013e-05	1.2374e-05	3.27068e-05	4.83176e-05	-3.37651e-06	0	1
GSM51263	29.17	0	1.77045e-05	2.64814e-05	1.14824e-05	4.19728e-05	6.06158e-05	7.53396e-05	2.00971e-05	0.000133916	2.03404e-05	4.77256e-05	5.35943e-05	-2.90738e-07	1	1
GSM51264	28.6	0	1.26297e-05	1.42979e-05	5.3866e-06	3.12192e-05	0.000112381	9.77849e-05	2.30478e-05	7.51407e-05	1.24952e-05	5.69576e-05	8.52332e-05	-3.43803e-06	0	0
GSM51265	27.92	0	8.31396e-06	2.34782e-05	1.26757e-05	1.86163e-05	8.40321e-05	9.3974e-05	2.67537e-05	4.69858e-05	1.41737e-05	2.55818e-05	7.48085e-05	-3.28363e-06	0	1
GSM51266	28.65	0	4.15044e-05	1.17715e-05	2.50878e-06	1.26151e-05	8.00207e-05	5.47193e-05	3.84807e-05	0.00010441	1.14073e-05	3.50298e-05	7.37241e-05	-2.93893e-06	1	1
GSM51267	28.35	0	8.76496e-06	1.93873e-05	9.27663e-06	1.88756e-05	9.41453e-05	5.92543e-05	2.73899e-05	0.000117222	1.3521e-05	4.96604e-05	5.01644e-05	-1.72199e-06	1	1
GSM51268	25.33	1	4.2938e-05	3.5607e-05	1.01576e-05	1.61441e-06	0.000108475	8.06914e-05	3.88676e-05	0.000105201	1.23172e-05	4.8038e-05	3.64116e-05	-2.27063e-06	1	1
GSM51269	28.6	0	3.18814e-06	5.64796e-05	2.83642e-05	2.639e-05	8.14759e-05	7.73477e-05	3.21413e-05	4.35832e-05	1.6643e-05	5.86198e-05	3.62281e-05	-1.00022e-06	1	1
GSM51270	28.85	0	5.26256e-06	4.16927e-05	1.18584e-05	8.9095e-06	9.41588e-05	8.87708e-05	2.83232e-05	8.4269e-05	1.11526e-05	4.24927e-05	8.01802e-05	-2.18435e-06	1	1
GSM51271	27.02	0	1.47032e-05	3.0911e-05	3.14453e-05	1.75871e-05	0.000110113	8.96365e-05	4.62684e-05	9.31338e-05	1.17157e-05	4.91769e-05	4.25613e-05	-3.28292e-06	0	1
GSM51272	27.45	0	4.72062e-06	7.63946e-05	4.06671e-05	2.03335e-05	5.60719e-05	7.09309e-05	4.22829e-05	0.000123893	7.29575e-06	3.81244e-05	3.39658e-05	-1.86587e-08	1	1
GSM51273	26.98	0	1.75768e-05	0.000150193	8.3696e-05	4.33118e-06	7.67466e-05	4.65458e-05	3.0851e-05	0.000294706	1.65541e-05	5.24238e-05	2.51964e-05	6.67999e-06	1	1
GSM51274	26.02	0	4.96297e-06	2.58532e-05	3.61923e-05	4.67826e-05	0.000108998	0.000134212	3.73144e-05	0.000162156	1.49112e-05	4.81252e-05	6.17273e-05	-3.12275e-06	1	1
GSM51275	26.07	0	1.63643e-05	4.46171e-05	4.46852e-05	1.56747e-05	8.88696e-05	0.000118491	1.86219e-05	5.47225e-05	1.91253e-05	2.60686e-05	1.78772e-05	-1.08573e-06	1	1
GSM51276	26.23	0	5.76208e-06	1.28219e-05	1.08587e-05	5.06913e-05	0.000115239	0.000132417	2.9487e-05	7.37701e-05	1.09557e-05	2.36195e-05	5.22081e-05	-5.44084e-06	0	0
GSM51277	25.4	0	4.49412e-06	1.94699e-05	1.14472e-05	3.58716e-05	9.17183e-05	0.000140665	2.53366e-05	0.000104263	9.54405e-06	2.539e-05	4.76753e-05	-3.79562e-06	0	0
GSM51278	22.97	1	2.49086e-06	6.36201e-06	3.04086e-06	3.42348e-05	0.000173882	0.000132716	2.19259e-05	5.06158e-05	1.06562e-05	2.55644e-05	3.44226e-05	-6.59878e-06	0	0
GSM51279	25.4	0	3.08808e-05	6.05003e-05	3.2142e-05	3.03953e-06	0.00016053	8.28878e-05	1.79258e-05	0.000132626	1.28969e-05	2.76091e-05	0.000126198	-2.1274e-06	1	1
GSM51280	25.62	0	3.20286e-05	7.12864e-05	5.26516e-05	6.52336e-06	0.000115594	8.56419e-05	2.51699e-05	0.000113891	1.52761e-05	2.71022e-05	7.57745e-05	-5.5185e-07	1	1
GSM51281	25.98	0	2.98767e-05	3.17135e-05	2.44742e-05	2.36975e-05	8.59161e-05	5.29646e-05	1.5142e-05	5.31831e-05	1.56383e-05	1.15871e-05	3.92602e-05	-1.53865e-06	1	1
GSM51282	25.38	0	1.50222e-05	1.79267e-05	1.91971e-05	3.10921e-05	9.62651e-05	9.62461e-05	2.51093e-05	7.92206e-05	1.43978e-05	4.62555e-05	0.000121551	-3.2058e-06	1	1
GSM51283	24.9	0	1.7223e-05	1.10325e-05	4.48701e-06	1.95781e-05	0.000188203	0.000146887	1.91142e-05	5.18034e-05	1.05432e-05	3.01035e-05	6.70922e-05	-6.57875e-06	0	0
GSM51284	25.13	0	1.77935e-05	1.59001e-05	9.01509e-06	2.91162e-05	0.000110903	0.00015448	1.55559e-05	4.09444e-05	1.42622e-05	3.55789e-05	7.38581e-05	-4.22815e-06	0	0
GSM51285	24.44	0	1.50601e-05	1.10528e-05	2.77005e-06	1.1291e-05	0.000108464	9.97382e-05	2.50837e-05	7.39565e-05	1.34342e-05	1.89497e-05	0.000227308	-5.38288e-06	0	0
GSM51286	25.3	0	3.58858e-05	2.37743e-06	9.60391e-06	1.68055e-05	8.17801e-05	8.17856e-05	2.58469e-05	6.01699e-05	1.34388e-05	1.57026e-05	6.22065e-05	-3.58015e-06	0	0
GSM51287	24.58	0	1.44458e-05	7.80589e-06	6.71727e-06	1.39108e-05	0.000120979	0.000192979	3.36296e-05	9.34511e-05	2.14229e-05	2.87247e-05	3.7613e-05	-5.16938e-06	0	0
GSM51288	24.27	0	4.11314e-06	3.44464e-05	2.39449e-05	2.85626e-05	0.000100822	9.25442e-05	3.08501e-05	6.83913e-05	9.29356e-06	6.8532e-06	0.000125143	-4.53009e-06	0	0
GSM51289	24.63	0	1.16546e-05	1.50455e-05	6.46843e-06	5.32577e-06	0.000107778	0.000163298	4.78379e-05	7.42331e-05	2.11407e-05	3.58556e-05	5.58451e-05	-5.22778e-06	0	0
GSM51290	25.37	0	5.61752e-06	1.65936e-05	5.45061e-06	1.48007e-05	0.000137578	6.3318e-05	3.87529e-05	9.43036e-05	1.53072e-05	2.23061e-05	7.74251e-05	-4.90121e-06	0	0
GSM51291	24.42	0	2.42581e-06	4.75368e-05	1.32317e-05	1.77998e-05	8.26324e-05	0.000129044	2.58906e-05	8.80883e-05	1.70981e-05	2.56644e-05	8.54792e-05	-2.39706e-06	1	1
GSM51292	24.58	0	1.11278e-05	5.34956e-05	7.82935e-06	2.37173e-05	0.000119721	5.39302e-05	3.1115e-05	0.000146189	1.58641e-05	3.57263e-05	4.3886e-05	-1.5611e-06	1	1
GSM51293	16.95	1	3.25575e-05	8.27896e-05	3.53132e-05	1.66837e-05	7.18051e-05	5.61418e-05	3.27882e-05	6.30357e-05	7.45496e-06	2.61274e-05	5.06484e-05	-4.69261e-07	1	1
GSM51294	23.45	0	7.51023e-06	2.48619e-05	6.59539e-06	2.94635e-05	9.99855e-05	7.68469e-05	2.12937e-05	9.39767e-05	1.64915e-05	2.3172e-05	8.16187e-05	-2.88343e-06	1	1
GSM51295	22.24	0	9.68396e-06	2.14874e-05	2.93419e-05	1.41533e-05	0.000108188	0.000139221	3.91153e-05	6.08249e-05	1.09334e-05	3.42692e-05	0.000124967	-5.11368e-06	0	0
GSM51296	27.18	0	1.26638e-05	1.54539e-05	1.46405e-06	4.78503e-05	0.000123811	9.0564e-05	2.02847e-05	3.96526e-05	1.67774e-05	2.49455e-05	6.51181e-05	-4.74039e-06	0	0
GSM51297	24.11	0	2.37852e-06	2.65149e-05	1.91074e-05	1.33789e-05	7.5561e-05	9.81926e-05	1.50737e-05	7.73904e-05	1.08895e-05	1.86639e-05	0.000102849	-2.25977e-06	1	1
GSM51298	27.15	0	3.72427e-05	2.50697e-05	4.9831e-07	1.34811e-05	8.87644e-05	8.61957e-05	4.03394e-05	0.000111672	1.75773e-05	4.8775e-05	2.82672e-05	-2.27473e-06	1	1
GSM51299	22.95	0	6.73896e-06	7.57862e-06	4.46917e-06	3.40307e-05	9.03855e-05	0.000132428	3.71943e-05	5.72839e-05	1.28875e-05	3.162e-05	7.05153e-05	-5.29166e-06	0	0
GSM51300	22.98	0	1.63554e-05	2.13326e-05	3.71231e-06	1.74585e-05	6.9672e-05	7.23048e-05	1.04486e-05	5.1537e-05	1.60259e-05	3.29166e-06	8.84189e-05	-2.29602e-06	1	1
GSM51301	10.25	1	3.14216e-05	4.51876e-05	2.56122e-05	1.93201e-05	9.849e-05	0.000108028	4.69632e-05	8.37391e-05	1.44429e-05	3.83629e-05	8.8411e-05	-3.53824e-06	0	0
GSM51302	27.92	0	3.9831e-06	1.68074e-05	7.85819e-06	2.70797e-05	0.000107698	0.000107503	4.48214e-05	0.000106971	1.49549e-05	3.72792e-05	4.3671e-05	-4.46112e-06	0	0
GSM51303	24.41	0	3.93435e-06	8.33066e-05	1.19578e-05	8.10631e-06	0.000121733	0.000144563	2.05559e-05	8.33038e-05	1.29607e-05	3.42432e-05	3.20384e-05	-1.60757e-06	1	1
GSM51304	23.75	0	6.59913e-05	9.63976e-06	1.08305e-05	2.65378e-05	9.65856e-05	9.45289e-05	3.50381e-05	9.53835e-05	1.38159e-05	2.53756e-05	0.00017719	-4.78022e-06	0	0
GSM51305	22.01	0	7.55969e-06	1.97212e-05	2.65562e-05	1.69687e-05	0.000118919	0.000105963	2.28575e-05	4.69831e-05	1.19371e-05	3.2053e-05	0.00016906	-4.58712e-06	0	0
GSM51306	21.81	0	3.08323e-06	3.45476e-05	2.67846e-05	1.79801e-05	7.68848e-05	7.59323e-05	2.24461e-05	7.98642e-05	1.52351e-05	2.50575e-05	5.41805e-05	-1.43294e-06	1	1
GSM51307	22.98	0	2.18596e-05	3.36287e-05	3.08859e-05	1.3723e-05	7.16903e-05	6.98832e-05	1.99149e-05	5.78687e-05	7.68708e-06	2.58384e-05	4.17561e-05	-1.29892e-06	1	1
GSM51308	26.71	0	1.74401e-05	4.71165e-05	2.17681e-05	8.40876e-06	8.9208e-05	7.98311e-05	2.89049e-05	0.000139687	1.4524e-05	2.90211e-05	7.28283e-05	-1.09374e-06	1	1
GSM51309	25.35	0	3.85886e-05	1.28426e-05	8.63944e-07	6.65449e-06	9.03564e-05	0.000113781	2.62575e-05	7.87011e-05	1.42127e-05	3.02407e-05	0.000175296	-4.13785e-06	0	0
GSM51310	9.87	1	7.12796e-06	1.49161e-05	5.7861e-06	2.52162e-05	0.000114565	0.0001227	3.0997e-05	6.33009e-05	9.15417e-06	4.06745e-05	5.28586e-05	-4.68796e-06	0	0
GSM51311	22.48	0	1.74729e-05	2.26194e-05	1.57774e-05	1.73884e-05	0.000113269	7.95958e-05	1.99971e-05	6.20656e-05	9.52151e-06	1.9809e-05	9.48444e-05	-3.66805e-06	0	0
GSM51312	22.61	0	3.21743e-05	3.14251e-05	3.12006e-05	1.30358e-05	7.43905e-05	0.000113655	5.32992e-05	0.000116952	1.38186e-05	2.47248e-05	4.18291e-05	-3.22773e-06	1	1
GSM51313	22.59	0	8.79826e-06	3.81933e-05	2.50622e-05	2.16144e-05	0.000125796	9.32631e-05	3.00026e-05	5.14544e-05	1.38537e-05	1.90266e-05	2.65673e-05	-3.72975e-06	0	0
GSM51314	23.27	0	6.12294e-06	2.66591e-05	1.29429e-05	8.1122e-06	9.69088e-05	2.35226e-05	1.85342e-05	0.000132168	5.19445e-06	3.61933e-05	1.09485e-05	-5.28634e-07	1	1
GSM51315	23.32	0	1.41068e-05	3.52229e-06	1.02453e-05	9.60717e-06	0.00015426	6.32354e-05	2.52188e-05	0.000285773	1.05895e-05	4.54883e-05	5.16687e-05	-1.77552e-06	1	1
GSM51316	21.45	0	3.87706e-06	2.18196e-05	4.49223e-05	1.38045e-05	0.000117417	0.00014257	4.10913e-05	9.5757e-05	1.73992e-05	2.84686e-05	8.30852e-05	-4.39008e-06	0	0
GSM51317	24.48	0	4.79676e-05	4.39433e-05	3.5052e-05	1.86099e-05	9.04483e-05	9.40787e-05	1.55169e-05	0.000105532	9.91411e-06	2.40509e-05	8.63599e-05	-1.14449e-06	1	1
GSM51318	21.61	0	3.04594e-05	1.13498e-05	6.94172e-06	1.03658e-05	5.32713e-05	5.33554e-05	3.22077e-05	0.000110511	1.27826e-05	5.29464e-05	5.88854e-05	-1.00874e-06	1	1
GSM51319	21.68	0	7.99167e-06	1.19284e-05	1.68981e-05	4.02873e-05	0.000145127	0.000113556	2.42885e-05	9.89117e-05	1.17562e-05	3.09825e-05	2.75468e-05	-4.62916e-06	0	0
GSM51320	21.58	0	4.58332e-06	1.19993e-05	5.52754e-06	1.50387e-05	9.83346e-05	8.6764e-05	2.03136e-05	6.51694e-05	1.59982e-05	4.04205e-05	4.58995e-05	-2.64064e-06	1	1
GSM51321	21.12	0	9.10016e-06	2.47767e-06	2.67285e-06	4.22288e-05	0.000172523	0.000120875	3.41995e-05	8.14812e-05	1.20631e-05	2.6696e-05	6.32375e-05	-7.2619e-06	0	0
GSM51322	22.25	0	1.39451e-05	5.20888e-06	2.71206e-06	1.16554e-05	9.83769e-05	8.56022e-05	3.91473e-05	0.000129835	1.47388e-05	2.55198e-05	0.000101175	-4.18895e-06	0	0
GSM51323	24.14	0	7.17484e-05	3.47246e-06	6.47342e-06	1.37733e-05	7.90372e-05	0.000130772	2.0219e-05	5.36262e-05	1.17625e-05	1.85549e-05	0.000107202	-3.97266e-06	0	0
GSM51324	2.25	1	4.79612e-05	9.0496e-05	5.61767e-05	1.40931e-05	7.1598e-05	7.59549e-05	3.18459e-05	0.000101191	1.43139e-05	4.11781e-05	2.79527e-05	1.41526e-06	1	1
GSM51325	26.05	0	2.10796e-05	8.06656e-06	9.93147e-06	2.25224e-05	0.000103806	0.000126775	3.12786e-05	8.61086e-05	1.51758e-05	1.67097e-05	8.28119e-05	-4.84658e-06	0	0
GSM51326	22.02	0	8.37245e-06	2.25905e-05	3.65741e-06	1.76983e-05	9.49937e-05	5.44782e-05	2.4935e-05	9.22402e-05	1.0644e-05	2.43879e-05	3.74494e-05	-2.50412e-06	1	1
GSM51327	22.01	0	1.86239e-05	1.90099e-05	6.75678e-06	4.1447e-05	6.03835e-05	4.62715e-05	1.50232e-05	6.12165e-05	7.10122e-06	1.12833e-05	4.05798e-05	-2.17564e-06	1	1
GSM51328	21.38	0	6.28661e-06	2.28239e-05	6.38951e-06	1.23062e-05	9.85376e-05	6.47232e-05	1.97418e-05	4.99817e-05	1.41314e-05	1.78455e-05	2.29513e-05	-2.61983e-06	1	1
GSM51329	22.28	0	8.64141e-06	1.55613e-05	1.67785e-06	1.76805e-05	0.000127019	6.65102e-05	2.4484e-05	0.000122129	9.77614e-06	4.04478e-05	3.69224e-05	-2.96345e-06	1	1
GSM51330	22.57	0	4.55225e-06	2.19313e-05	8.60707e-07	1.38496e-05	0.000100669	8.94996e-05	2.76544e-05	9.64188e-05	1.18655e-05	1.33438e-05	3.55349e-05	-3.46889e-06	0	0
GSM51331	17.88	1	4.42794e-06	6.22703e-05	0.000106748	2.03471e-05	0.000142118	0.000113406	3.67009e-05	5.50943e-05	9.11082e-06	5.11145e-05	1.8168e-05	-1.85684e-06	1	1
GSM51332	21.85	0	2.6589e-05	7.31548e-06	1.72412e-06	2.59124e-05	8.86719e-05	0.000127147	1.59602e-05	6.48039e-05	9.15037e-06	2.91078e-05	7.80671e-05	-3.7803e-06	0	0
GSM51333	22.05	0	2.62696e-05	3.35828e-05	1.46737e-05	1.06094e-05	9.49137e-05	6.79049e-05	3.76919e-05	4.66151e-05	1.23114e-05	3.46693e-05	7.92088e-05	-3.27681e-06	0	1
GSM51334	21.85	0	1.1722e-05	1.49381e-05	1.62606e-05	1.6294e-05	9.4494e-05	9.7319e-05	4.1485e-05	8.26974e-05	1.48918e-05	4.33993e-05	8.42977e-05	-3.86349e-06	0	0
GSM51335	23.78	0	2.03554e-05	5.63065e-05	2.05618e-05	3.71286e-05	8.11408e-05	5.61465e-05	2.32796e-05	0.000131812	1.72427e-05	3.7399e-05	5.16463e-05	-6.77874e-08	1	1
GSM51336	12.58	1	1.3805e-05	2.00032e-05	9.61845e-06	1.5132e-05	8.6952e-05	4.65765e-05	2.95653e-05	0.000110792	1.942e-05	6.29369e-05	1.65491e-05	-5.89131e-07	1	1
GSM95646	20.7	0	1.24535e-05	7.85591e-06	3.0491e-06	2.05485e-05	0.00012536	0.000168717	3.8885e-05	8.69173e-05	1.19184e-05	4.1665e-05	3.71213e-05	-5.67351e-06	0	0
GSM95647	20.63	0	9.17417e-05	1.96617e-05	3.01267e-05	4.60527e-05	4.70415e-05	8.19288e-05	3.30781e-05	0.000118923	1.67885e-05	3.15363e-05	7.39283e-05	-1.40035e-06	1	1
GSM95648	20.7	0	1.47776e-05	1.58896e-05	1.12034e-05	1.41052e-05	8.73025e-05	7.11206e-05	2.44293e-05	8.64413e-05	1.29646e-05	2.43594e-05	5.72068e-05	-2.55988e-06	1	1
GSM95649	19.8	0	9.14901e-06	1.47776e-05	4.47915e-05	1.09195e-05	0.000117839	0.000132558	3.4993e-05	7.0535e-05	8.17999e-06	3.32715e-05	3.16478e-05	-4.15584e-06	0	0
GSM95650	7.37	0	5.30967e-06	1.6618e-05	7.28573e-06	2.56683e-05	0.000187539	9.28226e-05	5.29011e-05	5.08705e-05	1.12333e-05	2.61231e-05	4.39327e-05	-8.00208e-06	0	0
GSM95651	19.13	0	1.48104e-05	2.06829e-05	3.30328e-05	3.4404e-05	0.000135076	6.39368e-05	3.61158e-05	8.17011e-05	9.46059e-06	2.65789e-05	7.86503e-05	-4.65981e-06	0	0
GSM95652	20	0	6.82008e-06	1.59984e-05	4.28857e-05	1.46864e-05	0.000169113	0.000100458	5.47876e-05	6.88596e-05	1.08723e-05	3.1529e-05	3.38956e-05	-6.4681e-06	0	0
GSM95653	19.5	0	1.64394e-05	9.14913e-06	6.28237e-05	1.35498e-05	6.73334e-05	5.3376e-05	6.79487e-05	6.22447e-05	1.69067e-05	3.31851e-05	4.52472e-05	-3.71912e-06	0	0
GSM95654	19.77	0	1.16482e-05	2.8546e-05	1.29768e-05	1.00973e-05	0.000132755	0.000163984	1.75522e-05	8.79632e-05	6.3036e-06	3.13682e-05	0.00044295	-7.13609e-06	0	0
GSM95655	20.03	0	9.00515e-06	2.0433e-05	6.77268e-05	1.42397e-05	8.50412e-05	6.58144e-05	2.8799e-05	0.000112959	1.03299e-05	6.16907e-05	2.93144e-05	-1.548e-07	1	1
GSM95656	19.77	0	3.91775e-06	1.52708e-05	3.13999e-05	4.13473e-05	0.000157301	3.89726e-05	4.2548e-05	8.34927e-05	8.80951e-06	1.90535e-05	1.92295e-05	-5.47246e-06	0	0
GSM95657	18.83	0	2.95285e-05	6.89015e-06	1.87026e-05	3.45121e-05	7.76182e-05	7.00321e-05	3.89091e-05	4.64445e-05	1.61055e-05	1.65054e-05	0.000119586	-4.73597e-06	0	0
GSM95658	20.93	0	8.90772e-06	4.53799e-05	7.96471e-05	2.06555e-05	8.71967e-05	5.67427e-05	4.97788e-05	0.000110189	1.42881e-05	4.32794e-05	8.10822e-05	-1.42854e-06	1	1
GSM95659	20.27	0	4.34814e-06	1.28798e-05	1.84938e-05	5.43774e-05	0.000110787	0.000128639	4.86851e-05	0.000109956	1.26072e-05	4.16703e-05	0.000153094	-6.32134e-06	0	0
GSM95660	1.2	1	1.46368e-05	3.15932e-05	9.17702e-05	1.77537e-05	0.000112963	6.54059e-05	2.53295e-05	8.01377e-05	1.67289e-05	3.79918e-05	6.76954e-05	-9.54148e-07	1	1
GSM95661	19.37	0	1.02532e-05	1.71088e-06	2.56873e-06	1.06002e-05	7.7192e-05	4.65648e-05	6.52206e-05	6.84351e-05	1.03809e-05	2.64993e-05	7.91101e-05	-5.68625e-06	0	0
GSM95662	19.6	0	8.77279e-06	2.79045e-06	1.75737e-06	1.6841e-05	0.000103022	5.74793e-05	4.24351e-05	9.36738e-05	2.13775e-05	3.31148e-05	4.48999e-05	-3.8606e-06	0	0
GSM95663	20	0	1.13026e-05	3.07866e-05	0.000148731	3.47437e-05	7.62388e-05	5.67292e-05	5.25902e-05	9.76984e-05	1.75083e-05	3.60428e-05	3.36577e-05	-5.59029e-07	1	1
GSM95664	18.2	0	2.9313e-06	2.28121e-05	3.12546e-05	8.66248e-06	7.08097e-05	6.41989e-05	3.67954e-05	7.68788e-05	4.25293e-05	3.90938e-05	3.13619e-05	-4.48308e-07	1	1
GSM95665	17.83	0	1.10201e-05	6.20923e-06	1.64803e-06	1.63193e-05	7.66471e-05	8.19324e-05	1.74458e-05	7.04683e-05	1.17415e-05	2.8674e-05	9.14127e-05	-2.86554e-06	1	1
GSM95666	13.17	1	1.08226e-05	2.20009e-05	2.51454e-05	1.43254e-05	8.64733e-05	6.85717e-05	3.33964e-05	3.99731e-05	1.57617e-05	1.843e-05	4.69109e-05	-3.17632e-06	1	1
GSM95667	18.37	0	1.79348e-05	0.000238692	0.000137683	1.96453e-05	8.74936e-05	3.86097e-05	2.59105e-05	9.8398e-05	1.16977e-05	2.88954e-05	1.41509e-05	7.15463e-06	1	1
GSM95668	18.3	0	1.69665e-05	4.77401e-05	8.27825e-05	1.3633e-05	6.93914e-05	9.84194e-05	2.16269e-05	8.2255e-05	8.84217e-06	2.55803e-05	6.76268e-05	-2.32866e-07	1	1
GSM95669	18.13	0	7.93306e-05	2.25175e-05	2.53546e-05	8.35792e-06	6.71159e-05	6.57068e-05	5.10303e-05	0.000106125	1.28756e-05	3.83223e-05	3.61319e-05	-2.10363e-06	1	1
GSM95670	8.47	1	8.58059e-06	0.000104913	7.11579e-05	9.74642e-06	7.3725e-05	7.22103e-05	2.78607e-05	0.000111579	1.48182e-05	3.95303e-05	1.11136e-05	2.50668e-06	1	1
GSM95671	18.53	0	7.68994e-06	5.76141e-05	5.44341e-05	3.52389e-05	0.00012652	9.12707e-05	3.10839e-05	7.54355e-05	1.01212e-05	4.40763e-05	3.09501e-05	-2.18622e-06	1	1
GSM95672	17.67	0	1.54315e-05	4.97031e-05	4.13323e-05	3.82764e-05	8.65146e-05	9.48453e-05	2.23202e-05	0.000111418	1.74239e-05	2.67235e-05	5.75063e-05	-1.04406e-06	1	1
GSM95673	17.17	0	1.46046e-05	5.3048e-06	5.50209e-06	3.94298e-05	0.000108948	7.46728e-05	3.69199e-05	8.08873e-05	1.51335e-05	2.54746e-05	4.18301e-05	-4.72226e-06	0	0
GSM95674	16.27	0	8.25883e-06	5.04034e-05	3.76869e-05	5.49885e-05	7.11474e-05	5.46153e-05	3.58181e-05	6.27844e-05	1.67201e-05	1.64772e-05	2.80308e-05	-2.07005e-06	1	1
GSM95675	16.9	0	5.21954e-06	1.26137e-05	5.16115e-06	2.00384e-05	7.38077e-05	8.54231e-05	2.22296e-05	0.000140285	7.91691e-06	3.56108e-05	9.82175e-05	-2.23172e-06	1	1
GSM95676	17.9	0	7.91497e-06	0.000183669	3.15797e-05	4.80078e-06	6.43372e-05	9.11655e-05	7.4463e-05	0.000190866	2.22371e-05	9.57566e-05	8.52855e-06	3.87514e-06	1	1
GSM95677	18.13	0	4.62002e-06	3.02662e-05	2.45532e-05	1.18409e-05	0.00010462	0.000108248	4.47707e-05	9.17353e-05	1.37635e-05	4.52376e-05	4.58768e-05	-3.41478e-06	0	0
GSM95678	13.17	0	6.60056e-05	1.27297e-05	6.96426e-06	6.48169e-06	9.704e-05	6.89264e-05	2.26504e-05	7.12504e-05	8.46023e-06	2.71103e-05	0.000119622	-3.25123e-06	1	1
GSM95679	14.83	1	3.67252e-05	1.31748e-05	1.63466e-05	1.84088e-05	0.000125875	0.000106976	3.69802e-05	9.99933e-05	8.94663e-06	3.16481e-05	2.76945e-05	-4.40869e-06	0	0
GSM95680	17.13	0	6.38646e-06	2.73301e-05	6.0979e-05	9.4997e-06	0.00020892	0.000119017	5.76934e-05	0.000104349	1.31851e-05	4.09674e-05	0.000113732	-7.04029e-06	0	0
GSM95681	17.1	0	6.91756e-06	6.26029e-05	7.67985e-05	2.92899e-05	6.1874e-05	9.55005e-05	3.79264e-05	7.53591e-05	7.86847e-06	2.83939e-05	4.01783e-05	-9.29385e-07	1	1
GSM95682	14.4	0	6.94131e-06	1.56173e-05	2.51736e-05	2.14731e-05	8.01562e-05	7.76113e-05	3.99703e-05	6.933e-05	8.14104e-06	2.75263e-05	5.54785e-05	-3.72656e-06	0	0
GSM95683	17.17	0	2.09303e-05	1.84955e-05	1.71707e-05	2.20067e-05	0.000109555	0.000131694	2.65116e-05	6.66308e-05	1.25649e-05	4.60343e-05	4.82311e-06	-3.21086e-06	1	1
GSM95684	10.13	0	7.75604e-06	1.88424e-05	1.19671e-05	9.70193e-06	9.83596e-05	5.89822e-05	3.96554e-05	6.89346e-05	1.52809e-05	1.489e-05	4.50279e-05	-3.82069e-06	0	0
GSM95685	4.63	1	9.95588e-06	3.92161e-05	2.92806e-05	6.87771e-06	0.000114958	0.00010688	6.49279e-05	0.000120098	1.6416e-05	4.65318e-05	6.66451e-05	-4.23145e-06	0	0
GSM95686	16.67	0	2.86859e-05	2.78786e-05	2.20901e-05	1.71402e-05	0.000116815	0.000105369	3.36295e-05	7.12672e-05	7.2622e-06	2.65645e-05	0.000162103	-5.00947e-06	0	0
GSM95687	16.47	0	1.6075e-05	2.03109e-05	2.90723e-05	4.552e-05	7.53456e-05	0.000125946	3.83859e-05	0.000102675	2.24289e-05	3.91956e-05	8.57316e-05	-3.21407e-06	1	1
GSM95688	16.73	0	1.39226e-05	1.93549e-05	1.15509e-05	1.28579e-05	7.89255e-05	8.22857e-05	2.25898e-05	6.74836e-05	1.54829e-05	1.24849e-05	0.000142553	-3.33517e-06	0	1
GSM95689	18.8	0	1.195e-05	2.80181e-05	1.82785e-05	4.28602e-05	0.000187843	9.24445e-05	4.25769e-05	8.23374e-05	1.23933e-05	4.38617e-05	4.93767e-05	-6.22082e-06	0	0
GSM95690	17.67	0	5.04422e-05	9.15656e-06	1.09763e-05	2.01357e-05	0.000105657	6.6159e-05	4.49715e-05	0.000133448	1.28453e-05	2.46561e-05	4.37486e-05	-3.85401e-06	0	0
GSM95691	18.17	0	1.68985e-05	1.21857e-05	2.4516e-05	1.16736e-05	8.92863e-05	5.59956e-05	2.36018e-05	0.000115214	1.47374e-05	3.73931e-05	5.49917e-05	-1.3977e-06	1	1
GSM95692	18.1	0	7.84939e-06	1.11256e-05	1.12045e-05	1.89665e-05	0.000123422	0.000158079	3.5373e-05	7.0777e-05	9.69332e-06	2.95254e-05	8.19336e-05	-5.96706e-06	0	0
GSM95693	18.3	0	1.09271e-05	1.77202e-05	1.14522e-06	1.59968e-05	0.000224835	7.92269e-05	2.89322e-05	9.60839e-05	1.58403e-05	2.88875e-05	7.60538e-05	-6.53955e-06	0	0
GSM95694	17.83	0	3.0534e-05	5.35083e-05	4.03182e-05	9.80957e-06	0.000111477	4.33331e-05	3.21961e-05	5.77409e-05	1.05464e-05	2.72829e-05	4.81816e-05	-1.83842e-06	1	1
GSM95695	17.37	0	9.942e-05	4.0482e-05	3.23658e-05	1.44765e-06	0.000139922	9.82427e-05	3.05868e-05	0.000120356	1.39969e-05	2.6145e-05	3.80983e-05	-2.29403e-06	1	1
GSM95696	10.57	1	5.59313e-06	3.15986e-05	9.38384e-06	7.75321e-06	0.000125493	0.000121125	4.63109e-05	0.000163631	1.68751e-05	5.53962e-05	1.62556e-05	-2.91267e-06	1	1
GSM95697	16.67	0	1.03429e-05	2.16523e-05	2.53057e-06	4.83462e-05	0.00016256	3.75899e-05	2.57694e-05	9.94967e-05	1.81693e-05	3.3618e-05	7.83918e-05	-4.40215e-06	0	0
GSM95698	16.77	0	1.46937e-05	1.70795e-05	1.09868e-06	1.05441e-05	6.76959e-05	3.59954e-05	1.06645e-05	6.55644e-05	9.30927e-06	1.44985e-05	0.000107775	-1.84319e-06	1	1
GSM95699	5.33	1	2.95509e-06	3.18347e-05	3.20145e-05	8.44779e-05	0.000114604	0.000143562	5.2838e-05	8.03809e-05	9.59057e-06	4.82046e-05	0.000159971	-6.99889e-06	0	0
GSM95700	16.5	0	5.51298e-05	2.50616e-05	2.33064e-05	2.93776e-05	6.61931e-05	7.89361e-05	2.58672e-05	4.17609e-05	1.42068e-05	3.77506e-05	5.06627e-05	-1.84799e-06	1	1
GSM95701	15.33	0	2.28088e-05	3.85e-05	1.1793e-06	1.82553e-05	0.000108981	0.000110738	5.11269e-05	8.68514e-05	1.763e-05	2.94825e-05	9.55651e-05	-4.91732e-06	0	0
GSM95702	16.07	0	4.00417e-06	1.40223e-05	1.51686e-05	1.70987e-05	8.41364e-05	7.79914e-05	2.89339e-05	7.29798e-05	8.79479e-06	4.62176e-05	7.91634e-05	-2.87411e-06	1	1
GSM95703	16.03	0	6.15993e-06	2.46652e-05	1.43655e-05	2.13498e-05	0.000108599	8.66716e-05	5.01954e-05	5.60933e-05	1.19306e-05	2.7553e-05	3.53872e-05	-5.02441e-06	0	0
GSM95704	15.3	0	1.45705e-05	4.21137e-05	1.21484e-05	2.46995e-05	9.2283e-05	9.60841e-05	3.01935e-05	4.80199e-05	1.44881e-05	4.39588e-05	6.19341e-05	-2.67315e-06	1	1
GSM95705	15.37	0	2.45286e-05	4.12427e-05	2.77254e-05	1.19596e-05	0.000104674	8.91692e-05	2.9609e-05	4.65219e-05	1.8324e-05	3.74398e-05	0.00011446	-2.76457e-06	1	1
GSM95706	15.5	0	1.62972e-05	2.81115e-05	5.81976e-05	8.88908e-06	7.95694e-05	5.91144e-05	6.33795e-05	0.000109861	1.73152e-05	5.47971e-05	3.08036e-05	-1.9776e-06	1	1
GSM95707	15.5	0	2.6155e-05	3.03235e-05	2.64458e-05	2.76396e-05	8.16696e-05	0.00011712	3.8439e-05	7.15544e-05	1.20014e-05	7.28313e-05	0.000102947	-2.68054e-06	1	1
GSM95708	16.73	0	3.64487e-05	1.01254e-05	4.9211e-06	1.04994e-05	0.000129025	7.76822e-05	2.73839e-05	6.06454e-05	7.26676e-06	8.67203e-06	7.45538e-05	-5.15767e-06	0	0
GSM95709	15.73	0	3.9418e-05	1.55376e-05	2.78707e-06	1.40244e-05	9.45149e-05	4.06735e-05	3.98232e-05	0.00012265	1.58906e-05	3.0624e-05	0.000175757	-3.67837e-06	0	0
GSM95710	15.73	0	3.96298e-06	1.08901e-05	2.47211e-06	2.67948e-05	0.000175364	0.000143578	2.98351e-05	6.96905e-05	9.15616e-06	2.74861e-05	7.29564e-05	-7.1317e-06	0	0
GSM95711	15.4	0	1.18179e-05	6.56228e-06	5.42404e-06	2.98206e-05	8.37416e-05	8.95083e-05	2.99193e-05	5.97777e-05	8.40029e-06	4.6688e-05	0.000115926	-4.12856e-06	0	0
GSM95712	15.6	0	4.99646e-05	1.75231e-05	2.97667e-06	1.07483e-05	9.21892e-05	5.98529e-05	5.02314e-05	8.22693e-05	1.72493e-05	3.61659e-05	0.000191996	-4.76009e-06	0	0
GSM95713	15.4	0	3.8611e-05	4.29157e-05	4.55281e-05	1.48524e-05	0.000135162	8.27142e-05	4.18944e-05	7.13529e-05	1.66812e-05	2.91497e-05	4.99693e-05	-3.41118e-06	0	0
GSM95714	6.87	1	1.7997e-05	0.000134057	0.000214243	3.13332e-06	8.48112e-05	3.01796e-05	3.4823e-05	0.00015028	1.29912e-05	3.30955e-05	3.0997e-05	5.9899e-06	1	1
GSM95715	14.8	0	5.06956e-06	3.07939e-05	1.19841e-05	1.72473e-05	0.000187033	9.7626e-05	4.45099e-05	0.000150118	7.83966e-06	5.69108e-05	3.33703e-05	-4.91687e-06	0	0
GSM95716	13.17	0	4.59725e-06	6.37883e-06	7.69955e-06	2.31239e-05	0.000209501	0.000132525	2.51107e-05	7.8454e-05	1.19203e-05	4.15186e-05	4.85578e-05	-6.74092e-06	0	0
GSM95717	14.9	0	1.84209e-05	1.68789e-05	6.7504e-06	1.63375e-05	0.000124732	7.72853e-05	1.99746e-05	9.15835e-05	1.60521e-05	1.88446e-05	7.5555e-05	-3.4982e-06	0	0
GSM95718	16.33	0	4.54697e-05	2.98619e-05	2.9003e-05	4.43127e-06	0.000113006	0.000118505	8.18264e-05	0.000166259	1.70064e-05	5.21912e-05	3.57782e-05	-4.57049e-06	0	0
GSM95719	14.67	0	4.82906e-06	2.93885e-05	6.02874e-05	1.84647e-05	0.000131519	0.000180638	3.74019e-05	6.04187e-05	1.00372e-05	3.86208e-05	3.22929e-05	-4.6115e-06	0	0
GSM95720	7.23	1	6.30347e-05	5.08036e-05	6.17508e-05	1.36235e-05	9.40775e-05	4.58572e-05	6.23152e-05	0.000114226	1.22869e-05	2.26386e-05	1.66037e-05	-2.18044e-06	1	1
GSM95721	14.37	0	1.20255e-05	1.62338e-05	2.14373e-05	2.6317e-05	0.000132556	9.80444e-05	4.17176e-05	8.73588e-05	1.73549e-05	3.15055e-05	8.87765e-05	-5.13485e-06	0	0
GSM95722	14.33	0	1.03923e-05	2.76544e-05	2.16126e-05	1.78774e-05	9.02937e-05	0.00011132	2.90832e-05	5.73295e-05	1.67431e-05	1.9554e-05	8.43627e-05	-3.51377e-06	0	0
GSM95723	14.1	0	3.22838e-05	4.28059e-05	2.07918e-05	1.00223e-05	0.000106639	6.24226e-05	2.5829e-05	7.22198e-05	1.40971e-05	3.20166e-05	2.66256e-05	-1.57764e-06	1	1
GSM95724	14.9	0	8.81217e-06	2.49908e-05	2.91444e-06	1.97155e-05	7.53796e-05	4.38973e-05	1.91619e-05	7.50411e-05	6.83574e-06	1.61729e-05	6.66191e-05	-2.27076e-06	1	1
GSM95725	15.27	0	4.94991e-06	1.03469e-05	3.11841e-06	8.83933e-06	0.0001121	0.000111116	5.83097e-05	0.000109683	2.037e-05	2.8937e-05	2.853e-05	-5.2872e-06	0	0
GSM95726	14.87	0	4.9369e-05	4.57897e-05	4.01288e-05	6.78676e-06	7.41909e-05	6.03189e-05	2.35232e-05	7.45994e-05	1.19763e-05	2.06692e-05	1.34217e-05	-2.27428e-07	1	1
GSM95727	14.7	0	6.22544e-05	2.16506e-05	2.3067e-05	5.54129e-06	0.000105534	9.5505e-05	3.91016e-05	0.000124174	1.2961e-05	4.04185e-05	0.00012177	-3.19348e-06	1	1
GSM95728	14.1	0	3.07268e-06	1.05139e-05	1.41638e-05	2.56622e-05	0.000142319	0.000161075	4.02674e-05	9.84927e-05	1.04601e-05	3.8533e-05	0.000213277	-7.39025e-06	0	0
GSM95729	14.17	0	6.45401e-06	1.89527e-05	1.39532e-05	1.77623e-05	0.000137796	9.57447e-05	3.45491e-05	7.85804e-05	1.80585e-05	2.45821e-05	6.93247e-05	-4.78805e-06	0	0
GSM95730	13.7	0	8.17443e-06	2.8099e-05	2.39279e-05	1.95594e-05	0.000124824	9.4376e-05	4.88492e-05	6.85764e-05	2.26351e-05	2.60069e-05	4.75071e-05	-4.65749e-06	0	0
GSM95731	13.67	0	2.47255e-05	3.295e-05	2.30969e-05	2.74061e-05	9.95976e-05	0.000105892	1.88542e-05	6.4193e-05	1.12702e-05	1.5678e-05	0.000115229	-3.44813e-06	0	0
GSM95732	13.4	0	2.9998e-05	5.81135e-05	8.40232e-06	2.81406e-05	9.84873e-05	8.30977e-05	1.63026e-05	6.41124e-05	1.34224e-05	3.93729e-05	4.21685e-05	-1.16228e-06	1	1
GSM95733	12.77	0	4.70275e-06	9.32512e-06	9.93072e-06	1.40225e-05	9.78789e-05	8.61823e-05	2.08475e-05	6.63423e-05	1.74658e-05	4.42916e-05	0.00014485	-3.24059e-06	1	1
GSM95734	5.4	1	5.55908e-06	7.09956e-05	4.93418e-05	1.51786e-05	7.17025e-05	5.76747e-05	1.89224e-05	0.000176694	1.09174e-05	4.95086e-05	2.44136e-05	2.54814e-06	1	1
GSM95735	4.5	1	1.00294e-05	1.07373e-05	4.09609e-06	1.22518e-05	0.000103435	0.000100039	3.06244e-05	4.28606e-05	1.3514e-05	1.89399e-05	5.47897e-05	-4.63066e-06	0	0
GSM95736	11.53	0	5.20417e-05	3.5242e-05	8.4187e-06	1.16058e-05	7.22345e-05	0.000116101	3.06559e-05	6.05533e-05	1.12944e-05	2.96613e-05	5.52791e-05	-2.60814e-06	1	1
GSM95737	12.53	0	7.18514e-06	2.59626e-05	1.65021e-05	1.80761e-05	0.000150717	0.000119894	2.04067e-05	4.98928e-05	1.02503e-05	2.63271e-05	4.77721e-05	-4.68293e-06	0	0
GSM95738	11.53	0	1.29804e-05	2.28179e-05	1.44422e-05	2.78395e-05	9.11454e-05	7.49534e-05	3.76824e-05	6.86182e-05	1.37017e-05	3.20383e-05	4.591e-05	-3.47118e-06	0	0
GSM95739	11.9	0	1.89805e-05	3.16397e-05	2.43831e-05	1.15726e-05	7.33501e-05	8.37921e-05	2.79481e-05	7.75835e-05	1.23841e-05	3.72211e-05	6.46603e-05	-1.64663e-06	1	1
GSM95740	12.07	0	9.93244e-05	3.33674e-05	1.47809e-05	1.38173e-05	7.19462e-05	4.21833e-05	2.11547e-05	7.33739e-05	5.80361e-06	2.63129e-05	3.43531e-05	-8.21614e-07	1	1
GSM95741	8.2	1	2.52116e-05	3.09494e-05	2.50862e-05	1.5369e-05	0.000101997	5.99215e-05	2.85294e-05	6.10774e-05	8.99412e-06	3.32711e-05	1.55534e-05	-2.24238e-06	1	1
GSM95742	12.57	0	2.25777e-05	0.000134061	0.000129764	4.68417e-06	6.45265e-05	5.29106e-05	1.98647e-05	0.000126501	5.90245e-06	1.71603e-05	2.7039e-05	4.68139e-06	1	1
GSM95743	12	0	4.1666e-05	2.52263e-05	1.24325e-05	1.78902e-05	8.07671e-05	6.95322e-05	4.32221e-05	0.00011398	1.33801e-05	2.45844e-05	9.27411e-05	-3.21352e-06	1	1
GSM95744	12.07	0	5.93278e-06	4.72829e-05	1.3578e-05	1.19379e-05	0.000144828	0.000117837	3.70719e-05	0.000104409	1.29272e-05	2.84056e-05	5.56716e-05	-4.19134e-06	0	0
GSM95745	12.07	0	2.25233e-05	2.3324e-05	1.20486e-05	1.2353e-05	8.64189e-05	8.83849e-05	2.37243e-05	6.9429e-05	9.76174e-06	2.19392e-05	9.33508e-05	-3.08798e-06	1	1
GSM95746	11.6	0	2.37263e-05	4.27119e-05	1.42847e-05	7.25904e-06	7.38168e-05	6.75196e-05	2.34759e-05	4.11156e-05	1.05314e-05	1.59551e-05	0.000174063	-2.85729e-06	1	1
GSM95747	12.3	0	3.01752e-05	5.83484e-05	9.5945e-05	1.69505e-05	8.60499e-05	0.000120538	2.56087e-05	7.03272e-05	2.01471e-05	1.55896e-05	6.26125e-05	-5.22899e-07	1	1
GSM95748	11.43	0	8.36478e-06	7.27328e-06	2.41763e-06	9.94848e-06	0.000102762	8.9039e-05	2.87055e-05	5.2971e-05	9.49964e-06	2.85729e-05	9.24411e-05	-4.54581e-06	0	0
GSM95749	10.93	0	7.36133e-06	3.59227e-05	1.96603e-05	2.62916e-05	0.000182464	0.000199632	5.07621e-05	6.41787e-05	9.63636e-06	4.93233e-05	5.0932e-05	-7.60322e-06	0	0
GSM95750	10.43	0	2.3197e-05	2.58631e-05	3.29341e-06	2.47312e-05	5.8446e-05	7.74496e-05	7.90281e-06	3.45262e-05	1.44624e-05	2.06707e-05	8.29147e-05	-1.62509e-06	1	1
GSM95751	10.27	0	1.14052e-05	2.07234e-05	8.11532e-06	2.11897e-05	0.000116009	0.000114507	2.7252e-05	8.09513e-05	1.17635e-05	4.21348e-05	3.52138e-05	-3.56448e-06	0	0
GSM95752	10.67	0	6.68793e-06	1.07721e-05	8.64218e-07	2.38664e-05	0.000148294	9.60787e-05	2.97848e-05	6.24356e-05	1.0089e-05	4.32388e-05	0.000109884	-5.7027e-06	0	0
GSM95753	9.57	0	1.96511e-05	1.98625e-05	7.44003e-06	4.84858e-05	0.000103584	0.000135459	2.36806e-05	7.5436e-05	1.2113e-05	3.36425e-05	0.000141765	-4.90526e-06	0	0
GSM95754	11.4	0	4.30907e-06	3.86218e-05	2.17691e-05	1.15296e-05	5.02037e-05	5.18715e-05	2.09148e-05	7.66159e-05	1.59578e-05	1.52691e-05	3.97143e-05	-3.30863e-07	1	1
GSM95755	8.97	0	3.69493e-06	3.10243e-06	1.316e-06	3.23374e-05	0.000131186	0.000116186	4.31959e-05	6.15961e-05	1.40116e-05	3.92538e-05	0.000155348	-7.10235e-06	0	0
GSM95756	9.73	0	2.17978e-05	3.28953e-06	1.60912e-05	4.54817e-05	8.76813e-05	7.79167e-05	5.73107e-05	6.01807e-05	2.93051e-05	2.82841e-05	7.36173e-05	-5.30415e-06	0	0
GSM95757	9.9	0	1.80774e-05	6.77565e-05	4.86316e-05	7.94711e-06	9.46652e-05	6.00454e-05	2.96415e-05	0.000108234	9.71025e-06	3.32923e-06	4.342e-05	-9.50054e-07	1	1
GSM95758	11.9	0	5.71395e-06	5.17432e-05	3.28639e-05	2.25035e-05	0.000109219	9.70652e-05	3.98616e-05	8.8218e-05	1.58822e-05	4.62587e-05	7.19248e-05	-2.60058e-06	1	1
GSM95759	10.83	0	1.40977e-05	1.16719e-05	4.69415e-06	1.44047e-05	0.000105573	0.000151144	1.91927e-05	3.20116e-05	8.91382e-06	1.01343e-05	0.000159424	-5.94088e-06	0	0
GSM95760	10.13	0	5.51215e-06	1.6277e-05	1.14965e-05	6.13886e-06	8.99287e-05	7.97061e-05	4.28321e-05	0.000110508	1.38839e-05	3.45478e-05	7.45116e-05	-3.38644e-06	0	0
GSM95761	9.9	0	5.80332e-06	1.92082e-05	1.78245e-05	1.56847e-05	0.000103736	0.000103386	3.94205e-05	5.10068e-05	9.12534e-06	2.92998e-05	4.7892e-05	-4.61164e-06	0	0
GSM95762	11.17	0	9.32048e-06	4.40973e-05	3.11097e-05	1.51387e-05	4.44648e-05	7.48368e-05	1.84086e-05	3.78873e-05	1.05852e-05	8.57733e-06	8.83567e-05	-1.25724e-06	1	1
GSM95763	5.5	1	3.57534e-06	2.60757e-05	2.24783e-05	2.3248e-05	0.000197463	8.03955e-05	2.45087e-05	9.74915e-05	1.43731e-05	3.35602e-05	5.09045e-05	-4.79256e-06	0	0
GSM95764	10.2	0	8.24422e-06	3.51141e-05	7.9456e-06	1.31187e-05	8.9896e-05	7.31528e-05	7.52578e-05	8.13151e-05	1.27264e-05	2.93378e-05	0.000116467	-5.95674e-06	0	0
GSM95765	5.2	1	1.99354e-05	1.68018e-05	1.48368e-05	2.9252e-05	8.28259e-05	9.09943e-05	1.79471e-05	6.18964e-05	1.48193e-05	4.71991e-05	7.38931e-05	-2.14102e-06	1	1
GSM95766	8.97	0	3.03196e-06	3.5744e-06	2.37532e-06	1.6239e-05	0.000107683	0.000164693	1.97163e-05	6.7945e-05	1.48058e-05	2.64454e-05	0.000144797	-5.34148e-06	0	0
GSM95767	9.43	0	1.90495e-05	7.6863e-06	1.86051e-06	1.52739e-05	0.00012969	7.38644e-05	3.51003e-05	6.53726e-05	1.1675e-05	2.50883e-05	6.89429e-05	-5.20747e-06	0	0
GSM95768	8.5	0	6.72007e-06	3.35862e-05	8.10021e-06	1.70838e-05	0.000106403	0.000123772	5.85417e-05	8.07876e-05	1.40385e-05	2.00304e-05	6.93852e-05	-5.853e-06	0	0
GSM95769	11.53	0	1.20591e-05	6.22593e-06	2.02779e-05	2.67366e-05	0.000145294	0.000123349	3.36782e-05	6.81711e-05	1.46717e-05	6.33329e-05	5.44973e-05	-4.77703e-06	0	0
GSM95770	8.8	0	5.10885e-05	6.40759e-06	5.83677e-06	1.71066e-05	9.33087e-05	0.000178405	2.38819e-05	4.4308e-05	8.7783e-06	1.37871e-05	5.24384e-05	-5.20005e-06	0	0
GSM95771	8.57	0	8.68739e-06	4.15961e-05	0.000117584	1.35737e-05	9.64476e-05	5.83288e-05	2.81474e-05	5.36811e-05	1.43947e-05	3.41359e-05	6.57832e-05	-2.90156e-07	1	1
GSM95772	8.73	0	1.3714e-05	3.90443e-06	1.34741e-05	2.14795e-05	6.30246e-05	7.60164e-05	1.9415e-05	6.25729e-05	9.8657e-06	2.33015e-05	9.88612e-05	-2.87902e-06	1	1
GSM95773	9.27	0	7.11692e-06	1.63238e-05	4.42116e-06	2.67193e-05	8.71313e-05	8.62729e-05	5.38979e-05	5.51611e-05	1.36625e-05	1.76215e-05	3.98134e-05	-5.47224e-06	0	0
GSM95774	9	0	2.21445e-05	3.69178e-05	2.99961e-05	2.02761e-05	7.79705e-05	8.53075e-05	3.44381e-05	7.32584e-05	9.1086e-06	1.77679e-05	2.70955e-05	-2.53034e-06	1	1
GSM95775	8.03	0	8.6787e-06	9.19091e-06	1.25594e-05	7.41929e-05	0.000106998	0.00011706	4.85011e-05	8.83786e-05	1.87927e-05	3.78315e-05	5.77499e-05	-5.96034e-06	0	0
GSM95776	8.03	0	6.99001e-05	3.43132e-05	1.49349e-05	8.17589e-06	0.000146153	6.92463e-05	3.27661e-05	8.56007e-05	8.02482e-06	1.64664e-05	3.30578e-05	-3.89573e-06	0	0
GSM95777	8.1	0	7.27026e-06	2.44883e-05	5.04295e-06	3.28452e-05	9.42822e-05	0.000107256	3.30133e-05	6.12118e-05	1.79145e-05	2.08652e-05	0.000101868	-4.53757e-06	0	0
GSM95778	7.63	0	6.88274e-06	2.28176e-05	4.78997e-05	1.93431e-05	0.000156744	0.000104892	5.79602e-05	5.36243e-05	1.28551e-05	4.02794e-05	5.21924e-05	-6.20063e-06	0	0
GSM95779	8.07	0	6.38545e-06	2.3075e-05	2.13812e-05	3.76311e-05	0.00020673	0.00013634	6.62505e-05	6.42794e-05	1.01624e-05	2.96611e-05	0.000135269	-1.02332e-05	0	0
GSM95780	5.1	1	3.00145e-05	1.42809e-05	9.40149e-06	1.48403e-05	8.4177e-05	5.96892e-05	1.80591e-05	8.29235e-05	1.17943e-05	2.28594e-05	4.14368e-05	-1.94048e-06	1	1
GSM95781	7.4	0	8.22613e-06	2.05274e-05	1.57108e-05	3.18438e-05	0.000135176	0.000113098	3.81541e-05	7.62892e-05	5.90982e-06	4.08844e-05	5.21493e-05	-5.33897e-06	0	0
GSM95782	8.1	0	2.92606e-06	2.03701e-05	1.45866e-05	4.01257e-05	0.000141508	0.00013302	2.06696e-05	8.15272e-05	1.36258e-05	2.93292e-05	0.000115601	-5.211e-06	0	0
GSM95783	6.93	0	6.44047e-06	4.63904e-05	2.32877e-05	6.93282e-06	7.83354e-05	5.2336e-05	2.78612e-05	0.000106357	1.65948e-05	6.47896e-05	5.34632e-05	4.17244e-07	1	1
GSM95784	7.33	0	1.21235e-05	2.34835e-05	1.04537e-05	2.01997e-05	0.000125186	6.71108e-05	2.85924e-05	7.37188e-05	1.16673e-05	1.39268e-05	6.46153e-05	-4.24054e-06	0	0
GSM95785	2.7	0	1.26666e-05	1.08813e-05	8.63001e-06	4.20335e-05	0.000142749	0.000212537	2.1345e-05	5.96505e-05	1.60345e-05	4.19185e-05	9.44701e-05	-6.298e-06	0	0
GSM95786	5.97	0	1.15493e-05	2.97739e-05	3.51447e-05	1.18113e-05	0.000104531	0.000107055	4.10995e-05	6.88648e-05	1.22043e-05	5.2466e-05	7.42902e-05	-3.29922e-06	0	1
GSM95787	6.47	0	6.48564e-06	1.69918e-05	4.46722e-06	7.6354e-05	0.000185332	0.000143605	3.89302e-05	9.45443e-05	1.26444e-05	3.38365e-05	3.55907e-05	-7.80376e-06	0	0
GSM95788	5.93	0	3.8827e-06	1.5363e-05	1.11726e-05	2.57194e-05	0.000108311	0.000135991	2.4893e-05	4.8474e-05	1.01327e-05	2.88622e-05	7.34077e-05	-4.80378e-06	0	0
GSM95789	5.53	0	5.3573e-06	0.000123489	2.76067e-05	4.87177e-06	0.000129889	5.06571e-05	3.14471e-05	9.77125e-05	6.08148e-06	4.54644e-05	5.04349e-05	1.91782e-07	1	1
GSM95790	5.7	0	5.35231e-05	1.55291e-05	2.01608e-06	6.31362e-05	0.000134287	9.20461e-05	3.15226e-05	5.7138e-05	1.73189e-05	2.28558e-05	9.95638e-05	-5.97695e-06	0	0
GSM95791	5.97	0	5.31379e-05	5.40175e-05	4.90786e-05	8.19641e-06	8.59624e-05	6.51357e-05	2.32185e-05	9.75245e-05	1.40371e-05	1.83795e-05	8.70085e-05	-4.6919e-07	1	1
GSM95792	6	0	1.15633e-05	3.35994e-05	1.26997e-05	4.75182e-05	0.000158989	7.59812e-05	5.42021e-05	7.2318e-05	1.15576e-05	2.84401e-05	4.8863e-05	-6.6291e-06	0	0
GSM95793	5.77	0	7.36212e-06	8.03717e-06	1.30106e-05	1.48541e-05	0.000103465	8.89397e-05	2.10017e-05	5.06434e-05	1.66773e-05	3.40902e-05	5.17945e-05	-3.16535e-06	1	1
GSM95794	6	0	7.81443e-05	1.9868e-05	1.30283e-05	2.50184e-05	0.000101109	8.00711e-05	3.3976e-05	5.43011e-05	1.21321e-05	1.70009e-05	3.03547e-05	-3.81915e-06	0	0
GSM95795	6.23	0	3.53436e-05	1.92538e-05	6.09632e-06	1.6459e-05	9.20836e-05	7.39267e-05	1.66234e-05	4.77788e-05	1.72271e-05	8.72135e-06	0.000148624	-3.54817e-06	0	0
GSM95796	5.97	0	5.44968e-05	2.10053e-05	1.14237e-06	1.13002e-05	8.49807e-05	8.22663e-05	2.88938e-05	4.07498e-05	1.25584e-05	5.61924e-06	7.59884e-05	-3.92918e-06	0	0
GSM95797	6	0	1.0664e-05	1.68886e-05	1.70743e-05	9.59758e-06	0.000120931	7.6556e-05	3.5263e-05	4.19759e-05	9.94805e-06	1.88237e-05	6.27138e-05	-4.86299e-06	0	0
GSM95798	6.63	0	1.60319e-05	1.23036e-05	7.13049e-06	6.06732e-05	9.35993e-05	0.000104534	1.87117e-05	5.20805e-05	1.09491e-05	1.47561e-05	4.51539e-05	-4.46498e-06	0	0
GSM95799	6.4	0	7.92783e-06	3.55434e-05	4.06118e-05	7.38671e-05	0.000261797	0.000110187	2.6262e-05	6.28894e-05	1.32277e-05	2.31624e-05	3.72661e-05	-7.90834e-06	0	0
GSM95800	5.5	0	5.66915e-06	9.44205e-05	6.86715e-05	1.01501e-05	0.00014801	8.52221e-05	3.19756e-05	0.000115452	1.13655e-05	3.05726e-05	2.25406e-05	-6.95136e-07	1	1
GSM95801	6.47	0	4.22237e-06	1.79417e-05	2.76989e-05	1.9539e-05	0.000196667	0.000118817	2.93152e-05	6.40813e-05	8.90575e-06	4.76555e-05	5.99809e-05	-5.95728e-06	0	0
GSM95802	5.53	0	3.87809e-06	1.01767e-05	1.17386e-06	5.18752e-05	0.000104568	0.000145912	1.77437e-05	2.79907e-05	1.41348e-05	1.31768e-05	8.08651e-05	-5.72959e-06	0	0
GSM95803	5.3	0	2.76237e-05	6.14953e-05	8.54332e-05	1.46824e-05	0.000124147	0.000134875	1.67291e-05	8.70519e-05	1.1046e-05	2.75684e-05	7.19881e-05	-1.13535e-06	1	1
GSM95804	7.1	0	1.99193e-05	2.92966e-05	1.1625e-05	8.27548e-06	8.68381e-05	6.56853e-05	1.13908e-05	2.26227e-05	8.63928e-06	8.76473e-06	1.34774e-05	-2.06325e-06	1	1
GSM95805	5.37	0	1.01383e-05	2.98318e-05	8.35929e-06	4.3981e-05	0.000171507	0.000184336	3.22946e-05	5.22011e-05	1.40545e-05	2.39826e-05	3.88067e-05	-7.13649e-06	0	0
GSM95806	4.13	0	9.96748e-06	1.70696e-05	1.37549e-05	2.00575e-05	9.09241e-05	0.000113914	4.59916e-05	3.9762e-05	1.05919e-05	2.94969e-05	9.95815e-05	-5.51938e-06	0	0
GSM95807	4.63	0	1.97506e-05	1.98815e-05	1.2779e-05	1.2205e-05	0.000101437	8.26713e-05	7.13448e-05	7.67944e-05	1.03359e-05	2.3908e-05	4.6075e-05	-6.15078e-06	0	0
GSM95808	4.3	0	2.10462e-05	0.000126764	0.000125359	1.09036e-05	7.21367e-05	6.88212e-05	4.68656e-05	6.39723e-05	1.32735e-05	3.46554e-05	1.8058e-05	2.2091e-06	1	1
GSM95809	3.9	0	1.31901e-05	1.13058e-05	7.79935e-06	2.00555e-05	6.73213e-05	0.000111851	3.57416e-05	4.32405e-05	9.25763e-06	1.54731e-05	2.86522e-05	-4.29031e-06	0	0
GSM95810	3.37	0	1.09489e-05	3.5857e-05	1.67035e-05	8.6686e-06	0.00010084	8.72575e-05	3.75432e-05	3.58853e-05	1.25474e-05	4.8775e-05	5.19041e-05	-3.10661e-06	1	1
GSM95811	2.03	0	3.3384e-06	7.46797e-05	8.43991e-05	1.23652e-05	8.28802e-05	0.000100511	3.95631e-05	4.64583e-05	8.90945e-06	1.7401e-05	3.49429e-05	-1.38845e-06	1	1
GSM95812	0.57	0	3.18429e-05	3.08311e-05	1.1306e-05	2.18145e-05	0.000105647	9.08766e-05	4.38677e-05	6.14235e-05	1.20547e-05	2.77388e-05	7.77423e-06	-4.04741e-06	0	0
GSM95813	2.67	0	5.08549e-06	1.1743e-05	1.16726e-06	4.26489e-05	0.000159513	0.000212259	3.0073e-05	6.54192e-05	1.34704e-05	3.0991e-05	6.80764e-05	-7.60836e-06	0	0
GSM95814	4.57	0	1.04667e-05	1.56813e-05	2.51693e-05	1.11497e-05	0.000145951	0.000117946	3.02549e-05	6.18729e-05	1.35777e-05	2.38176e-05	3.70968e-05	-4.88897e-06	0	0
GSM95815	3	0	7.93307e-06	8.99489e-06	1.17912e-05	1.41455e-05	0.000103508	0.000117637	2.53058e-05	6.13854e-05	1.40232e-05	3.68913e-05	0.000103163	-4.11666e-06	0	0
GSM95816	2.5	0	4.35197e-06	1.26772e-06	8.95646e-06	1.53028e-05	8.07292e-05	0.000176336	3.36099e-05	5.29426e-05	1.22134e-05	3.26127e-05	7.4017e-05	-5.18696e-06	0	0
GSM95817	0.57	0	2.87892e-05	2.42849e-05	1.66405e-05	3.00779e-05	0.000111209	5.67548e-05	4.52756e-05	0.00010072	1.94757e-05	8.00087e-05	6.18721e-05	-2.36921e-06	1	1
GSM95818	4.6	0	1.02496e-05	6.54975e-05	3.69624e-05	1.07918e-05	0.000127486	0.000119679	2.64869e-05	8.34396e-05	1.08339e-05	1.36139e-05	9.58277e-05	-3.08951e-06	1	1
GSM95819	1.33	0	3.30938e-06	2.41112e-05	8.72706e-06	7.02317e-05	0.000149644	0.000110922	6.37727e-05	0.00011494	2.36896e-05	4.08434e-05	0.000135276	-7.61509e-06	0	0
GSM95820	16.23	0	7.07896e-06	2.22456e-05	1.52355e-05	1.39933e-05	0.000115251	7.11218e-05	5.09924e-05	7.29626e-05	1.42387e-05	3.69902e-05	0.00018021	-5.57333e-06	0	0
GSM95821	16.93	0	6.7472e-06	2.10867e-05	3.07313e-05	1.45474e-05	6.4161e-05	6.22115e-05	3.47465e-05	6.44181e-05	1.41405e-05	1.8889e-05	7.02308e-05	-2.51457e-06	1	1
GSM95822	20.87	0	3.33467e-05	4.19887e-06	1.05992e-05	7.35266e-06	0.000140684	7.05398e-05	2.05553e-05	0.000115834	1.88485e-05	2.93179e-05	0.000100581	-3.45066e-06	0	0
GSM95823	20.17	0	4.0763e-05	2.29187e-05	9.72343e-06	1.02851e-05	0.000111899	9.98297e-05	3.17004e-05	0.000101517	1.34222e-05	3.98922e-05	5.28832e-05	-3.02457e-06	1	1
GSM95824	19.3	0	2.39835e-05	2.91477e-05	2.3663e-05	1.1803e-05	6.86833e-05	5.41e-05	3.61379e-05	4.61269e-05	1.1264e-05	2.19154e-05	4.81189e-05	-2.46169e-06	1	1
GSM95825	20.03	0	7.47297e-06	5.87262e-05	7.57033e-05	3.75495e-05	6.33901e-05	4.90289e-05	2.49509e-05	9.55818e-05	1.40926e-05	5.40147e-05	2.24273e-05	1.52707e-06	1	1
GSM95826	19.8	0	4.5265e-06	1.47856e-05	2.81283e-05	1.58608e-05	0.000116862	0.000117694	4.08304e-05	5.99308e-05	1.12703e-05	2.38414e-05	7.06022e-05	-5.30962e-06	0	0
